# Supplementary material for: A large language model for clinical outcome adjudication from telephone follow-up interviews: a secondary analysis of a multicenter randomized clinical trial
Source: Nat Commun. 2025 Dec 1;17:211. doi: 10.1038/s41467-025-66910-6 (PMC12779956; doi:10.1038/s41467-025-66910-6)
Supplement: Supplementary file 4 — Source data [file 41467_2025_66910_MOESM4_ESM.xlsx]

## Sheet: Fig 1
Statistic Results
Fig. 1 | Overview of the data composition of participants enrollment.
fig1-data composition
dCap	Unwilling to respond	Failed recording	Poor quality	Unrecognized recordings
39fa6f8d-dd40-4bb7-ab03-13d0021681b8	0	0	0	0
fd32a82a-8fa6-41fd-93e5-3581cb18bd82	0	0	0	0
edf5b3bd-2b92-4cbe-bcf2-fe7c3d1e916f	0	0	0	0
899e9379-7f9a-46f5-9fb6-a8b20342105d	0	0	0	0
6c18c1b7-d86e-4c27-9c99-abd0a4910b3e	0	0	0	0
42149d00-f42d-4017-aa74-a22b4fee1d43	0	0	0	0
37d80016-3d79-4ade-b913-805901ab4130	0	0	0	0
7912a24c-1bc7-40c9-b3fd-57f434fc6c51	0	0	0	0
Excluded	0	1	0	0
dc8dce3a-7b51-48a8-a571-448092cf38a7	0	0	0	0
Excluded	0	0	1	0
Excluded	0	0	1	0
Excluded	0	0	1	0
e92c075c-782f-4940-945f-eee69f02cd1f	0	0	0	0
e4d2fea4-cdff-486a-9ea0-fa1404782963	0	0	0	0
ed9d5420-97db-42ad-9968-51702c4636ed	0	0	0	0
ebab9161-b36b-4347-8206-02af5433ca47	0	0	0	0
6fd9f975-eacd-4558-aba8-509d40a226e9	0	0	0	0
Excluded	0	0	0	1
3e7b0db0-d0f6-48ab-a732-9066c6adb1c9	0	0	0	0
26be5c60-3b57-42a1-a1db-55e4414fa778	0	0	0	0
Excluded	0	0	0	1
Excluded	0	1	0	0
362acf35-9bf9-4423-8ccb-75f9c934a1cf	0	0	0	0
Excluded	0	0	1	0
e58864eb-b861-498b-a28f-be137f3502b3	0	0	0	0
35eeb086-f961-43aa-bf96-7ef1c5cf4222	0	0	0	0
798c4f9f-2b83-49aa-9c6b-ae8c5c7c68b2	0	0	0	0
Excluded	0	0	0	1
29d967a1-401a-4036-aa88-22e321cfaa48	0	0	0	0
Excluded	0	0	1	0
cfc89a38-1444-4366-9d37-fc624475de9c	0	0	0	0
50386026-06a4-4e13-a763-170164d6b620	0	0	0	0
Excluded	0	0	0	1
10c9b440-e83c-4960-a1ad-c31f5741644a	0	0	0	0
baed9661-1973-46c8-81b5-a67d39275c65	0	0	0	0
09f9d2fe-e567-4054-aa06-ac6875570bbb	0	0	0	0
4ccf1825-5494-4ef2-8f96-a2875973c890	0	0	0	0
Excluded	0	1	0	0
6d205e8f-d9cc-46c2-a733-2f4dc8ee5504	0	0	0	0
122c12ee-43f8-45c8-b90e-eaf9e76a7e69	0	0	0	0
0ed5b7b9-f4ff-4534-8c7c-8d242c83f81d	0	0	0	0
3da54458-9dd3-4cf8-9c93-92998b756913	0	0	0	0
e2d760a1-6abc-4290-9261-2895cc690949	0	0	0	0
2ddf2616-ba1b-4c76-9858-b579afb7f539	0	0	0	0
530dd736-b06c-411f-bd96-2523098fbd5f	0	0	0	0
d859d067-b023-490e-982e-22a345283fed	0	0	0	0
Excluded	0	0	0	1
f0ccb979-3062-46b0-92dd-4392dc5738ac	0	0	0	0
dc2d73b5-a63b-45d5-835b-92627c0d1190	0	0	0	0
c5012a2f-0b5c-442f-9bbd-a6c9774b43e0	0	0	0	0
0dcff201-9175-468e-8994-d9fb9a7a685b	0	0	0	0
bddf1552-8bdd-4918-9f57-8c9f1246f117	0	0	0	0
cd1ad7ba-8251-4fde-91f7-3be9bfb920b1	0	0	0	0
add8dd24-10cf-4715-bd98-572c29bcc7fe	0	0	0	0
c0159472-c3e0-4e0c-beba-c2d60129d469	0	0	0	0
b48d30ce-cff8-45a9-a593-31cf86b606e2	0	0	0	0
536a8327-faf0-4791-98c2-c5857da34233	0	0	0	0
f4055306-5159-4556-86f4-512ed5384586	0	0	0	0
c1012e33-0f7e-4a4d-87de-163e798635a2	0	0	0	0
628f3fc2-7113-4b26-b4e0-f30956d0bb46	0	0	0	0
63f26a0d-e94b-48c8-aa80-521173c80fa3	0	0	0	0
Excluded	0	1	0	0
98978b4e-72bd-487f-b8db-4b0c83bcf242	0	0	0	0
7c965c95-768e-400d-b867-c298434d27cd	0	0	0	0
9d4f17f3-8f27-4ffe-bfb2-018ce1aa961d	0	0	0	0
d3cfd722-f106-4d5d-9393-1915cbf1add6	0	0	0	0
6baa2cf7-f9ec-4a6d-90e6-524ef04088a6	0	0	0	0
Excluded	0	0	1	0
bc369ea5-03d3-4891-87b9-c0eec58481e1	0	0	0	0
0605f83b-83ab-4ba1-9033-2183a3e3ef95	0	0	0	0
387ac59c-06e8-47a4-af25-4d6a56386a3e	0	0	0	0
Excluded	0	0	1	0
Excluded	0	0	1	0
54535128-71ac-48a4-bec2-96ace22a1bbd	0	0	0	0
acd4ef33-3a04-48f2-84b2-c2d8f5777e18	0	0	0	0
Excluded	1	0	0	0
Excluded	1	0	0	0
Excluded	1	0	0	0
30c3725f-d298-4048-bcb8-29961c19f4d0	0	0	0	0
13e77346-47e1-41dd-afcf-59505763d613	0	0	0	0
25adf0a9-b019-48aa-9544-15c7ba02ed95	0	0	0	0
8fd92eb1-14f8-4723-82f6-abde625524e9	0	0	0	0
Excluded	0	0	1	0
e58dc001-f962-4e76-a7db-e4fbcea908c2	0	0	0	0
Excluded	0	0	1	0
Excluded	0	1	0	0
85230228-2412-4327-bf05-99bf43e784ed	0	0	0	0
2544140f-78c3-40ff-9fbd-ba3e75a3fe3f	0	0	0	0
8c28db08-e82f-415e-a1c1-9cb8a1374569	0	0	0	0
3e8efe15-0b6d-417c-9701-c07b144db7c0	0	0	0	0
Excluded	0	1	0	0
c0481932-fd1b-4223-9e45-de03a6041768	0	0	0	0
c1931613-c96e-4e3b-8277-d8e83369bea3	0	0	0	0
Excluded	0	1	0	0
36adb13e-1c08-4f6a-8acf-3fb9975c6584	0	0	0	0
98dc50c3-fbab-4dfe-8d90-4801bc72e3e3	0	0	0	0
9bba7d02-fb74-4af3-9536-bdd038f5e250	0	0	0	0
c8845bf4-5a1d-4a26-9436-0f606e93033a	0	0	0	0
Excluded	0	1	0	0
82903aef-cc7b-4dc3-aace-f84132f20642	0	0	0	0
9a2c6122-e001-48e8-bdd2-d5790490b731	0	0	0	0
7151d34c-289d-4509-978d-6ed44ca74f63	0	0	0	0
ad4067c5-1f70-4d80-9329-a75d4aea47dd	0	0	0	0
2fb5520f-cf9a-4f4e-af69-a613450c6189	0	0	0	0
62bd8e52-54d6-47c3-8b3f-0e6c8e0f16d0	0	0	0	0
b77af6da-1854-4c05-822f-299fb286d8fa	0	0	0	0
722ac7e4-9067-4ec2-901f-ef0ef2df6669	0	0	0	0
4fec7bdd-e2c4-43ec-bb45-0cf6a2799b7c	0	0	0	0
e6586225-a9d4-439f-8855-4282e8bfc9f7	0	0	0	0
c6815ee9-1b73-4f8e-926d-5820e4beec4b	0	0	0	0
Excluded	0	0	1	0
6101482a-757a-4ce4-80e0-d96d0e6f44b1	0	0	0	0
48014736-dccf-4f90-95a5-ea5f402f1204	0	0	0	0
7aed0cc2-d6bc-4651-bfb2-b73751b98030	0	0	0	0
c356f4c1-1e11-4357-853c-179af01322a9	0	0	0	0
b7435e63-7253-4e68-baf7-2abd342a9c1c	0	0	0	0
06ca34a9-a50a-47ab-b609-d5a839f2b33f	0	0	0	0
Excluded	0	0	1	0
59c5a96b-d105-4e90-b1cd-953ab544ea1d	0	0	0	0
2d8d0f50-8295-4c0d-86d1-b5d5e5aeca57	0	0	0	0
Excluded	0	0	1	0
8bc3452c-3c93-474f-afc6-1fc6d0c6b422	0	0	0	0
eaa79955-5779-4a8e-9591-1e8452c456c9	0	0	0	0
c857fa2d-b9ca-4875-a473-26cbd7054116	0	0	0	0
Excluded	0	1	0	0
Excluded	0	0	1	0
96a84c83-24e7-4929-8e13-75996ab0c838	0	0	0	0
Excluded	0	0	1	0
1cd65156-c777-4aa2-956f-19c845d7a42c	0	0	0	0
Excluded	0	0	1	0
Excluded	0	0	1	0
Excluded	0	0	1	0
Excluded	0	1	0	0
0d1c0ff5-eda5-4671-8abb-cc3fe7b7459a	0	0	0	0
be01099f-1586-441e-971e-2c1179a3a288	0	0	0	0
Excluded	0	1	0	0
c929942f-b08e-4863-b153-2a16c448b25b	0	0	0	0
ccb37f94-66c5-4f83-8b42-89aca5e70d4f	0	0	0	0
2fdcd4a5-b3d8-461b-8648-312143f8a72e	0	0	0	0
Excluded	0	0	1	0
6f6e6dae-4987-4cd1-8a4d-103b48d679ef	0	0	0	0
93298405-accc-4d85-9f2e-6af4a5fbd92d	0	0	0	0
4a1a39e0-ae42-45d0-9cba-2d4d2aa59e4f	0	0	0	0
9226c66c-ba10-45f0-807a-e63b9444f573	0	0	0	0
ccbd9377-bdfc-4339-b052-cf7101cdbc43	0	0	0	0
66fb7846-5a54-47e1-9e92-e9f9cf2b26b2	0	0	0	0
Excluded	0	0	0	1
863037b1-9448-440f-8449-4cb4b8ff2a87	0	0	0	0
558da363-8944-4387-9d31-66028e0eb032	0	0	0	0
fa333f5d-113b-483f-a7c8-0ea6c9318c86	0	0	0	0
Excluded	0	0	1	0
Excluded	0	0	0	1
Excluded	0	0	0	1
947cac18-7c87-438b-a2a5-9f2d1e61adce	0	0	0	0
77ae5be5-f4a6-46a9-b4d2-78d3e5a630b2	0	0	0	0
e46b0146-f66b-4465-8be9-5fadc10e8cac	0	0	0	0
876458d5-33ed-4fed-b9dd-60aa4348d6b6	0	0	0	0
f279a836-04cd-409c-907c-580f8e18f776	0	0	0	0
44a91a62-6dd2-4d34-bc4e-61c6d907651c	0	0	0	0
6e3140c5-398a-4720-a1e5-50168b01bd86	0	0	0	0
5d149193-3287-4da2-85ee-b21cef56a606	0	0	0	0
b1480130-4b0c-4193-a7ec-19018b7a975f	0	0	0	0
Excluded	0	0	1	0
d839c639-4d1f-4cd8-9d20-c8eb9caf85e5	0	0	0	0
9227564c-d965-4e29-b6b8-b9eb008f2bfd	0	0	0	0
c5955637-1fba-4b59-a194-ff4f95f3d58e	0	0	0	0
Excluded	0	0	0	1
Excluded	0	0	0	1
Excluded	0	0	0	1
8b57a34e-ec71-49af-97c4-75d41a6667f2	0	0	0	0
889c3085-9acc-4041-a34b-74334cc02759	0	0	0	0
dc2dff1f-19ce-4d91-b377-6ff188cee37e	0	0	0	0
48843715-61a3-43e8-ae1b-d3eb820bf2ac	0	0	0	0
Excluded	0	0	0	1
8659a693-e43c-4259-a1ed-8863256f2202	0	0	0	0
Excluded	0	0	0	1
921e6bb3-d9e2-4c31-a1e4-c339b268e25c	0	0	0	0
144c7307-90b2-4530-956b-f0fd5c0c0397	0	0	0	0
c03b2c9e-23fa-4e1f-8a5c-379b762d7dd9	0	0	0	0
Excluded	0	1	0	0
e67b78e7-af47-4399-934f-38ff309e5a1d	0	0	0	0
3340b0d0-3de6-4a28-b2ae-84479c63ce26	0	0	0	0
Excluded	0	1	0	0
1a0ed4a1-8541-4edf-9cfd-23e90a9f9db4	0	0	0	0
Excluded	0	0	1	0
a79a5f98-7699-40b7-bee0-fe588bbb0703	0	0	0	0
1b4a9de0-3ed8-4a98-8139-2e9d635af2b6	0	0	0	0
eaabb277-0d0c-42d8-af64-066bf5c01790	0	0	0	0
95e0eba4-e374-473a-b2f8-89e1284a8e76	0	0	0	0
f754d447-7b5f-4aa8-bbc3-36cea82f21d0	0	0	0	0
d0db3b2b-c6d0-4b55-973e-76880a10d34a	0	0	0	0
4277abf7-c1d7-470f-afe3-a2416598a823	0	0	0	0
Excluded	1	0	0	0
a6bd68b0-6313-4054-9db6-aa76f81b40e5	0	0	0	0
Excluded	0	0	1	0
Excluded	0	0	1	0
Excluded	0	0	1	0
b98387a3-d865-4c86-a998-96a1864bcefa	0	0	0	0
7a944b54-08a1-418b-a2ca-06c7383b172f	0	0	0	0
Excluded	1	0	0	0
02a22745-6a13-4945-bbb4-ac10e62cf364	0	0	0	0
Excluded	0	1	0	0
Excluded	1	0	0	0
Excluded	1	0	0	0
c61f6603-0683-4ace-aa0a-e6d86d17a1bc	0	0	0	0
57417453-471d-45dd-a75c-61dd5d88d801	0	0	0	0
5e866b1f-bc21-4637-a674-25c6a4ecf0fb	0	0	0	0
f9631d9e-c810-4e66-9227-a5df89752b08	0	0	0	0
Excluded	1	0	0	0
c551d73c-5716-42fb-a98d-7cdf3d9fcb34	0	0	0	0
0768084a-f2b7-432d-8ef4-dec0919bbd6c	0	0	0	0
ff095cbb-ce4e-4173-b6df-c36f2ff664c3	0	0	0	0
de714a85-5989-43eb-8c72-591baa086918	0	0	0	0
9abf4bd4-1fba-4def-99fc-f3ba78582627	0	0	0	0
19a51a12-839a-485e-aad4-f9af55a22131	0	0	0	0
4e589aa5-dd95-4dae-a101-453443ce369e	0	0	0	0
e5e89d8d-13b9-44c1-9ee8-0ef4b2e11396	0	0	0	0
Excluded	0	0	1	0
fd43d961-b503-4444-9fdc-4569287ffb1d	0	0	0	0
Excluded	0	0	1	0
Excluded	0	0	1	0
55798e10-6a6e-48dc-b03c-7121ef3d3cfa	0	0	0	0
5c539e69-d41e-4d49-b1c7-d864581a5e04	0	0	0	0
d10b61ab-1ff2-44b8-9f5b-116b9b9b7639	0	0	0	0
Excluded	1	0	0	0
6877439c-3adc-424d-9982-9049a5ac0bff	0	0	0	0
372f4cc2-d828-47a8-adf3-03767cad6cdb	0	0	0	0
af0d503d-238a-4073-b2cd-34ee102a8784	0	0	0	0
8ea8c0ec-844b-44cc-8c8d-862ef7086549	0	0	0	0
9eccadd7-b2a1-4777-8618-66e54d6eee62	0	0	0	0
Excluded	0	0	1	0
895f3fe6-8ee4-44db-8a7b-f61b41506084	0	0	0	0
Excluded	0	0	1	0
Excluded	0	0	1	0
37950ddc-adb7-45fb-ab2d-6f7db3f58a3c	0	0	0	0
c6e1c5c6-e09d-4607-a631-b212e623b16d	0	0	0	0
d0cb9ca4-650f-4ee4-9481-32f2df2ac269	0	0	0	0
Excluded	0	0	1	0
Excluded	1	0	0	0
Excluded	1	0	0	0
8810522d-9e60-405b-a89a-2aac0255e916	0	0	0	0
6d207e64-6d6c-42bb-b81d-52642eb6e746	0	0	0	0
bfd22a9a-a534-4533-91df-3391d57ac998	0	0	0	0
b6406fb6-c685-4bdb-8e27-e8d5a04c1eee	0	0	0	0
5898ff15-8460-4caf-8710-7e27087f0166	0	0	0	0
8c3d4489-f890-4767-af48-5176bc3a4b77	0	0	0	0
e7ab244e-85ca-4ffd-a2a0-3068d6fc34dc	0	0	0	0
42044fc8-c80f-4b4c-a757-4313c77ee24a	0	0	0	0
5b403d26-d08b-4579-a66d-0f8930846093	0	0	0	0
a21404f7-60f3-4906-847e-6e5657f3ae00	0	0	0	0
f0435c29-51ad-46b2-add0-2dac9142a43c	0	0	0	0
563d9ef0-cb1b-4268-95c8-3bc58420c8f8	0	0	0	0
eb465858-2b62-4e2e-a55c-eb0ec56004f4	0	0	0	0
c3673af5-a632-498c-b3c4-5b57399a8a53	0	0	0	0
Excluded	0	0	1	0
5ecdd746-6c24-4e85-9143-63dc3dcc10d3	0	0	0	0
c9c91f1a-0b6e-483c-b095-762bea6e9993	0	0	0	0
a6120375-7429-4768-ac9c-bb8fd760fb7f	0	0	0	0
8e193440-e156-4c46-8576-080a838e6eaa	0	0	0	0
3b94e44e-5f10-4d07-a214-f3b1a2cd14a6	0	0	0	0
Excluded	0	0	0	1
0aa076ea-ea9b-41b5-9e67-a4cc00d81d9b	0	0	0	0
959ee14f-e581-489a-a08a-f96f74f9f915	0	0	0	0
ed2b7769-5918-425d-abc1-fa1f4a23046c	0	0	0	0
fb1602a0-e4a8-408b-8477-ba537bbced21	0	0	0	0
Excluded	0	0	1	0
59401a5e-f01c-4ab8-8e45-d7baba170b01	0	0	0	0
691ecabc-f592-4f72-a181-a5df81f238ef	0	0	0	0
a7660eee-586e-41c9-b6a5-9c5081702463	0	0	0	0
a5248026-65f1-4e91-aab3-acaaf125d377	0	0	0	0
f8c136ea-4f50-4ddc-8839-77268e3a9662	0	0	0	0
67046d23-9a35-4425-bbea-07bf69d0d3fc	0	0	0	0
15521161-64b7-446d-a522-530a8bd41bd7	0	0	0	0
c78b8eba-b613-4098-bc19-01066bd31967	0	0	0	0
728bc161-7fca-4213-8336-2f9c0fa2cbd1	0	0	0	0
95488260-55fa-4486-8c8b-a628598d18a7	0	0	0	0
7644fa92-11c4-4b5d-8297-2f9d5b17ad1c	0	0	0	0
91530264-ad28-4c69-a5a3-f8e5979a8d67	0	0	0	0
Excluded	0	0	1	0
c34f83df-8d87-4f08-a6b7-61759a8887c8	0	0	0	0
fc472fe6-7146-42da-918a-416c36910a8f	0	0	0	0
2032207c-05ac-483e-9be3-24c93f30542b	0	0	0	0
Excluded	1	0	0	0
74ebc100-01e4-4205-abb5-442edac42e75	0	0	0	0
Excluded	1	0	0	0
8acd3f17-2410-4b4f-ad3a-ff14df7b17de	0	0	0	0
Excluded	0	0	0	1
Excluded	1	0	0	0
Excluded	0	0	0	1
8e81ea03-933d-4c15-811e-2aa7fa144c89	0	0	0	0
Excluded	0	0	0	1
307ee3cc-fef1-4766-b8c1-2f81146fe24d	0	0	0	0
72956d57-71fd-4a8f-ab8d-9a16729c5ba9	0	0	0	0
df5630f0-4c59-48d9-8d11-7b895cca5536	0	0	0	0
eeaafc5a-6a9b-48db-a869-20084bb977cd	0	0	0	0
Excluded	0	0	1	0
0098b79d-bf75-4104-b698-27418f0ab8ef	0	0	0	0
Excluded	0	0	1	0
31821323-0cf9-4da6-8e69-d323f823ec7c	0	0	0	0
b2eb546c-354f-46a8-b52c-5bb42ac3c07e	0	0	0	0
47c1c4e1-ade0-4701-848e-ef839a7b500b	0	0	0	0
9136284c-3275-4841-ada7-dd2963c8161f	0	0	0	0
Excluded	0	0	1	0
0884f9fe-8c01-4106-8df2-7b8f7d79455c	0	0	0	0
91383292-71f3-41f0-aa67-3da3ccbbc79e	0	0	0	0
48c0a12f-ebce-4133-bbf9-5f5508504d68	0	0	0	0
18b0a34a-d8c3-45f3-ab70-0bb8f5644345	0	0	0	0
cf18c2a1-6330-4752-9d95-6647d448eda7	0	0	0	0
56751e2c-e3bf-4c3b-a5fb-e728d295bdab	0	0	0	0
ed2336cb-4f2e-4dc9-865f-d9a4e4db34cb	0	0	0	0
8b745966-cba4-4358-a2cf-3243b1b2d602	0	0	0	0
e14ee268-6c87-4f1f-89bb-91aafab9545f	0	0	0	0
8ec64278-490f-4776-a063-e8dfec887e3e	0	0	0	0
fb887c47-6855-4232-a8ff-1b081d09c001	0	0	0	0
bb440f0e-4a78-4f9e-89c6-8e82e07c6122	0	0	0	0
eeb5c40c-0332-4f04-8f44-25b75148cba4	0	0	0	0
bf9c235d-6707-4e1a-9bcb-90f69214d6e4	0	0	0	0
0f213a39-0f0f-4e9a-b10e-be624bdbdd3e	0	0	0	0
4e264738-d2ed-4192-99d9-4042fe6e8e9e	0	0	0	0
Excluded	0	0	1	0
aa437edf-bcd2-49aa-a4f5-04ae53320dbe	0	0	0	0
9caff6fb-0580-468b-8952-e7649da4f1ef	0	0	0	0
5a7b93d8-e5ff-47a0-8384-2fd9909b465e	0	0	0	0
ff880217-b2d9-4bbf-ad5c-bd774f6db838	0	0	0	0
f8c5ab3d-20f6-45f4-8383-fbba61a7d3d2	0	0	0	0
Excluded	0	0	1	0
8cb7c967-6c56-469f-b1f1-654978c2cac2	0	0	0	0
Excluded	1	0	0	0
bee11734-37ad-4417-ae40-90eb55c84f0e	0	0	0	0
ee60f870-50dd-445a-809e-b2160985be53	0	0	0	0
3f827712-b474-492c-83e0-856db1a8ece3	0	0	0	0
6743ea27-2b68-4f5d-8981-b1e46b9cf165	0	0	0	0
4e897994-7825-470e-b165-cdcaa1cf1da7	0	0	0	0
21d7a003-dc00-442e-810b-0b2260065c4f	0	0	0	0
aebaf3e1-a096-4e2d-98e8-e90146587f6f	0	0	0	0
4aacb86b-2340-43d4-9537-3d6911a0aed4	0	0	0	0
32b641d5-7c9b-4c23-9247-84222737aacb	0	0	0	0
3a6d1a89-54ff-4191-84ad-542872e6fad7	0	0	0	0
cf1ccd42-b9c0-49a0-90fe-b25037d9803f	0	0	0	0
674d3448-e4ab-4a76-ac19-c6a225c50d3d	0	0	0	0
Excluded	0	0	1	0
75090a9d-e6f6-4a95-8bb0-fd6bb1d85160	0	0	0	0
6577a14d-173e-425b-9442-3e10156d2f93	0	0	0	0
5850f6a5-abe3-4fd0-80cb-c3115e50dc33	0	0	0	0
d1c4d607-68df-417c-b96b-68b490a78d4c	0	0	0	0
b2bbc028-3d1d-488c-9ecf-1d1a0f3c5262	0	0	0	0
83b9af35-6cd5-4adf-8b85-d82c9c9adb84	0	0	0	0
Excluded	0	0	1	0
d7f197ae-51b2-4804-9be7-0b692d86c523	0	0	0	0
b317e2bc-9cc9-44e2-a8e4-aecc3a4f3d93	0	0	0	0
9b642d72-1952-40bb-9924-0e4db71f0f88	0	0	0	0
1e540c2b-94c1-42b2-9563-8751cc1c8435	0	0	0	0
0cb84ab3-977a-49f6-acda-e416005d3a7c	0	0	0	0
a2030851-60a3-44fd-857b-b261f1c23d4f	0	0	0	0
eeecc79a-bf89-495b-b501-f1ccd885e138	0	0	0	0
89015392-ba02-4267-8e57-f00ba1102ee8	0	0	0	0
db454a1d-5eec-4a92-98ed-7895144e0e6a	0	0	0	0
77385732-2c70-45eb-b1d7-1ee156ee3179	0	0	0	0
6951b066-5de9-4f87-b976-44521f5cd862	0	0	0	0
95bc295b-5e79-4970-8610-d8446b6dba2b	0	0	0	0
ec457e66-5370-4a33-a9d0-4d8bf2c48c89	0	0	0	0
f9b06a2f-be80-46b9-873a-14a2336e7aaa	0	0	0	0
5244671d-d8d6-4c78-aca4-be72926790cc	0	0	0	0
Excluded	0	0	1	0
cc3e7bb0-53f7-4fe8-931f-a89d50b60ccd	0	0	0	0
60e1533d-23f1-4464-ae57-173fda401f33	0	0	0	0
e87263a6-7117-4fcf-abc8-fa518b0a6e28	0	0	0	0
9a1d7d07-4a05-49ca-8622-3f9009a2fc8f	0	0	0	0
3f60eae8-6abb-45e8-a8ac-e6cb26f7b942	0	0	0	0
9fe8a299-cf8f-47fd-8f31-af5851fb1d76	0	0	0	0
11f38d7b-ee52-4d20-a379-3b3756d171a2	0	0	0	0
5bb71265-b95d-4ce0-b9f5-4eed19b0ed84	0	0	0	0
75e4f464-1516-4e95-83c2-b154b3e11d5a	0	0	0	0
Excluded	0	0	1	0
53ed30a4-7141-4e56-8ff1-d9475796ef86	0	0	0	0
Excluded	0	0	1	0
1bdbf40f-a5aa-4b91-afd1-b7b687e84323	0	0	0	0
e1c177be-0efc-4a53-84b2-bfbc11eb9dec	0	0	0	0
2daeec10-f1a9-49bc-96d6-fdcc25f745f1	0	0	0	0
5c68dcb3-0362-4c14-b5ac-ae71578ddac8	0	0	0	0
a5708b2f-291b-4600-afc5-f31534a31453	0	0	0	0
5e3f2356-2b59-44f9-80c5-b10eb54b82b5	0	0	0	0
c8ab3c77-50a0-4f24-899e-d67313dfa246	0	0	0	0
Excluded	0	0	1	0
Excluded	0	1	0	0
Excluded	0	1	0	0
Excluded	0	0	1	0
b5c7a7b0-f351-4819-856a-4b3d84cd7958	0	0	0	0
06416a18-316b-4038-826c-01114f3bb0e0	0	0	0	0
2b6be290-99b6-4c51-8a6a-d169aa1a3d12	0	0	0	0
bdb9871d-c6e1-46d2-aee8-1f08de4a838d	0	0	0	0
478ab6bc-b2aa-4170-9685-f0cfe82b7502	0	0	0	0
8c3d9c8b-9e22-4048-8174-9b6b9346861a	0	0	0	0
ee8af62c-b3d5-4d28-a980-d6e373a5a4cd	0	0	0	0
9002feaf-738e-493d-9b84-246459a63b70	0	0	0	0
770ed9e0-ba32-498c-bfbd-48796587383a	0	0	0	0
f2d442d2-da3a-456e-ba5c-083dccc4ae05	0	0	0	0
d16444d2-4eec-4c20-a00a-bbc4ea77fcdf	0	0	0	0
3846ec1d-8b1e-4a74-b5fb-bb6d5ee8b782	0	0	0	0
c2bcab81-ac9c-4ac6-99dc-887a7d569429	0	0	0	0
69a6c7fb-64ff-498e-ab0d-b69b845fb53e	0	0	0	0
add5f24b-3bd8-462a-b417-13ea4661fc90	0	0	0	0
f4274b83-4b7b-4eb8-849e-fc0d9ea6737c	0	0	0	0
0c369418-3511-41c0-9cfb-16754f94911a	0	0	0	0
88786163-4866-451a-a0b0-ddff2b882f59	0	0	0	0
Excluded	1	0	0	0
1599307e-27e7-4699-8e60-0bff13f6ec9c	0	0	0	0
10ea9119-85e2-48b4-82e9-782f8efde75e	0	0	0	0
97dbc20b-badb-4658-bffe-94f4780221cd	0	0	0	0
bd82d748-fc87-40df-849f-b58438111122	0	0	0	0
a8eff15f-db8f-47d9-9abe-cb88ae5dd65a	0	0	0	0
44df04d8-4c76-42e7-97f5-d4cbf2866866	0	0	0	0
0b0c4d0c-222d-4510-855f-4f51712c3a95	0	0	0	0
a63b3c4e-d8b5-45f5-bdd3-3b56117abf36	0	0	0	0
36502169-c9c0-488b-a840-c1f3b2803a98	0	0	0	0
c7545278-ac6a-47ca-9c2a-6b0b9ac5c066	0	0	0	0
fcae96a6-48dd-4a4c-a1e1-9dbaa393a3c3	0	0	0	0
ca3a2dcb-5e87-4c8e-a54b-3afe9654df42	0	0	0	0
fafac8bf-6ad7-43b0-81b8-b3551438d2a5	0	0	0	0
54704ac9-3c14-4416-a8b6-7195f126e361	0	0	0	0
c0f1cd40-f562-450c-a47b-e80350f7fa30	0	0	0	0
028999bb-32fc-4096-a57b-33a9a2771e47	0	0	0	0
266370ca-fcb3-44ce-90dc-7a9e083d17a4	0	0	0	0
026dd331-e5f8-4733-b3e1-44ebfc5c993a	0	0	0	0
7ab9af20-36ee-4a3f-91f3-ecfa21fcf571	0	0	0	0
8c2ecc2d-1801-44f3-9c37-84ebe4b1a863	0	0	0	0
ea089723-0627-418d-8a36-3b02b6716180	0	0	0	0
473020c0-cd9a-4bda-8c44-fb0cceb5efe4	0	0	0	0
5a87d1b8-800a-4ba9-a4c6-fd45094f7444	0	0	0	0
a490e7c6-c2b6-4e2c-905e-9fd2612a54ad	0	0	0	0
af2b6e00-8a3d-474c-8079-00a659f04d24	0	0	0	0
1f55561c-66cd-47c3-9d0f-baddb825858f	0	0	0	0
8e4a8ed7-43de-464e-9c2d-b660063e06e7	0	0	0	0
3d377f77-b538-4f98-9472-f81d6144fea5	0	0	0	0
d0eab0a9-e607-4082-ac07-5491bfc6ad9d	0	0	0	0
72399510-4d6f-42f9-b646-adfde5cc42a1	0	0	0	0
2ece2e05-401f-45d1-9194-d1ea1c155e20	0	0	0	0
5499c67f-c4a7-4aa9-bc81-86088daf162e	0	0	0	0
1d5f10c1-1651-4c80-9056-8ae7f2d2a215	0	0	0	0
06f6ed77-f83b-4b13-9dd9-03850aab8a75	0	0	0	0
86692b55-39dd-4aeb-a863-004fc9fb1f27	0	0	0	0
24b48621-136c-4540-90c7-c5dfad928f02	0	0	0	0
1f0f4ba3-6efa-424c-bd64-da9191a1bb07	0	0	0	0
40524759-bea5-4001-a5e8-6f7185c290f4	0	0	0	0
380fe528-4aac-440a-84df-2eff1e08c02b	0	0	0	0
cb5dcbcb-f533-4218-a1ea-f89f3fcdd9c7	0	0	0	0
4a581c19-03b7-4926-bc26-6deeb7c36d57	0	0	0	0
9fc1fe3f-a0f3-4d4e-ab17-ccdf12ce20b1	0	0	0	0
539e729c-e058-40c4-8828-1a3ab11c3ed1	0	0	0	0
b0e71dc7-76fb-47b8-a7ae-e6187d07d551	0	0	0	0
fcec40c3-2101-4b07-8da0-789529aeb6f2	0	0	0	0
833a128a-76ed-4577-904b-65ead9fe641c	0	0	0	0
c3bb4bc6-4618-4315-ae69-bdd87ed8f7e8	0	0	0	0
988e977d-dc4f-491e-9bfb-0b3ae098a183	0	0	0	0
4cdbfb7e-80a8-4d4c-a65e-4880bda503c1	0	0	0	0
01eb226a-fa05-4465-8a1a-a51a26d8106a	0	0	0	0
ae0a3510-437a-4b2b-a90e-3c95c30f2cfa	0	0	0	0
544bcef4-f2d2-4fb3-9ab9-6a5920e3346c	0	0	0	0
0ae0c548-dc75-48a1-a35f-5afb38abbe53	0	0	0	0
ae9f63b2-49fe-48dc-9d4d-d1259de5ff21	0	0	0	0
36a76674-0ae6-46da-9e1e-8704e0ac88b2	0	0	0	0
0a2f3fd4-59fa-42d4-8c49-516019c28181	0	0	0	0
f4ad608f-f52e-4fb7-961f-d99beccc8a9e	0	0	0	0
fe905aee-6122-4b0c-8e6e-cc2bd83b6f63	0	0	0	0
82cfa337-7af0-406f-8205-25772c25ee33	0	0	0	0
76e6958e-e536-4883-8b1e-70e843cf8557	0	0	0	0
2f4fb07a-e184-49c6-8dae-dc770bf6a0ac	0	0	0	0
fa903062-3a39-4af3-ada6-f02a67086b1c	0	0	0	0
284078f9-3214-403e-af68-1ec775b0f427	0	0	0	0
38d632f9-518b-4053-b9ad-2d0e902f1652	0	0	0	0
28738533-a52c-40af-b9b3-e98eaa38276c	0	0	0	0
1982337f-e653-4e04-9a5d-4879e0f3362d	0	0	0	0
fa43b199-ed51-4791-a823-f05c011d9c6f	0	0	0	0
979cde90-c47b-4554-b858-9717f015e381	0	0	0	0
37bd2765-718e-4912-a47a-2e42c17e7ae2	0	0	0	0
05ebc1a0-955a-416b-b72b-8f8ba3f1ae0a	0	0	0	0
e4754c26-337c-41bc-8133-9fcf07011319	0	0	0	0
63e07a8f-28eb-4b9e-813f-93804e21c322	0	0	0	0
56281e38-45c4-453f-a8ed-965e332669bd	0	0	0	0
247d8890-57e1-4ffb-b099-1255681ee352	0	0	0	0
52cfc5de-a4f4-4d29-902a-72dc29e2a2da	0	0	0	0
2e634340-0303-4dfa-b3f3-1ee91a9e86e7	0	0	0	0
f08297c6-56b8-47e0-9adf-8575cc1c6bbc	0	0	0	0
4132fa26-312b-4300-9bc3-1420fad2571a	0	0	0	0
7d1a9bde-1c20-4061-a2c1-ada91916a159	0	0	0	0
e8ce36a4-7be2-4d32-b058-b5a3060bf854	0	0	0	0
716faaeb-d20c-4fad-afbb-462f5e9cbc78	0	0	0	0
641a87e2-3d53-4ea2-aad5-4eff4f1f8e53	0	0	0	0
a78c9f25-d472-4ff6-a2ad-124c5d962ac6	0	0	0	0
2949965b-47a9-477d-8ed7-6a62f5fef0e8	0	0	0	0
41ad7539-3e24-4633-aaca-e9e9071f2bd9	0	0	0	0
f4e18a94-b15e-4493-9593-46cb16bec114	0	0	0	0
1319af16-9dbe-426d-8aa4-c0800aaf5929	0	0	0	0
4015961a-74f4-47e1-8c80-0da57288cc4f	0	0	0	0
cbce3968-5873-4851-8cf8-8f6ed52ed614	0	0	0	0
79da5933-b1a7-4610-b949-60e9e6263853	0	0	0	0
e8cd024c-0bb6-41de-96b3-4339a38c9b36	0	0	0	0
a8939bd1-3332-4525-97a4-2b1111ae8e6c	0	0	0	0
00c6dff8-f3c5-4379-87e8-5fc61da53e1c	0	0	0	0
1ad8f315-5f8f-4c6f-aee8-fe77b2166603	0	0	0	0
653942c2-7c28-447e-a00f-cd8550ad1902	0	0	0	0
3e7d38ec-45e4-4c3b-8df3-33312f904ac4	0	0	0	0
ccaa1e26-ef0e-404b-aa0a-244c92c6c62d	0	0	0	0
87980a03-0476-4fcf-ba55-243078970927	0	0	0	0
8827af3a-d40b-4ba4-bef0-d1e1127644e4	0	0	0	0
d5f9784e-1a3f-4204-9ddc-f2207a880afe	0	0	0	0
5b265de4-84ba-4802-8b33-b4581dbe551a	0	0	0	0
3aa8f2c5-169c-4f82-87ed-f270a8840f32	0	0	0	0
c315e27d-0040-4ae0-85ab-f3b0b2facad4	0	0	0	0
4ace0a00-7b24-4b19-a41f-0340cd1d4ad1	0	0	0	0
a1650af8-d182-4420-a727-e72f446295fe	0	0	0	0
9cf8e18b-0716-4c02-a6a2-c1b8934751e7	0	0	0	0
b5ac647c-4455-44f0-8eb1-9172a7758730	0	0	0	0
00bb4a86-946e-4ddf-b735-cec88e0c2049	0	0	0	0
1b6b86d1-35f7-4e59-a3c2-e1fcb62c73c4	0	0	0	0
680d156d-241c-4a83-a2c8-4764abc2e276	0	0	0	0
9b1bee62-10d1-4e03-b043-e20530f5c1b0	0	0	0	0
c56ef16b-aa03-409c-a1f8-3b0c21b4e026	0	0	0	0
6339bf4c-3543-4d49-b8df-f48053735edd	0	0	0	0
b0ff2dc0-1481-4d2a-aba8-11c44f2dff33	0	0	0	0
6a598a1b-7f8c-44c7-bfa7-4a8ab14da9aa	0	0	0	0
b65c0ac6-8022-4c39-95d1-c4add5678714	0	0	0	0
df9faab7-e6fd-4d35-9aa4-36e050352028	0	0	0	0
a61646fb-cabf-471b-9f9b-44c16f9dbfd3	0	0	0	0
5c859857-7215-4fa6-b166-8825570b6a40	0	0	0	0
934baac9-297a-4b9c-bf80-aaa34b709235	0	0	0	0
7cfbb0a5-b631-423a-be68-d451571f8510	0	0	0	0
c333cc8a-a266-4928-8a23-498229c29190	0	0	0	0
2c10fe20-82b7-40ba-89ce-96e0ef261a80	0	0	0	0
22cb8fa2-5f58-40e8-bfbd-ce31faca5ab5	0	0	0	0
3fe7c74f-90b1-4494-8710-38a9c244d463	0	0	0	0
be9026a1-2923-4cf5-9931-63c2479b9ebc	0	0	0	0
Excluded	0	1	0	0
348f449b-ea1e-46b5-ad57-d4fae75da35f	0	0	0	0
b37aeb6c-4abd-47e6-8243-60ad0da24988	0	0	0	0
221b75d6-9916-4fd1-9463-9963f016cb5b	0	0	0	0
1a17ec40-1e53-477c-91d5-c0a733da4d00	0	0	0	0
bcd67082-29fb-4249-939f-f17858dc14dc	0	0	0	0
d9a9a4b3-4aba-46e8-b0e5-9d4c6aa3845c	0	0	0	0
a8ebfa8d-225e-44ca-92a7-1f9091e6fbca	0	0	0	0
550eb5fd-f4ce-4ea6-90ac-b60f8d9d8adb	0	0	0	0
90378c00-dc23-48b7-aedd-f384db40836a	0	0	0	0
6e1061f2-2c48-4221-a283-1a2532137dca	0	0	0	0
b9ce2766-5a61-469c-b55f-47aba76791d3	0	0	0	0
2ad835ec-dc3f-4788-8d9f-75d723ecda12	0	0	0	0
1ce9d9de-55f0-484c-b77b-eab74b44b3ad	0	0	0	0
f71f1ebc-7cae-4e49-b5eb-d34b4c81b700	0	0	0	0
138fa9ad-e0ff-4c4a-9755-6ae12e3be509	0	0	0	0
8d95b16e-da7e-4d3d-a13e-55fe8006c709	0	0	0	0
3d843e19-e1ce-4ca4-9033-b263f5ca496e	0	0	0	0
eed6f187-1bb2-42ec-8bb2-f968952d6996	0	0	0	0
d7fdb811-5297-43f2-b39c-7d6cc7fc39c2	0	0	0	0
15eba79e-5dc2-4be4-96c2-fefb51eb73af	0	0	0	0
d6209b64-d6eb-46f9-bdf9-826cdad961e5	0	0	0	0
8fa1a76e-4a2e-492f-b2ec-1b296b466c8c	0	0	0	0
293ed0e9-e741-4f6a-88c0-e5c9810578f9	0	0	0	0
d8577769-695b-42d5-a95e-bcbce301cb1b	0	0	0	0
ecda5972-b4f6-4497-90a9-6b8d3ff90a1a	0	0	0	0
419ba169-6e90-4ab6-8c4c-acbed4436e01	0	0	0	0
4c7fd645-b90a-46e0-8e43-b9471958f1ed	0	0	0	0
4f52560b-b938-4d52-ae7e-c9ae4b0545a5	0	0	0	0
293bf75e-3a7e-4b67-a5bb-e0f4cb562003	0	0	0	0
47afa21e-19f7-43a6-8532-ba760a631ed5	0	0	0	0
Excluded	0	1	0	0
8dd96f01-f76f-430b-be65-619b305eb11e	0	0	0	0
c31988ef-b70a-4541-8f9c-50e1c57a424d	0	0	0	0
d3a2614b-8ce9-4037-8baa-0fb0490a9bb3	0	0	0	0
c9621cac-f499-490e-813a-eae3885ff83a	0	0	0	0
f08124ca-1859-4e06-8c8a-3ea5f3943597	0	0	0	0
a03b0074-8a70-45e0-a62b-f5b73eb19145	0	0	0	0
207c720e-7ced-4e88-b703-37b9d363daad	0	0	0	0
49c2f6e6-6dc5-4bee-96e0-38c11e27d87f	0	0	0	0
0906d413-7ebe-47cb-ba61-c9551f361bd7	0	0	0	0
1297059f-32db-4bb7-9920-284ce35dd688	0	0	0	0
9e790fa0-4503-4623-ae64-9692c2569a63	0	0	0	0
837ac221-4528-4bf1-84a8-28bd41cc3cbd	0	0	0	0
fb916a6f-8fba-4982-bbb3-5f0802026a11	0	0	0	0
2ccbff37-ab32-4379-8e91-39e40a87210f	0	0	0	0
bdabfc88-aeb8-4384-9a10-37830545f353	0	0	0	0
07ee86d2-4546-46eb-a07a-b0217b9c7caf	0	0	0	0
37462c7b-3ff8-4a5c-98ec-8de89650377b	0	0	0	0
b41a1c90-b250-4c96-8a7a-99a5ae3a0513	0	0	0	0
712e96e9-067f-4a45-80d8-b07e5ae3a141	0	0	0	0
6bea70c1-f169-48ca-acf6-bdd422a11142	0	0	0	0
745b3396-abeb-4570-aaa2-2a0fa186ef3c	0	0	0	0
c2e12b0a-20c5-44db-b1cf-8222b9c97240	0	0	0	0
c2836c46-b059-4d04-af28-e6b8f71cea42	0	0	0	0
e29d2947-839a-4259-981f-386021367cd5	0	0	0	0
f1a0b2d8-9055-492e-81bd-a4c036213313	0	0	0	0
5f6ba135-8660-4023-befb-fa2eac84de16	0	0	0	0
8b25ed8e-afa1-4138-8a5e-4a124ea8d5a2	0	0	0	0
077a4b8e-d0a3-4596-8c02-d154483407c1	0	0	0	0
e6fb9213-30b7-4b6e-8b0e-6f53ac33209a	0	0	0	0
7e42a96e-4116-4b05-847d-f3271bcee619	0	0	0	0
d7de1c43-898c-4040-b86f-6b3f547c5c2a	0	0	0	0
3b587b1b-eba7-4b2c-abe6-52a25a43b0f2	0	0	0	0
1ff6e2c7-8768-4341-b025-44d6a926ba34	0	0	0	0
2b9e4ed5-76e2-4907-81b4-92b2deb02d8b	0	0	0	0
292262c5-0daf-40ab-809b-c9c1401fd2c0	0	0	0	0
7c6b8eee-08ba-47fc-9851-f34f0bdbb77d	0	0	0	0
1bd50fa4-93b8-4bab-804b-6a7d904a110c	0	0	0	0
121d15c3-5588-469d-8686-d382cbaf500d	0	0	0	0
5782662c-cddc-4830-8b0a-9a0c08d71be7	0	0	0	0
9de929e9-59a7-4fc0-a0ac-9eb26adf1492	0	0	0	0
3ed81ddf-c695-413d-8720-356ebeb9f4c1	0	0	0	0
17334eee-aee4-4823-9376-e1fec4b45af1	0	0	0	0
1e7ef36c-3cec-44bc-9dea-b3c15b53d4b1	0	0	0	0
ba5b6d64-e863-480e-b7d3-408d12a4c66f	0	0	0	0
72b0f3e5-cffd-499d-875c-5facf9712307	0	0	0	0
80b2bbe1-69d7-4d81-8f4c-ef19aa534699	0	0	0	0
53267838-f9d1-4bdf-863f-74d45b50ce38	0	0	0	0
a2393715-ed94-44d1-b54b-17066f1378d8	0	0	0	0
8ecbbbc9-2720-43bd-9402-4065a5750c87	0	0	0	0
bde97d0d-1ec9-4acf-8a71-34b5620a6b89	0	0	0	0
859c6a2c-c80b-45de-8512-9f4d4ff44054	0	0	0	0
ab29d41e-bdc0-4afe-8244-f4c905615758	0	0	0	0
cc164931-d225-42b3-a071-bfea37399ce8	0	0	0	0
9a919157-67b1-42c3-91ea-9a76becb4f91	0	0	0	0
4e8c4c36-b393-4c59-a038-dfb15a02de37	0	0	0	0
4967c14c-f2f8-4892-aa82-761b4e6d90a0	0	0	0	0
b34aa337-4723-4e41-affd-5603606b57b7	0	0	0	0
b7962e63-97f2-48da-ae84-7df298b7e4fe	0	0	0	0
39d8f5b2-eb94-41af-8fa9-66e5073c8678	0	0	0	0
1f815014-7bf0-43e6-a9e3-a9a8c8cd911f	0	0	0	0
ef52912f-1b54-448a-8e23-030084320614	0	0	0	0
a5ea35b9-c033-440e-8e1c-6f1a02302fe9	0	0	0	0
7331e909-fe3f-4a82-b364-9e577bb18adc	0	0	0	0
536025c3-5984-4f7b-8e40-ca483a6ea517	0	0	0	0
35402e95-95d5-4229-9679-d467f0d6be8c	0	0	0	0
d4681289-11c5-4990-a4f2-0de390e05a9a	0	0	0	0
83eb73da-9296-4ac9-b789-bf916d76adae	0	0	0	0
378d89a9-34ef-476e-8871-1fd49d0b87ae	0	0	0	0
cd0b4683-3bac-4b22-abf6-270b933993c0	0	0	0	0
37c9bc45-eae6-4e26-876a-ee0765a0f34b	0	0	0	0
dec6f516-fd7c-4bf6-b4fa-b801bda1ab33	0	0	0	0
a017ba90-332c-4e10-b957-a4675d273118	0	0	0	0
1879de4f-bc17-4ec0-8218-e69b87561cb0	0	0	0	0
1839eb87-cfa9-4609-9857-a6aadcddf1a9	0	0	0	0
21c04ba4-75a4-47e1-a494-638d854d9b52	0	0	0	0
1658bf50-7cf2-4684-ac63-832257b4f2a7	0	0	0	0
21e53051-85eb-4a76-8d37-850e7e0d5035	0	0	0	0
e66c77d3-8fc4-4fa8-b3a3-76dba0aa3f54	0	0	0	0
0f9d66b4-571f-4ac7-8687-95cf6425a6dd	0	0	0	0
13b70d89-5ab1-48ec-bef2-cf986d05f5f3	0	0	0	0
5b44a6c7-a459-46b7-bfd3-c4fa0810d892	0	0	0	0
649b6453-fab8-47d6-b17c-1dd0b13e5c2b	0	0	0	0
d0a3c81e-7824-44ad-bc79-c25c2601e37c	0	0	0	0
841f5a16-ecc4-4e16-9559-e16c58349899	0	0	0	0
c71ff433-98a5-4100-bcf1-753f418b0d86	0	0	0	0
1fca5bfd-e764-4725-bc41-371c1dbd3600	0	0	0	0
e435c660-5350-409e-a2d4-59660f890fa8	0	0	0	0
bffbd942-81c2-4493-9f04-8cf123d89bef	0	0	0	0
be89a762-1f08-4a1e-80c3-a3c57ee69594	0	0	0	0
d542ff26-8826-4e26-b63a-714443ca2aa4	0	0	0	0
bbd8fbf7-c84a-47ed-8d02-123167aa53ad	0	0	0	0
d0a7021a-06c0-4a6d-82ec-890f4be62c24	0	0	0	0
Excluded	0	1	0	0
bb1dbdb9-903e-4619-9f21-914fb57cc363	0	0	0	0
629e45b0-5178-4c98-8ad0-5734e5ab4522	0	0	0	0
23a35af2-ec9e-40ba-b94b-4aa1f96c0111	0	0	0	0
1ab328b5-4264-425e-95e0-24bdc7ba3243	0	0	0	0
b502d267-80a8-4c14-b69c-b5dc3ad8bb98	0	0	0	0
0b5cdbdf-f27c-4b1d-a90c-cb4e8067ef26	0	0	0	0
246f0463-c244-473a-af97-7d1ec52f1a33	0	0	0	0
87c7928d-9b7c-40d5-8e4e-4b201fcf88cd	0	0	0	0
f6e8925c-2f2a-47a5-8cc7-644847c872bf	0	0	0	0
16c72e4e-84cf-4251-8bed-88cba11754f5	0	0	0	0
4147b2f6-d9e9-4c62-8e2b-fc8658c1ae29	0	0	0	0
Excluded	0	1	0	0
73575949-0318-4b4a-8d2b-9574e60dc268	0	0	0	0
b5648b45-d5ae-4423-97ea-a82590669400	0	0	0	0
731a6a2f-4ab6-44e5-8a0d-7d40a980b5d0	0	0	0	0
72327d7a-70fd-438e-9108-ea1b0e13871b	0	0	0	0
0ccf4b8c-5b77-4c33-ba23-89969dc2c99e	0	0	0	0
b68bf5a8-e02f-4ccf-a2e2-bdc58acc9d71	0	0	0	0
97fdecd0-0bc7-42ce-b8e0-05741b0a86cf	0	0	0	0
645a2b4b-9643-486b-94bb-a439575d4dbd	0	0	0	0
35639b35-9c15-4942-ad2b-12fd8a728965	0	0	0	0
6df0ea11-fce2-4c71-afcf-85bb3cddf040	0	0	0	0
ff8a6bbd-50d5-485e-ba59-2e27f86f6b14	0	0	0	0
58db0485-a52e-45c3-a215-064865c635bf	0	0	0	0
30fd8371-d617-4458-964e-1db1921d83e2	0	0	0	0
a9e4005b-29da-476c-8761-9d667726fdcd	0	0	0	0
887f103a-45d4-49ec-ad16-21de4459e934	0	0	0	0
463584b7-f8f0-4a3f-bc8c-72796f9d20e8	0	0	0	0
4a09f795-3b27-4439-b84f-974d6166e164	0	0	0	0
ec403a44-5832-4d58-bc51-48ae7bd2918d	0	0	0	0
76d1cc3e-2989-4fe5-9425-f71405032381	0	0	0	0
2c311f86-63bb-4824-bc24-74f5fdcd6ab8	0	0	0	0
df807afc-01d8-44ff-b0f9-ead0568a457f	0	0	0	0
0ba69d4e-efde-4c56-a02e-a60a2268f148	0	0	0	0
fb363942-4be6-41b4-bf50-b38d03e50fc1	0	0	0	0
ea674b24-f4d5-49c4-8a21-8111e153985c	0	0	0	0
c761589c-27d8-43dc-9ecf-4091c6c98bea	0	0	0	0
3ccdc172-8868-4373-ba2a-355706a517ac	0	0	0	0
893313fe-a17c-42fa-a37c-01331f5b1730	0	0	0	0
3d159a21-3fad-44f4-b731-6e068250dead	0	0	0	0
46a400b4-f560-4282-8155-1e468055fb40	0	0	0	0
Excluded	0	0	1	0
da91a7a2-69c6-4a11-b5b4-7325fc8cc87e	0	0	0	0
Excluded	0	1	0	0
aa01974a-009d-46e5-94b6-63b0df416af2	0	0	0	0
0799b9bf-d0f5-402d-8628-2784be1bc9a6	0	0	0	0
5ba8f895-dcd7-4279-b8e3-9fa2ab2d9543	0	0	0	0
f2c9bff2-c9d3-4e7b-9337-0e38c212562c	0	0	0	0
2f51d064-93ea-417c-be50-eb39d2e5fbd7	0	0	0	0
2166d121-8b5d-4341-9a77-f9a315f68d4b	0	0	0	0
7b610f43-f9a9-4535-9367-9ccb17cd842e	0	0	0	0
000107a1-473b-482a-b7c7-a083af6b6f65	0	0	0	0
945f615b-006b-4be9-8f77-d328f0235513	0	0	0	0
6e620b97-a922-43da-bb75-ae0d6a521910	0	0	0	0
b52b2256-3b07-40aa-8f3e-d636768df0fb	0	0	0	0
73f5ea3a-efa9-4a5d-8b57-6964131ca4c4	0	0	0	0
a719fabe-5504-4729-90b6-88a54abc3a9f	0	0	0	0
fe77117a-2897-4840-afa4-bed6c733f0d4	0	0	0	0
0cbe33e1-4ec3-4c87-8ce5-cf1e24c68460	0	0	0	0
a78c6b54-2dd4-4489-9c72-5d0c20e62351	0	0	0	0
a168c4b2-c77b-4fef-82f3-bb41fe6f4810	0	0	0	0
e7150c89-4fe6-43df-b9e5-70aab6626744	0	0	0	0
d0615320-3881-4122-8a72-a49c890d087f	0	0	0	0
2f8196fa-1fdb-4727-a526-b59f4f9e5287	0	0	0	0
506eb375-81af-4927-8b2d-c6763f8dfc95	0	0	0	0
07a0571a-8e36-45d1-ae55-9296b409e0a9	0	0	0	0
aed94cff-d97f-44e6-b156-09b0df1a88c7	0	0	0	0
6152a037-d4c9-4bd1-b6b9-68ad19f83f22	0	0	0	0
94b40cc3-4a79-46f1-b45f-eeaea16f24a4	0	0	0	0
165e3316-d31a-44cf-bc4b-b4c578929608	0	0	0	0
8f6208c2-e12d-4124-b9da-972d484ce23c	0	0	0	0
89ab168b-45b9-4488-be27-d3a87d34e7aa	0	0	0	0
cdb4a687-a860-4920-9702-a7e098043a26	0	0	0	0
5a2f5866-c1fa-4cfc-89c5-71aa56ac8276	0	0	0	0
225d3d35-3f6d-4a86-9aee-d3ea36d29eef	0	0	0	0
2ac5840c-68d4-4d6c-8067-4b4434e39d24	0	0	0	0
0e1db05f-4b05-447c-9ba1-9a157b608153	0	0	0	0
64a5a61e-605a-4655-9b1d-bb7b63699a5d	0	0	0	0
acc665c4-fc06-4b2e-a5c0-6e5f78dc02d3	0	0	0	0
2f9e87ec-d663-4323-9ffe-2445e6a040e9	0	0	0	0
76d0d500-f1a1-4bd5-a0d5-54b8df4c5e6d	0	0	0	0
252a03d1-97e8-4a17-b47f-347ee8ab1ad0	0	0	0	0
e527c48d-fb34-4964-b17d-b56c960f23ad	0	0	0	0
3565f4b0-8b61-4a4b-a60f-39c02fed67cb	0	0	0	0
d353fa3b-9e7d-4233-b1b8-e953b6af414b	0	0	0	0
2b6c41ea-7ef9-4c13-888b-5a0fe74bf8ef	0	0	0	0
9bf1f90f-f53a-4f4a-bbf2-92e1c34bb064	0	0	0	0
9255f7ec-cae7-4a5b-9534-dfca329d6401	0	0	0	0
fcf22d88-5cd6-48b4-9efb-178f1c0d50b0	0	0	0	0
5652203d-1e63-4e1d-ac68-ddd5ab603788	0	0	0	0
ec7f654d-b544-45b2-8074-e8c6f0c4c3b6	0	0	0	0
d70fa313-e1f1-4283-ae8d-8f6a73ad945f	0	0	0	0
96cbf08b-065c-4451-a4ec-ac1bd88a46a1	0	0	0	0
401c2200-49c4-4d30-90e6-71dfadfdbc2b	0	0	0	0
8ac2972b-4427-4ce1-8a97-8edff187eaa8	0	0	0	0
f5edf9cc-8592-470d-ad07-22eb15536f62	0	0	0	0
3d9fccb9-88bd-4a9c-b9ad-c6a76085eca7	0	0	0	0
25a67488-b7df-4a81-a771-63db842d58c3	0	0	0	0
27fe7567-a9bc-43ea-9711-22c344a836f3	0	0	0	0
a2f98995-5c4e-45d3-82cb-bce570cb5101	0	0	0	0
a2b82517-6431-4985-901a-535d2bcd9293	0	0	0	0
40ce3a66-02a7-463f-a5a5-b4b70735b0c7	0	0	0	0
a20fa43f-c261-4e69-a7a6-d9274b07e6ae	0	0	0	0
e8f33c3b-cbb7-48be-b753-3fdf9573ee7c	0	0	0	0
c61400ee-5727-4481-b5d7-97af602df25d	0	0	0	0
4ca0af88-20e5-42e6-a2ec-9d2801e6f7e0	0	0	0	0
cdc69fbc-5897-4325-8c02-4e840586886f	0	0	0	0
601e1bc9-d0e3-4237-9952-5227b7291d66	0	0	0	0
92877db5-7728-4ff0-9d6e-6957d3fbe8f6	0	0	0	0
6c484747-0ff5-4879-ae72-67344aac1dfe	0	0	0	0
bbf6433f-b19e-4f37-aa5d-74b1dd8a07e0	0	0	0	0
c5b855bd-8345-4d35-b6a5-db0db8037c1c	0	0	0	0
d115f369-a558-4151-a86c-0cca7a3d65d1	0	0	0	0
a4c3c24c-90ee-4d53-bf82-80e41e858818	0	0	0	0
93a899cd-f8db-4214-b702-4724d4427896	0	0	0	0
8f58e46f-7aa4-4003-8168-68c0ebff1fff	0	0	0	0
6b66a334-fd6d-4f40-bd6a-e42717c20125	0	0	0	0
db0d81b8-21cc-4917-8e44-86546ec4ae6e	0	0	0	0
48a949f9-2f92-43cf-8889-189938ff460b	0	0	0	0
0c2b6a06-54ae-4445-bd0e-15f759893dbd	0	0	0	0
e838499f-12ac-4529-870b-ea3557b16759	0	0	0	0
11c8adb7-d284-433f-855c-45074d7e65c4	0	0	0	0
ff500b70-f7d4-440f-995e-8f4164226f73	0	0	0	0
f59309cc-e158-4eb8-a92d-c23f4796aed8	0	0	0	0
bd5b5079-1cac-443e-946b-3c2c2a057d37	0	0	0	0
72c7dce4-53ec-4cbb-9e6a-989e7386d4b6	0	0	0	0
3fcb5b2c-bd55-477d-887d-69e131f04691	0	0	0	0
4de4f776-58cb-4c1b-85c9-8413795d6736	0	0	0	0
613e7796-ae8e-4df7-a7ca-3bb79052ec01	0	0	0	0
148eadf7-a1f1-4350-8eb6-a9ed3eb96855	0	0	0	0
240832d4-8576-44e8-9f37-823ee80ee63a	0	0	0	0
a0f302b2-39d3-40ca-8497-98d9017fe8bf	0	0	0	0
62e2a2ca-959a-48fe-b53c-58133335cf8f	0	0	0	0
06904efd-2135-4c1f-a468-163efdbf2ec8	0	0	0	0
350dc905-6da8-4528-a4c5-fa87a838cdac	0	0	0	0
bb18db4a-e627-4c95-a1a8-f0fb4898b5ca	0	0	0	0
4b78855d-4f79-43b1-b547-1cc7a6fa5cce	0	0	0	0
c7c053c2-0ebe-41af-b496-9d701d556289	0	0	0	0
9c3ed7e2-c6e8-414e-b5eb-1257125ae7ac	0	0	0	0
880a0f58-1e2c-4f59-bd58-92aebacffb97	0	0	0	0
efda9c35-9279-4b7b-bff4-48229d44f44f	0	0	0	0
79504451-78ae-4472-9eda-29b2f434a89b	0	0	0	0
00249d32-7a2b-4df4-a54d-63ceef5e1666	0	0	0	0
8cba9ac2-8cbf-4fbe-b78a-c40cee46143d	0	0	0	0
64d74388-0980-4ff6-bb9b-e8592acc5b5a	0	0	0	0
Excluded	0	0	0	1
a6ae5d63-1af1-42b4-87b7-08030c89c8fd	0	0	0	0
cda15b57-4f92-4728-ad0b-8af632b3d72c	0	0	0	0
a9cee137-dc3c-4d21-b22a-e97bde791009	0	0	0	0
f2f093f2-5839-450e-80c0-4e8d29aff0d9	0	0	0	0
bbb815d6-1e5e-4154-a84d-e5597868d891	0	0	0	0
fbd355a8-d496-431c-b0e7-22451055159f	0	0	0	0
ca6cb5b9-526e-4339-9692-98f63d99dcaa	0	0	0	0
Excluded	0	0	1	0
568e0e13-36ae-4cdd-a6f4-e924d23417ce	0	0	0	0
49a09d5b-6552-4bc7-922f-762319136aa6	0	0	0	0
b327dba3-7cb9-452f-b53d-36d92783c57b	0	0	0	0
cca08573-0598-4b11-a1cc-f506a3ccbb52	0	0	0	0
2cecc1c2-7e5a-4952-89a6-d4c9f6b808b1	0	0	0	0
2ff8b8b9-17ec-4b5e-95b5-05751f72c976	0	0	0	0
1ae87caf-5d19-46bb-a77d-0ce13556d557	0	0	0	0
af23a56f-4be9-4b30-b65c-fe65f2159fac	0	0	0	0
e92b2af2-0c39-4788-969a-1918cfbf6edb	0	0	0	0
7fe9ab5c-fe3a-4782-94f4-00cc1c6862f8	0	0	0	0
680cbffd-d7d4-4090-be8d-a5e8d1b15c38	0	0	0	0
eebf6d9a-2b7e-4687-af2a-e4edea410f75	0	0	0	0
e946e225-e664-41f0-88d6-554cecf786c0	0	0	0	0
af2d06b7-e1b0-460a-861d-1d58cdebef5d	0	0	0	0
a1446c70-93ee-4f3d-b4b9-11546e38a72b	0	0	0	0
80deb01b-b9ea-4387-98a3-3f9bc9a83d87	0	0	0	0
9eb41c8a-ce23-4bda-9540-52a6815467d4	0	0	0	0
351f9b02-388d-4e13-9a3d-d557a0f743f4	0	0	0	0
e817e91d-0f67-470b-87cf-3de53baeff26	0	0	0	0
33c057a2-46c0-4b14-8893-28d73ed88f40	0	0	0	0
a86fc961-5a8e-4639-853f-78f5edfd700d	0	0	0	0
a3c1935a-54ee-404e-a910-2b3a94da9776	0	0	0	0
e5bcfbab-cf01-4054-aa64-2bf616978512	0	0	0	0
db78edfd-309b-4824-9b21-a7766764d768	0	0	0	0
6a7ccfce-a9ca-4e9e-a036-fe8cdbef0433	0	0	0	0
851f296d-fe40-4b5a-a8e3-30f52fa793f6	0	0	0	0
d2d2862f-c60c-4508-81f7-78938baae603	0	0	0	0
Excluded	1	0	0	0
Excluded	0	1	0	0
eb9493eb-b8fa-47b5-9123-9e503b4ad8cb	0	0	0	0
9ef9f117-f511-4188-bd9a-16dbdfbf2c84	0	0	0	0
59e974f6-0fc2-4e52-abca-8ffaf8c59bfd	0	0	0	0
057e6e9a-8af0-402d-8cab-1d564dc99294	0	0	0	0
62a0ca6a-29aa-4f89-84e0-63d1d7d34452	0	0	0	0
d12562e3-96f1-41ef-bb1c-2fbd9a0018af	0	0	0	0
683d8769-0394-4ac0-8827-eb6e212e1e66	0	0	0	0
69d83547-2ac9-4fa5-844b-04e4bd6c14eb	0	0	0	0
b1368fc5-80b9-4f40-94f5-15d47fb9f1cd	0	0	0	0
a9700350-696b-4c12-8002-e03f763507bd	0	0	0	0
Excluded	0	0	1	0
7dce0c85-3fdd-41b6-81f4-ef9fdcba86a0	0	0	0	0
f3ec775e-0397-49e1-97c0-f1513cba85e7	0	0	0	0
5c306fbe-79a9-409b-9c76-d27b85a53c8a	0	0	0	0
Excluded	1	0	0	0
eb75191e-fdc4-4533-a46e-205542fb2219	0	0	0	0
9609730d-5c03-43dc-877c-12f06ebe2469	0	0	0	0
a6c44172-ce27-414f-8c05-e7052281d2fd	0	0	0	0
efc4d86a-5365-417b-93bb-ff76d45040f7	0	0	0	0
7ecc88a9-a103-45f4-aa69-d1901e76490b	0	0	0	0
2be2e0d1-3a6a-48cf-ae62-4586bad2c85e	0	0	0	0
637ad858-5d78-4c43-9a21-f9c97095f077	0	0	0	0
2581d8e4-5dec-45b5-be95-8eedb4eb9ae0	0	0	0	0
d9d3e76b-dfad-44b7-9120-88c1687a47be	0	0	0	0
4dbce71d-cb01-470c-9242-4f08dcd9620b	0	0	0	0
39c9121d-62c1-4f17-bfee-cc5eeb7b2ae7	0	0	0	0
812f7289-54b3-4e7c-b289-a6abf1bab170	0	0	0	0
eedc3a5f-7e57-44f7-8c25-6385bcfa8d5f	0	0	0	0
524caa6d-ac54-42fc-abba-23b13557a69b	0	0	0	0
2eee7ad5-7fcb-4162-86bc-279051a68398	0	0	0	0
1df5eade-e4f8-42ab-aa00-8013a9a66e9b	0	0	0	0
3627a0ae-90ef-4636-a590-fe3829cab7dd	0	0	0	0
af74b100-cafa-4526-ae0b-4216ef393b28	0	0	0	0
15a46206-7fae-4054-a940-3453ab5b04c0	0	0	0	0
91e58518-298d-4330-876f-8af4b5ce52ae	0	0	0	0
f32ed065-73f3-4bd9-b0b5-b4d7e65be97c	0	0	0	0
1ea50cd7-8d18-44f4-b312-90e4d15ea819	0	0	0	0
c319a0f6-271a-4501-8ea8-244c44a5073d	0	0	0	0
b301739d-16bf-4722-923b-94d90ffe49ba	0	0	0	0
b9606076-f74e-46f8-a8b5-95f298970d0f	0	0	0	0
aabc0f80-4178-4f9d-b952-737f9e828243	0	0	0	0
c2ad47ae-bca8-42f4-9167-1c720e106036	0	0	0	0
ee7d037e-6cb9-4648-8ee5-0ae720c6d34b	0	0	0	0
4869d180-1c39-4b14-bfe8-f9b22abb3757	0	0	0	0
8ccb335e-15a2-4505-9a0e-cfc22e795217	0	0	0	0
c99fa8c3-a92b-4f49-823f-a8737b993034	0	0	0	0
Excluded	0	0	1	0
8d9a98b1-47b5-4e2d-bfd4-0b5f25ac1071	0	0	0	0
Excluded	0	0	1	0
1e0e1906-a922-43cc-a39a-a81760758b00	0	0	0	0
c3878ddf-f28b-4cb0-b929-7ea8a3336536	0	0	0	0
0ac64d11-04ac-4b43-b1f1-26d3fe644d5c	0	0	0	0
77fa3f89-eda3-4cde-85ef-53c46efaf2a8	0	0	0	0
b3a65d54-2174-45f7-a9a7-3d6772c2405f	0	0	0	0
Excluded	0	1	0	0
d11e4210-7b87-4060-b050-0f77f392382a	0	0	0	0
d7d7d493-6c1d-4802-9c73-91fcdf483ce8	0	0	0	0
2fb98449-cba0-4605-b718-233101295f8a	0	0	0	0
e364c705-a1c7-4b49-9cb6-1522bb3b3481	0	0	0	0
98069698-8ec9-4e17-b4e5-30f164608135	0	0	0	0
39cdf58a-f1ad-4b23-96f7-94a2e361e798	0	0	0	0
f62c7e97-3a1b-4ca8-afe3-e226b267d230	0	0	0	0
e15f4cb6-13e0-4306-a865-420f023bec05	0	0	0	0
bdb4be07-21ed-4484-a11b-10e459221373	0	0	0	0
d1af369e-80a4-43ed-aada-773d270f59ba	0	0	0	0
cc271f3a-7821-4414-9fee-6af07f05067d	0	0	0	0
00d41073-301f-4ade-b2d9-ec5e6a2d8d74	0	0	0	0
Excluded	0	0	1	0
74a77f79-cf56-43e7-8534-640aabea331b	0	0	0	0
b1a42154-9b06-4f5d-a53c-c7beceee19a3	0	0	0	0
5430e78b-a6b1-4bf9-99cc-f4fd8b5436ad	0	0	0	0
e031626b-b399-4c98-b079-0b05d27b5689	0	0	0	0
f4c6dede-beaa-4089-b163-48b493dc7cc2	0	0	0	0
Excluded	1	0	0	0
fd448bf2-46ee-4982-819e-283315ab2464	0	0	0	0
56d1dd38-68be-4fd7-a64f-ed6d047b53e1	0	0	0	0
e3c7be02-e9ae-459a-972d-da4cc2349064	0	0	0	0
cd282227-2f6a-4376-8a82-049549bc0679	0	0	0	0
08ec15dc-fc6a-4a56-9476-0999e89e9058	0	0	0	0
670ee05c-ce8c-4b8c-9010-7c962ca607c7	0	0	0	0
1031299f-91df-4c35-a7e7-98ffbf667913	0	0	0	0
42ad7d1c-3f83-4b2e-8862-1ffcc50a9efc	0	0	0	0
8f7c4e92-09c8-4495-948d-473fcf4b212b	0	0	0	0
Excluded	0	1	0	0
f163fef6-24d6-4585-948a-3bc29919b79c	0	0	0	0
6e0d24cc-7d9d-4812-adb8-bd04976b2135	0	0	0	0
922c979e-e3e7-48fb-907d-e3efee803cc3	0	0	0	0
3ebb3bb0-791d-4ef0-bd3d-294347502494	0	0	0	0
da0f436d-c8d6-4598-ace0-1a53bb79f648	0	0	0	0
cfe1842f-48ab-4823-9c84-487e6fd0996b	0	0	0	0
9a2d2313-9610-4700-8d13-bb297c0db8a4	0	0	0	0
0e748d6c-e844-4899-8b9d-bbb1ace57250	0	0	0	0
29aa3a66-361e-444a-8a48-e24b8af3ab45	0	0	0	0
d7341f54-cedf-4447-b3bf-25450ee7b5b9	0	0	0	0
7890d8f6-aea7-4d96-9072-3aab4565d651	0	0	0	0
514ff325-e520-4f92-82cf-a355e999b796	0	0	0	0
83883bbd-dcc0-44d2-a194-db87d2405bfc	0	0	0	0
e4c758e6-8639-42ed-b231-1c8e0dbd7032	0	0	0	0
520be325-ef7a-44ac-81be-36820cc71b8b	0	0	0	0
6391b278-a0a0-44c1-97da-540ca9cc3576	0	0	0	0
607c98d7-d906-424e-938b-27402ee74304	0	0	0	0
055a9e1f-4a5b-4c78-a103-45312919a82b	0	0	0	0
37ea7bf9-842c-4abd-a823-1ac0c04b1748	0	0	0	0
6deaf426-925c-4a07-98bf-eef8884599e9	0	0	0	0
737d5416-b9ef-47fe-afff-1b2b09214854	0	0	0	0
636c0fc3-ece1-4486-a04a-ac45b1995ccc	0	0	0	0
3821e7f9-2d0a-475f-a1e9-654d96ad3593	0	0	0	0
59a5138e-23a3-442e-91f6-716c42fd0a52	0	0	0	0
c390c842-0e87-4254-9c87-26218084c866	0	0	0	0
66a22f5e-0824-4390-be1c-03ea63229296	0	0	0	0
8b9dd96f-d38a-4ad4-be18-40eeca04fed8	0	0	0	0
4667ede9-db9d-44bc-8c90-141e3093b90b	0	0	0	0
5aec1faf-3165-4fb9-8ad9-8298d865626d	0	0	0	0
45537854-bab0-4655-bd5a-337982ff7bb0	0	0	0	0
4346bb29-e30a-4601-a184-61688cf74c54	0	0	0	0
1881840b-093b-4a83-8883-6715cd902ad1	0	0	0	0
a219cb6b-1bd0-4c0e-88b0-a9b6fc2dab1a	0	0	0	0
12ec38a9-f740-4f39-a402-bbdd2eacb0d1	0	0	0	0
ead23266-936c-4c5c-b957-572da108d578	0	0	0	0
3c22a805-39e0-4744-89e8-ea6ad018aff9	0	0	0	0
8f594882-3cfa-4dcb-8ab5-bfd40ba9feae	0	0	0	0
Excluded	1	0	0	0
b04b0731-448e-4866-a0b5-5cf5d7e0d6da	0	0	0	0
44b423ba-8eb1-4558-817d-b553d18feee9	0	0	0	0
44d8e984-bf99-44b5-975d-286b16edc51d	0	0	0	0
20209d16-eae1-4879-b86d-625ab15b1ca1	0	0	0	0
Excluded	0	0	1	0
0fa2cc05-755c-4b0e-ac31-180e6bdc05f5	0	0	0	0
4bfee214-ebc2-4310-be4c-549fcdfe58ce	0	0	0	0
1250cf84-7e7e-43e6-a0d8-72e928ec93ea	0	0	0	0
9fbdb430-0010-4086-8371-ce0ab88baa0e	0	0	0	0
c28bcde6-69a1-4037-bd0d-88cb5919b411	0	0	0	0
2ba5538c-86fa-4c02-a551-4b6a6fd9ba8c	0	0	0	0
359bd2a7-3ff4-4a2c-8f87-31e56f0003bc	0	0	0	0
ed4400b4-f0ff-4156-bf5a-bfd657987af6	0	0	0	0
f482ee38-9c1c-4d12-bd1c-5d1e77fc051f	0	0	0	0
Excluded	0	0	1	0
5422f87f-4120-4a8a-96e2-56f24cb87402	0	0	0	0
0e663f66-467b-40ed-88ef-14f7e4c0c874	0	0	0	0
04e84e81-347b-440b-92c5-5354276416a8	0	0	0	0
eadfd5e9-812d-45e8-9c88-78890ed498d8	0	0	0	0
26e70a3a-8584-4fc3-9880-a540ab2c9fac	0	0	0	0
ec30914d-42f3-4372-b8ea-524ff93b708c	0	0	0	0
fb3e9bb6-19f5-4575-abf7-bfcdae32fe3b	0	0	0	0
f99d1c32-ed41-4398-924e-0b4eeee1682d	0	0	0	0
b2fbc09e-034e-4ca5-b60d-f3483aa1f97e	0	0	0	0
446107bf-3f29-43aa-901c-73fb7b91e89f	0	0	0	0
8db70df1-754d-4932-bdcc-7146f411990c	0	0	0	0
Excluded	0	1	0	0
c0d51213-99df-47f5-adb5-86642bb2ad3a	0	0	0	0
b25861f5-a2bd-4b06-932a-606634310901	0	0	0	0
9489db1f-154b-4e28-bc0a-7ebc3c2c9cb2	0	0	0	0
98876fd9-99fa-4859-9f52-b3f58a263540	0	0	0	0
Excluded	0	1	0	0
429b50c7-922d-4bd9-af07-fe12993836dc	0	0	0	0
36707c7c-b544-4eec-b20a-fcea65dd7e5a	0	0	0	0
3968c73d-ec5a-40ad-a149-7430d065331f	0	0	0	0
Excluded	0	0	1	0
ed71497c-0df8-4161-8ec3-8b5b2a6394ce	0	0	0	0
56795e59-ead0-4091-aeb2-866853ba0e16	0	0	0	0
a8ecc4c9-494e-43ef-8aa9-76b99d3104b6	0	0	0	0
Excluded	0	0	0	1
Excluded	0	0	0	1
141cd74f-bd3b-4df4-b2ef-475fce08e01b	0	0	0	0
Excluded	0	0	0	1
0b8652a1-c05d-4997-b9ec-b858adef9e11	0	0	0	0
18c79864-d623-47d5-b176-0b7e81d93fce	0	0	0	0
e3781580-a9a4-4031-a16d-7572d771c96e	0	0	0	0
633aab24-80d3-46fd-a336-2f3d587e89b5	0	0	0	0
ac9eb258-c083-4e18-9106-0b60fabc4b08	0	0	0	0
18c949ad-7186-48b5-b5eb-007a8fcac8ac	0	0	0	0
270d28d9-4cc5-49b2-841e-93858b14a990	0	0	0	0
f311f9fb-d6f8-480c-9432-2bf82778efcc	0	0	0	0
aa620e1a-65ba-46f2-ac3a-8540d43bf06e	0	0	0	0
1bca482c-0a6e-4b92-8782-255a21a70db5	0	0	0	0
ed287b04-1562-4fcd-bafb-35eb9049e36b	0	0	0	0
Excluded	1	0	0	0
143794b8-5476-4b0c-993e-ccc242f667ce	0	0	0	0
692a70ed-a526-4f09-bf3b-1a00f8fe41a9	0	0	0	0
3c7d4d43-4932-41b8-baba-0bc1b75916b2	0	0	0	0
f1691742-de3e-4530-a8e8-83ae419db317	0	0	0	0
88263ec5-f756-4df0-914b-3e7aeb0b331a	0	0	0	0
Excluded	0	0	1	0
f24be7f9-e985-4d47-95d0-f4a695a9d4ba	0	0	0	0
57b35836-f15f-49c9-bff9-766bcb50dae9	0	0	0	0
e92e18fd-8a39-4c6d-b320-9ff0318e4142	0	0	0	0
079d2a76-cdf3-49e0-8d38-b3b73e076f80	0	0	0	0
52332b79-c17e-4e19-b727-e9cad0dd2b56	0	0	0	0
51ca008e-7536-4a4e-a307-ae1776156bba	0	0	0	0
67b2d77d-e54d-4d70-8dfa-4551e0a3b01d	0	0	0	0
eb5ec396-92f2-40df-9f91-cbb190d0f761	0	0	0	0
ac828b05-c2ba-4c12-a1d1-b598dc5c5833	0	0	0	0
b96c6cea-b9e6-42e9-9abc-2b928ac77a21	0	0	0	0
fd97ecfc-96dc-4570-a8e0-ecbada3d3bbe	0	0	0	0
ecea07ca-d663-4cdf-b05b-954ed1069ce7	0	0	0	0
95cd91f7-5deb-4c56-88f6-8e11dc8c33a3	0	0	0	0
c0c4e1fc-9c08-4635-be84-0cade5460f87	0	0	0	0
092ee68c-93ae-4853-baa9-11377b74f855	0	0	0	0
a084a75e-0b3c-454e-99c9-c548ea89c463	0	0	0	0
Excluded	0	0	1	0
657eb423-5be7-4472-a03f-70ea4b7224e5	0	0	0	0
8ea9f382-85f2-4d2f-81a5-71b3105bfd0b	0	0	0	0
a1ffd526-d3a5-4bd4-b8dd-5629d0ecaf3d	0	0	0	0
d7be68bd-5541-4009-8051-95b89f93c373	0	0	0	0
db54201f-bae0-47bd-a33f-e7882c4eca59	0	0	0	0
0e958756-2fe4-4053-8ddc-8eb93325f62a	0	0	0	0
da8b1257-8fd5-477f-88c2-68c4063dea0b	0	0	0	0
c7faca14-2425-40ea-a12d-e4f5eb66a49c	0	0	0	0
20005049-8936-43e5-b86c-69c9a0df1876	0	0	0	0
Excluded	0	1	0	0
Excluded	0	1	0	0
bcca86c1-a118-44cc-a1ed-4bb75b18d92c	0	0	0	0
7a608b1d-3b0c-4557-a32f-6bf4422646a2	0	0	0	0
e3c1ac58-05ed-4d26-832c-7410f8ba4a40	0	0	0	0
82bff78b-d3b3-413a-ba95-13b160d99cfe	0	0	0	0
24142348-e52c-4f21-90b8-9583000202a3	0	0	0	0
eed9fdc4-7b4d-4084-8037-ec49ac606403	0	0	0	0
3a5e2b05-2025-44c5-8be6-827ddd549eef	0	0	0	0
e83fcc8b-1053-489c-b73e-4af06a1e9ba2	0	0	0	0
daa19803-e17a-42b6-8c2a-37de4d47d606	0	0	0	0
31c1b79c-f5f9-44d4-921f-9e9b8210b73c	0	0	0	0
Excluded	0	1	0	0
Excluded	0	1	0	0
Excluded	0	1	0	0
Excluded	0	1	0	0
01281c5b-66e1-4793-a176-65ef73e8d885	0	0	0	0
617378aa-fc66-453c-9a1a-535fa321648b	0	0	0	0
a3990f44-6a1b-487e-98b9-c006e2a0cc7e	0	0	0	0
359b49f0-4636-497a-afbd-eab3c5a9bcca	0	0	0	0
bae335d4-dcdc-4e7d-9089-4fe945b3c072	0	0	0	0
Excluded	1	0	0	0
a28a6977-730f-4298-875a-811ad19006ce	0	0	0	0
033e1ca2-d907-48a9-b865-d70ca86a9189	0	0	0	0
21cbd738-bf4a-47cb-9536-573e5d10bf9e	0	0	0	0
1b2557f5-fb0c-45c3-ab34-0c7661b6b1a0	0	0	0	0
2a46302a-5344-4253-a8bc-b4aa78415788	0	0	0	0
747022b0-7aab-4398-b67f-203df742bf0e	0	0	0	0
3d61b64a-85ee-4a28-a99a-a4e2b42f0e5f	0	0	0	0
31206b81-4e2f-4273-a0ff-a6776efeb30a	0	0	0	0
663103c3-9f00-456f-be0d-6f7390e5d1ad	0	0	0	0
Excluded	0	0	1	0
93c17b85-d156-4099-8d95-fd939c446449	0	0	0	0
2ea9eea1-073e-414c-b775-ab405065eefd	0	0	0	0
96fde62f-ec53-4a3b-ae83-a7698ccfba08	0	0	0	0
Excluded	0	1	0	0
1f7f8393-0d42-4791-a15e-e69e6cdfb987	0	0	0	0
3daa30fb-5a71-4f66-b12f-2a50ea60442a	0	0	0	0
0b8cf4bc-ad55-44f4-9676-e0bc4d019290	0	0	0	0
69244326-e3cc-4ea3-807d-e7be58b00fad	0	0	0	0
ffc9e939-b79c-45cd-9858-d104554f1e6a	0	0	0	0
1fb925cd-1b8e-44d8-9d6f-e482e523f94d	0	0	0	0
ffb52122-4913-4ef3-90e2-f1ad2eb5bbd8	0	0	0	0
92549309-6726-4e60-8944-54b9563ae9e4	0	0	0	0
3bfae3b6-53f7-4721-bdd6-fe0635df75c8	0	0	0	0
6a6bacd2-6cdf-4a8c-986e-4356f982a0c7	0	0	0	0
12a679b3-2886-42ed-8a62-981e4fee33e9	0	0	0	0
f075a0df-071a-4e0d-9d07-eed532116e9f	0	0	0	0
49d169d5-ef74-4cba-af03-bb8edc0d3828	0	0	0	0
c4fc573a-6a23-433d-8b75-b730d421f74a	0	0	0	0
b944e85b-45c4-47db-8b65-dcc2fc356b3b	0	0	0	0
afd665bf-1b07-4b8a-b23b-6c7c0f694c81	0	0	0	0
20c49d2a-c01a-40c7-999e-271fa2cc79e9	0	0	0	0
00888219-5d24-4cfa-abf2-6f0fc5d4027a	0	0	0	0
1331147f-2ed7-49a5-90dd-30d900e3d3d3	0	0	0	0
8c4c9c9c-6253-43ca-9cf6-159274e49343	0	0	0	0
8a107505-6d5a-4228-ad60-2bb38b88b514	0	0	0	0
66d31198-cb40-4907-8b9f-89a2bd8d8f8f	0	0	0	0
1e0cef44-2e5b-48c4-abcf-b740c8e495e4	0	0	0	0
a1ed4003-9d79-454b-84b5-6847a2903957	0	0	0	0
18ac11e1-2ab4-4bb7-9428-91a10b477c35	0	0	0	0
Excluded	1	0	0	0
967cefbf-a755-4a3f-a436-4d8efc8129fe	0	0	0	0
Excluded	0	0	1	0
ae562625-56d9-439b-918f-dbeb794684df	0	0	0	0
646ef71e-a096-4453-891a-8fce878c0c2b	0	0	0	0
7ef5ae76-9793-4738-8eac-cfcf3faa3cd6	0	0	0	0
74bc4ae2-1834-4010-a9d5-ff818f4b3c4f	0	0	0	0
fd32f8dc-0e91-4e6d-b323-64793df4c1df	0	0	0	0
c7801297-4cdb-4d6b-a3ba-2e3d3ef5ca24	0	0	0	0
Excluded	0	0	1	0
859cd2b2-2a1c-4d38-80eb-dc8799ba4c1b	0	0	0	0
7a99f987-1226-4e22-a338-48d49d2adee7	0	0	0	0
e823963a-0d22-48e9-b8a0-8ce8a3cebe29	0	0	0	0
2abcdfb7-5263-4c0c-bae5-0b482282b5c7	0	0	0	0
Excluded	0	0	1	0
3065d01f-b065-47b1-92c3-c4a92f58bf60	0	0	0	0
7148aeb0-09b5-4287-ac0a-552721cd1466	0	0	0	0
cfd373f8-882e-40d6-8b37-8fbe38bbe87c	0	0	0	0
d30d457a-1332-4024-9c48-727c3450acb8	0	0	0	0
d687158d-a04d-46fd-85e8-5bd232d57013	0	0	0	0
2398bc2b-0078-4d16-9e17-ce77308e5152	0	0	0	0
a6dd26cb-580f-4767-857d-195ec8c104fd	0	0	0	0
a2daaa3b-f075-4497-94c4-033bda21872d	0	0	0	0
aa5c535d-6bfa-4254-8d1b-138913cbf005	0	0	0	0
2deeb6db-0149-4d36-977c-6757201a6810	0	0	0	0
9754259e-8966-44f2-bc33-3d41bc51335b	0	0	0	0
Excluded	0	0	0	1
dbd40223-e58c-4163-ac88-5ce815413dc6	0	0	0	0
b876fa7c-3bcf-4985-a467-b17053a53de8	0	0	0	0
6c243a2b-7691-44af-a00f-250284783a2e	0	0	0	0
0cb5a50c-e48f-4e63-b578-cd8be2883908	0	0	0	0
30e4a7c4-c6af-49c2-80c7-593744a478a7	0	0	0	0
41a6aa3a-b337-4c63-af6f-3a568cc11a6b	0	0	0	0
c45021ca-1771-4b57-bf80-034c2d07c6e1	0	0	0	0
89158bdf-3e76-400d-895c-d16d471f56fd	0	0	0	0
b4438f3b-761e-45ff-8428-d8cd274f0158	0	0	0	0
24224173-f6e4-43f9-a962-55bf37ab7f5e	0	0	0	0
b9fffd34-0828-4f95-8836-36d0d9923fc3	0	0	0	0
53828e72-57e6-49d3-811a-5f3407c5aec2	0	0	0	0
406e9461-348b-4681-b10c-73c9fd99ac59	0	0	0	0
3912c11a-27e3-4a69-b334-07452672d289	0	0	0	0
35e00cab-125a-498d-a3d9-86765b83ab3a	0	0	0	0
541a298c-229a-4397-9c0d-4c76828cb2d5	0	0	0	0
4be50dae-e80f-4a1d-a40a-cb416a266ed4	0	0	0	0
Excluded	0	1	0	0
Excluded	1	0	0	0
Excluded	1	0	0	0
Excluded	1	0	0	0
129fd404-c463-4117-9c57-d99574fa99d2	0	0	0	0
230272dc-6523-4e70-9654-ceb525550f4b	0	0	0	0
a2959b85-b3aa-4396-9f2d-1cee72b73c23	0	0	0	0
55f18cf7-ce8b-4252-8270-b790afe2b2bd	0	0	0	0
cc124b67-a10c-4087-b44d-3ab6f8da351f	0	0	0	0
Excluded	1	0	0	0
e95c3942-9b6e-4eba-a650-1a82fd7c2eb9	0	0	0	0
25dda2bf-36e7-4dcc-9cd9-5364491db717	0	0	0	0
488bfb6d-0ee4-4e56-a3b3-fd87a4dadd9c	0	0	0	0
0481f02c-6efc-482a-a441-1e09eb5e665d	0	0	0	0
4cce2ec5-6705-4b71-8050-9e2afbf878cf	0	0	0	0
0833b244-e3bf-4ec6-8e51-5db33ea3631a	0	0	0	0
a753c92a-0de7-4f7b-8fef-4db9ab0b688d	0	0	0	0
a8c087d3-fd29-443e-9efe-949d5603d0dd	0	0	0	0
0a8ce26b-14a2-4c8b-b512-6de609736c85	0	0	0	0
cdcb3eda-cb3c-4ffa-8fae-e92295388e29	0	0	0	0
b55563a2-d9d4-46a4-930f-0d1f0978dfed	0	0	0	0
1bdb2b92-ee1a-4a74-b7c6-677629f4a0f9	0	0	0	0
cde66255-f5ea-4664-bdc0-9d92e6b5420c	0	0	0	0
84dbc005-89d7-4ded-966b-9e6367bb39a3	0	0	0	0
f1b672f0-7880-47d3-a37e-178d990b397e	0	0	0	0
3ce52518-1e3d-414b-9dbd-0b52c116430d	0	0	0	0
4d3be7a0-cb2c-4bb5-8f42-1c800a78145f	0	0	0	0
25828c72-ce91-4db9-a0e1-0af163f74a68	0	0	0	0
8e2003df-2179-4e3a-b273-acf1940aac44	0	0	0	0
5d3b2f52-b029-497e-b529-decc9cf19dcd	0	0	0	0
2ec77667-2c2e-4610-8741-6237ef8b5a6f	0	0	0	0
2258cf78-32fe-417e-8b3b-e0bcf56f6b51	0	0	0	0
3a443302-1301-48b2-89a1-c92b2ce64f7c	0	0	0	0
3faa5cea-f78f-49f3-9e15-3e4603274859	0	0	0	0
b7ce352c-733e-4adb-bd4e-8df11d46ba15	0	0	0	0
feba6d64-1620-4361-9fc2-936e16270e98	0	0	0	0

## Sheet: Fig 2
Statistic Results
Fig. 2 | Confusion matrices of the four adjudications for each outcome and all outcomes between Fu-LLM
fig2-fullm_vs_silver
dCap	Pred_follow_up_source	GT_follow_up_source	Pred_is_deceased	GT_is_deceased	Pred_is_hospitalized	GT_is_hospitalized	Pred_had_surgery	GT_had_surgery	Pred_is_medicated	GT_is_medicated
39fa6f8d-dd40-4bb7-ab03-13d0021681b8	2	2	2	2	1	1	1	1	1	1
fd32a82a-8fa6-41fd-93e5-3581cb18bd82	2	2	2	2	2	2	2	2	1	1
edf5b3bd-2b92-4cbe-bcf2-fe7c3d1e916f	2	2	1	1	-1		-1		-1
899e9379-7f9a-46f5-9fb6-a8b20342105d	2	2	2	2	2	2	2	2	1	1
6c18c1b7-d86e-4c27-9c99-abd0a4910b3e	2	2	2	2	1	1	1	1	2	2
42149d00-f42d-4017-aa74-a22b4fee1d43	2	2	2	2	2	2	2	2	1	1
37d80016-3d79-4ade-b913-805901ab4130	1	1	2	2	2	2	2	2	1	2
7912a24c-1bc7-40c9-b3fd-57f434fc6c51	2	2	1	1	-1		-1		-1
dc8dce3a-7b51-48a8-a571-448092cf38a7	1	1	2	2	2	1	2	2	1	1
e92c075c-782f-4940-945f-eee69f02cd1f	1	1	2	2	2	4	2	2	1	1
e4d2fea4-cdff-486a-9ea0-fa1404782963	1	1	2	2	2	4	4	4	1	1
ed9d5420-97db-42ad-9968-51702c4636ed	2	2	2	2	2	4	4	4	1	1
ebab9161-b36b-4347-8206-02af5433ca47	2	2	2	2	2	2	2	2	1	1
6fd9f975-eacd-4558-aba8-509d40a226e9	2	2	2	2	2	2	4	4	1	1
3e7b0db0-d0f6-48ab-a732-9066c6adb1c9	2	2	2	2	2	2	2	2	1	3
26be5c60-3b57-42a1-a1db-55e4414fa778	1	1	2	2	3	3	2	2	2	2
362acf35-9bf9-4423-8ccb-75f9c934a1cf	1	1	2	2	2	2	2	2	1	1
e58864eb-b861-498b-a28f-be137f3502b3	1	1	2	2	2	2	4	4	1	1
35eeb086-f961-43aa-bf96-7ef1c5cf4222	1	1	2	2	2	2	4	4	1	1
798c4f9f-2b83-49aa-9c6b-ae8c5c7c68b2	2	2	2	2	4	4	4	4	1	1
29d967a1-401a-4036-aa88-22e321cfaa48	1	1	2	2	2	2	4	4	1	1
cfc89a38-1444-4366-9d37-fc624475de9c	1	1	2	2	1	1	1	1	2	2
50386026-06a4-4e13-a763-170164d6b620	2	2	2	2	1	1	1	1	1	1
10c9b440-e83c-4960-a1ad-c31f5741644a	2	2	2	2	2	2	4	4	2	2
baed9661-1973-46c8-81b5-a67d39275c65	1	1	2	2	2	2	2	2	1	1
09f9d2fe-e567-4054-aa06-ac6875570bbb	1	1	2	2	2	2	2	2	2	2
4ccf1825-5494-4ef2-8f96-a2875973c890	1	1	2	2	3	3	4	3	1	1
6d205e8f-d9cc-46c2-a733-2f4dc8ee5504	1	1	2	2	2	2	2	2	1	1
122c12ee-43f8-45c8-b90e-eaf9e76a7e69	1	1	2	2	2	2	2	2	1	1
0ed5b7b9-f4ff-4534-8c7c-8d242c83f81d	1	1	2	2	3	1	2	2	1	1
3da54458-9dd3-4cf8-9c93-92998b756913	1	1	2	2	2	2	2	2	1	1
e2d760a1-6abc-4290-9261-2895cc690949	1	1	2	2	4	4	2	2	1	1
2ddf2616-ba1b-4c76-9858-b579afb7f539	1	1	2	2	2	2	2	4	1	1
530dd736-b06c-411f-bd96-2523098fbd5f	2	2	2	2	1	1	2	2	1	1
d859d067-b023-490e-982e-22a345283fed	1	2	2	2	2	2	2	2	2	2
f0ccb979-3062-46b0-92dd-4392dc5738ac	2	2	2	2	1	1	2	2	1	1
dc2d73b5-a63b-45d5-835b-92627c0d1190	1	1	2	2	2	2	2	2	2	2
c5012a2f-0b5c-442f-9bbd-a6c9774b43e0	2	2	2	2	1	1	2	2	1	1
0dcff201-9175-468e-8994-d9fb9a7a685b	2	2	2	2	2	2	2	2	1	1
bddf1552-8bdd-4918-9f57-8c9f1246f117	1	1	2	2	2	2	4	2	1	1
cd1ad7ba-8251-4fde-91f7-3be9bfb920b1	1	1	2	2	2	2	4	2	1	1
add8dd24-10cf-4715-bd98-572c29bcc7fe	2	2	2	2	4	4	4	4	4	4
c0159472-c3e0-4e0c-beba-c2d60129d469	2	2	2	2	2	2	2	2	1	1
b48d30ce-cff8-45a9-a593-31cf86b606e2	2	2	2	2	2	2	2	2	1	1
536a8327-faf0-4791-98c2-c5857da34233	2	2	2	2	2	2	4	4	1	1
f4055306-5159-4556-86f4-512ed5384586	1	1	2	2	3	3	4	4	1	1
c1012e33-0f7e-4a4d-87de-163e798635a2	2	2	2	2	2	2	2	2	1	1
628f3fc2-7113-4b26-b4e0-f30956d0bb46	1	1	2	2	2	2	4	4	1	1
63f26a0d-e94b-48c8-aa80-521173c80fa3	1	1	2	2	1	1	1	1	2	1
98978b4e-72bd-487f-b8db-4b0c83bcf242	1	1	2	2	2	2	2	2	1	1
7c965c95-768e-400d-b867-c298434d27cd	1	1	2	2	2	2	4	4	2	2
9d4f17f3-8f27-4ffe-bfb2-018ce1aa961d	1	1	2	2	2	1	1	1	1	1
d3cfd722-f106-4d5d-9393-1915cbf1add6	2	2	2	2	1	1	2	2	1	1
6baa2cf7-f9ec-4a6d-90e6-524ef04088a6	1	1	2	2	2	2	2	2	1	1
bc369ea5-03d3-4891-87b9-c0eec58481e1	2	2	2	2	1	1	1	1	1	1
0605f83b-83ab-4ba1-9033-2183a3e3ef95	2	2	2	2	2	2	4	4	1	1
387ac59c-06e8-47a4-af25-4d6a56386a3e	1	1	2	2	2	2	2	2	1	1
54535128-71ac-48a4-bec2-96ace22a1bbd	2	1	2	2	2	2	4	4	1	1
acd4ef33-3a04-48f2-84b2-c2d8f5777e18	1	1	2	2	2	2	4	4	1	1
30c3725f-d298-4048-bcb8-29961c19f4d0	1	1	2	2	2	2	2	2	1	1
13e77346-47e1-41dd-afcf-59505763d613	2	2	2	2	2	2	2	2	1	1
25adf0a9-b019-48aa-9544-15c7ba02ed95	1	1	2	2	2	2	4	4	1	1
8fd92eb1-14f8-4723-82f6-abde625524e9	2	2	2	2	2	2	2	2	1	1
e58dc001-f962-4e76-a7db-e4fbcea908c2	1	2	2	2	2	2	2	2	1	1
85230228-2412-4327-bf05-99bf43e784ed	2	2	2	2	3	1	1	1	1	1
2544140f-78c3-40ff-9fbd-ba3e75a3fe3f	1	1	2	2	3	1	1	1	1	1
8c28db08-e82f-415e-a1c1-9cb8a1374569	1	1	2	2	2	2	4	4	2	2
3e8efe15-0b6d-417c-9701-c07b144db7c0	1	1	2	2	2	2	2	2	2	2
c0481932-fd1b-4223-9e45-de03a6041768	2	2	2	2	2	2	2	2	1	1
c1931613-c96e-4e3b-8277-d8e83369bea3	1	1	2	2	2	2	2	2	1	1
36adb13e-1c08-4f6a-8acf-3fb9975c6584	1	1	2	2	4	4	4	4	1	4
98dc50c3-fbab-4dfe-8d90-4801bc72e3e3	2	2	2	2	4	4	4	4	3	3
9bba7d02-fb74-4af3-9536-bdd038f5e250	2	2	2	2	2	2	2	2	1	1
c8845bf4-5a1d-4a26-9436-0f606e93033a	1	1	2	2	1	1	4	4	1	1
82903aef-cc7b-4dc3-aace-f84132f20642	1	1	2	2	2	2	4	4	4	4
9a2c6122-e001-48e8-bdd2-d5790490b731	1	1	2	2	2	2	2	2	1	1
7151d34c-289d-4509-978d-6ed44ca74f63	1	1	2	2	1	1	1	1	1	1
ad4067c5-1f70-4d80-9329-a75d4aea47dd	1	1	2	2	2	2	2	2	2	2
2fb5520f-cf9a-4f4e-af69-a613450c6189	2	2	2	2	1	1	1	1	1	1
62bd8e52-54d6-47c3-8b3f-0e6c8e0f16d0	1	1	2	2	1	1	1	1	1	1
b77af6da-1854-4c05-822f-299fb286d8fa	2	1	2	2	1	2	2	2	1	1
722ac7e4-9067-4ec2-901f-ef0ef2df6669	1	1	2	2	2	2	2	2	1	1
4fec7bdd-e2c4-43ec-bb45-0cf6a2799b7c	2	2	1	1	-1		-1		-1
e6586225-a9d4-439f-8855-4282e8bfc9f7	2	2	2	2	2	2	2	2	1	1
c6815ee9-1b73-4f8e-926d-5820e4beec4b	2	2	2	2	4	4	4	4	1	1
6101482a-757a-4ce4-80e0-d96d0e6f44b1	1	1	2	2	2	2	2	2	1	1
48014736-dccf-4f90-95a5-ea5f402f1204	2	2	2	2	2	2	2	2	2	2
7aed0cc2-d6bc-4651-bfb2-b73751b98030	1	1	2	2	1	1	1	1	1	1
c356f4c1-1e11-4357-853c-179af01322a9	2	2	2	2	2	3	2	2	1	1
b7435e63-7253-4e68-baf7-2abd342a9c1c	1	1	2	2	2	2	2	2	1	1
06ca34a9-a50a-47ab-b609-d5a839f2b33f	2	2	2	2	2	3	2	2	2	2
59c5a96b-d105-4e90-b1cd-953ab544ea1d	1	1	2	2	2	2	2	2	1	1
2d8d0f50-8295-4c0d-86d1-b5d5e5aeca57	2	2	2	2	2	2	2	2	2	2
8bc3452c-3c93-474f-afc6-1fc6d0c6b422	2	2	2	2	2	2	4	4	1	1
eaa79955-5779-4a8e-9591-1e8452c456c9	1	1	2	2	2	2	2	2	1	1
c857fa2d-b9ca-4875-a473-26cbd7054116	1	1	2	2	2	2	2	2	1	1
96a84c83-24e7-4929-8e13-75996ab0c838	2	2	2	2	2	2	4	4	1	1
1cd65156-c777-4aa2-956f-19c845d7a42c	2	1	2	2	1	1	2	2	1	1
0d1c0ff5-eda5-4671-8abb-cc3fe7b7459a	2	2	2	2	1	1	1	1	1	1
be01099f-1586-441e-971e-2c1179a3a288	2	2	2	2	1	1	1	1	1	1
c929942f-b08e-4863-b153-2a16c448b25b	2	2	2	2	2	2	2	2	2	2
ccb37f94-66c5-4f83-8b42-89aca5e70d4f	1	1	2	2	2	2	2	2	1	1
2fdcd4a5-b3d8-461b-8648-312143f8a72e	2	2	1	1	-1		-1		-1
6f6e6dae-4987-4cd1-8a4d-103b48d679ef	2	1	2	2	3	3	4	4	4	4
93298405-accc-4d85-9f2e-6af4a5fbd92d	1	1	2	2	2	2	2	2	2	2
4a1a39e0-ae42-45d0-9cba-2d4d2aa59e4f	2	2	2	2	3	4	2	2	1	1
9226c66c-ba10-45f0-807a-e63b9444f573	1	1	2	2	2	4	4	4	1	1
ccbd9377-bdfc-4339-b052-cf7101cdbc43	1	1	2	2	2	2	2	2	2	2
66fb7846-5a54-47e1-9e92-e9f9cf2b26b2	2	2	2	2	3	3	2	2	1	1
863037b1-9448-440f-8449-4cb4b8ff2a87	1	1	2	2	2	2	2	2	1	1
558da363-8944-4387-9d31-66028e0eb032	1	1	2	2	4	4	4	4	4	4
fa333f5d-113b-483f-a7c8-0ea6c9318c86	2	2	2	2	2	2	2	2	4	3
947cac18-7c87-438b-a2a5-9f2d1e61adce	2	2	2	2	2	2	2	2	1	1
77ae5be5-f4a6-46a9-b4d2-78d3e5a630b2	2	2	2	2	2	2	4	4	1	1
e46b0146-f66b-4465-8be9-5fadc10e8cac	2	2	2	2	2	2	2	2	1	1
876458d5-33ed-4fed-b9dd-60aa4348d6b6	1	1	2	2	2	2	2	2	2	2
f279a836-04cd-409c-907c-580f8e18f776	2	2	2	2	1	1	2	2	1	1
44a91a62-6dd2-4d34-bc4e-61c6d907651c	1	1	2	2	1	1	4	4	4	4
6e3140c5-398a-4720-a1e5-50168b01bd86	2	2	2	2	1	1	2	2	1	1
5d149193-3287-4da2-85ee-b21cef56a606	2	2	2	2	2	2	4	4	1	1
b1480130-4b0c-4193-a7ec-19018b7a975f	1	1	2	2	1	2	1	2	1	1
d839c639-4d1f-4cd8-9d20-c8eb9caf85e5	2	2	2	2	2	2	2	4	1	1
9227564c-d965-4e29-b6b8-b9eb008f2bfd	1	1	2	2	2	1	2	2	1	1
c5955637-1fba-4b59-a194-ff4f95f3d58e	1	1	2	2	1	1	1	1	1	1
8b57a34e-ec71-49af-97c4-75d41a6667f2	1	1	2	2	2	2	2	2	1	1
889c3085-9acc-4041-a34b-74334cc02759	2	2	2	2	1	2	1	2	1	1
dc2dff1f-19ce-4d91-b377-6ff188cee37e	2	2	2	2	2	4	2	4	1	1
48843715-61a3-43e8-ae1b-d3eb820bf2ac	2	2	2	2	4	4	2	2	1	1
8659a693-e43c-4259-a1ed-8863256f2202	2	2	2	2	2	2	2	2	1	1
921e6bb3-d9e2-4c31-a1e4-c339b268e25c	1	1	2	2	2	2	4	4	1	1
144c7307-90b2-4530-956b-f0fd5c0c0397	2	2	2	2	2	2	4	4	1	1
c03b2c9e-23fa-4e1f-8a5c-379b762d7dd9	2	2	2	2	2	2	4	4	1	1
e67b78e7-af47-4399-934f-38ff309e5a1d	2	2	2	2	2	2	4	4	1	1
3340b0d0-3de6-4a28-b2ae-84479c63ce26	1	1	2	2	2	2	4	4	1	2
1a0ed4a1-8541-4edf-9cfd-23e90a9f9db4	2	2	2	2	2	2	2	2	1	1
a79a5f98-7699-40b7-bee0-fe588bbb0703	1	1	2	2	2	2	2	2	1	1
1b4a9de0-3ed8-4a98-8139-2e9d635af2b6	2	2	2	2	3	3	2	2	1	3
eaabb277-0d0c-42d8-af64-066bf5c01790	1	1	2	2	1	1	1	1	1	1
95e0eba4-e374-473a-b2f8-89e1284a8e76	1	1	2	2	2	2	2	4	1	1
f754d447-7b5f-4aa8-bbc3-36cea82f21d0	2	2	2	2	4	3	2	2	1	1
d0db3b2b-c6d0-4b55-973e-76880a10d34a	1	1	2	2	2	2	2	2	1	1
4277abf7-c1d7-470f-afe3-a2416598a823	1	1	2	2	3	3	2	2	1	1
a6bd68b0-6313-4054-9db6-aa76f81b40e5	1	1	2	2	2	2	2	2	1	1
b98387a3-d865-4c86-a998-96a1864bcefa	1	1	2	2	2	2	4	4	1	1
7a944b54-08a1-418b-a2ca-06c7383b172f	2	2	2	2	1	1	2	2	1	1
02a22745-6a13-4945-bbb4-ac10e62cf364	1	1	2	2	1	1	1	1	1	1
c61f6603-0683-4ace-aa0a-e6d86d17a1bc	2	2	2	2	3	3	2	2	1	1
57417453-471d-45dd-a75c-61dd5d88d801	1	1	2	2	1	1	2	2	1	1
5e866b1f-bc21-4637-a674-25c6a4ecf0fb	1	1	2	2	2	2	4	4	1	1
f9631d9e-c810-4e66-9227-a5df89752b08	2	2	2	2	2	2	2	2	1	1
c551d73c-5716-42fb-a98d-7cdf3d9fcb34	2	2	2	2	4	4	4	4	4	4
0768084a-f2b7-432d-8ef4-dec0919bbd6c	1	1	2	2	2	2	2	2	1	1
ff095cbb-ce4e-4173-b6df-c36f2ff664c3	1	1	2	2	2	2	2	2	1	1
de714a85-5989-43eb-8c72-591baa086918	1	1	2	2	1	1	1	1	1	1
9abf4bd4-1fba-4def-99fc-f3ba78582627	1	1	2	2	2	2	2	2	1	1
19a51a12-839a-485e-aad4-f9af55a22131	1	1	2	2	2	2	2	2	1	1
4e589aa5-dd95-4dae-a101-453443ce369e	1	1	2	2	1	1	2	2	1	1
e5e89d8d-13b9-44c1-9ee8-0ef4b2e11396	1	1	2	2	2	2	2	2	1	1
fd43d961-b503-4444-9fdc-4569287ffb1d	2	2	2	2	2	2	2	2	1	1
55798e10-6a6e-48dc-b03c-7121ef3d3cfa	2	2	2	2	3	2	2	2	1	3
5c539e69-d41e-4d49-b1c7-d864581a5e04	2	2	2	2	2	2	2	4	1	1
d10b61ab-1ff2-44b8-9f5b-116b9b9b7639	2	2	1	1	-1		-1		-1
6877439c-3adc-424d-9982-9049a5ac0bff	2	2	2	2	1	1	2	2	1	1
372f4cc2-d828-47a8-adf3-03767cad6cdb	1	1	2	2	2	2	2	2	1	1
af0d503d-238a-4073-b2cd-34ee102a8784	1	1	2	2	2	2	2	2	1	1
8ea8c0ec-844b-44cc-8c8d-862ef7086549	2	2	2	2	2	3	2	2	1	1
9eccadd7-b2a1-4777-8618-66e54d6eee62	1	1	2	2	1	1	1	1	1	1
895f3fe6-8ee4-44db-8a7b-f61b41506084	2	2	2	2	1	1	1	1	1	1
37950ddc-adb7-45fb-ab2d-6f7db3f58a3c	1	1	2	2	2	1	4	4	1	1
c6e1c5c6-e09d-4607-a631-b212e623b16d	1	1	2	2	2	2	4	4	1	1
d0cb9ca4-650f-4ee4-9481-32f2df2ac269	1	1	2	2	2	2	4	4	1	1
8810522d-9e60-405b-a89a-2aac0255e916	2	2	2	2	1	1	1	1	1	1
6d207e64-6d6c-42bb-b81d-52642eb6e746	2	2	2	2	1	1	4	4	1	1
bfd22a9a-a534-4533-91df-3391d57ac998	2	2	2	2	2	2	2	2	1	1
b6406fb6-c685-4bdb-8e27-e8d5a04c1eee	1	1	2	2	2	2	2	4	1	1
5898ff15-8460-4caf-8710-7e27087f0166	1	1	2	2	2	2	2	2	2	2
8c3d4489-f890-4767-af48-5176bc3a4b77	2	2	1	1	-1		-1		-1
e7ab244e-85ca-4ffd-a2a0-3068d6fc34dc	2	2	1	1	-1		-1		-1
42044fc8-c80f-4b4c-a757-4313c77ee24a	2	2	2	2	1	1	1	1	1	1
5b403d26-d08b-4579-a66d-0f8930846093	1	1	2	2	1	1	1	1	1	1
a21404f7-60f3-4906-847e-6e5657f3ae00	2	2	2	2	2	2	4	4	1	1
f0435c29-51ad-46b2-add0-2dac9142a43c	1	1	2	2	1	1	1	1	1	1
563d9ef0-cb1b-4268-95c8-3bc58420c8f8	1	1	2	2	4	1	1	1	1	1
eb465858-2b62-4e2e-a55c-eb0ec56004f4	2	2	1	1	-1		-1		-1
c3673af5-a632-498c-b3c4-5b57399a8a53	1	1	2	2	2	2	2	2	1	1
5ecdd746-6c24-4e85-9143-63dc3dcc10d3	2	2	2	2	1	1	1	1	1	1
c9c91f1a-0b6e-483c-b095-762bea6e9993	2	2	2	2	4	4	4	4	4	4
a6120375-7429-4768-ac9c-bb8fd760fb7f	1	1	2	2	2	2	2	2	1	1
8e193440-e156-4c46-8576-080a838e6eaa	2	2	2	2	2	2	2	2	1	1
3b94e44e-5f10-4d07-a214-f3b1a2cd14a6	1	1	2	2	2	2	2	2	1	1
0aa076ea-ea9b-41b5-9e67-a4cc00d81d9b	2	2	2	2	1	1	2	2	1	4
959ee14f-e581-489a-a08a-f96f74f9f915	2	2	2	2	1	1	1	1	1	1
ed2b7769-5918-425d-abc1-fa1f4a23046c	2	2	2	2	1	1	1	1	4	4
fb1602a0-e4a8-408b-8477-ba537bbced21	1	1	2	2	2	2	4	2	2	2
59401a5e-f01c-4ab8-8e45-d7baba170b01	1	1	2	2	2	2	2	2	2	2
691ecabc-f592-4f72-a181-a5df81f238ef	1	1	2	2	2	2	4	2	1	1
a7660eee-586e-41c9-b6a5-9c5081702463	2	2	2	2	2	2	4	4	1	1
a5248026-65f1-4e91-aab3-acaaf125d377	1	1	2	2	2	2	2	2	1	1
f8c136ea-4f50-4ddc-8839-77268e3a9662	2	2	1	1	-1		-1		-1
67046d23-9a35-4425-bbea-07bf69d0d3fc	2	2	2	2	2	2	2	2	1	1
15521161-64b7-446d-a522-530a8bd41bd7	1	1	2	2	2	3	4	4	1	1
c78b8eba-b613-4098-bc19-01066bd31967	2	2	2	2	2	2	4	4	1	1
728bc161-7fca-4213-8336-2f9c0fa2cbd1	1	1	2	2	2	2	1	1	1	1
95488260-55fa-4486-8c8b-a628598d18a7	1	1	2	2	2	2	2	2	1	1
7644fa92-11c4-4b5d-8297-2f9d5b17ad1c	1	1	2	2	2	2	2	2	1	1
91530264-ad28-4c69-a5a3-f8e5979a8d67	1	1	2	2	2	2	2	2	1	1
c34f83df-8d87-4f08-a6b7-61759a8887c8	2	2	2	2	3	3	2	2	1	1
fc472fe6-7146-42da-918a-416c36910a8f	1	1	2	2	2	2	2	2	1	1
2032207c-05ac-483e-9be3-24c93f30542b	2	2	2	2	1	3	2	2	1	1
74ebc100-01e4-4205-abb5-442edac42e75	2	2	2	2	1	1	1	2	1	1
8acd3f17-2410-4b4f-ad3a-ff14df7b17de	2	2	2	2	1	1	1	1	2	2
8e81ea03-933d-4c15-811e-2aa7fa144c89	1	1	2	2	2	2	2	2	1	1
307ee3cc-fef1-4766-b8c1-2f81146fe24d	1	1	2	2	2	2	2	2	1	1
72956d57-71fd-4a8f-ab8d-9a16729c5ba9	1	1	2	2	1	1	1	1	1	1
df5630f0-4c59-48d9-8d11-7b895cca5536	2	2	2	2	2	2	2	2	1	1
eeaafc5a-6a9b-48db-a869-20084bb977cd	1	1	2	2	2	2	4	2	1	1
0098b79d-bf75-4104-b698-27418f0ab8ef	1	1	2	2	3	1	4	1	1	1
31821323-0cf9-4da6-8e69-d323f823ec7c	2	2	2	2	2	2	2	2	2	2
b2eb546c-354f-46a8-b52c-5bb42ac3c07e	2	2	2	2	2	2	2	2	2	2
47c1c4e1-ade0-4701-848e-ef839a7b500b	2	2	2	2	3	3	4	4	1	1
9136284c-3275-4841-ada7-dd2963c8161f	1	1	2	2	2	3	2	2	1	1
0884f9fe-8c01-4106-8df2-7b8f7d79455c	1	1	2	2	3	3	4	4	1	1
91383292-71f3-41f0-aa67-3da3ccbbc79e	2	2	2	2	1	1	1	1	4	4
48c0a12f-ebce-4133-bbf9-5f5508504d68	1	1	2	2	2	2	2	2	2	2
18b0a34a-d8c3-45f3-ab70-0bb8f5644345	1	1	2	2	2	2	2	2	2	2
cf18c2a1-6330-4752-9d95-6647d448eda7	1	1	2	2	2	2	2	2	1	1
56751e2c-e3bf-4c3b-a5fb-e728d295bdab	2	2	2	2	3	1	2	2	1	1
ed2336cb-4f2e-4dc9-865f-d9a4e4db34cb	1	1	2	2	2	2	2	2	1	1
8b745966-cba4-4358-a2cf-3243b1b2d602	1	1	2	2	2	2	2	2	1	1
e14ee268-6c87-4f1f-89bb-91aafab9545f	1	1	2	2	3	3	2	2	1	1
8ec64278-490f-4776-a063-e8dfec887e3e	1	1	2	2	2	2	2	2	1	1
fb887c47-6855-4232-a8ff-1b081d09c001	1	1	2	2	2	2	2	2	1	1
bb440f0e-4a78-4f9e-89c6-8e82e07c6122	1	1	2	2	1	1	1	1	1	1
eeb5c40c-0332-4f04-8f44-25b75148cba4	1	1	2	2	2	2	2	2	1	1
bf9c235d-6707-4e1a-9bcb-90f69214d6e4	1	1	2	2	2	2	2	2	2	2
0f213a39-0f0f-4e9a-b10e-be624bdbdd3e	1	1	2	2	2	2	2	2	1	1
4e264738-d2ed-4192-99d9-4042fe6e8e9e	2	2	2	2	2	2	2	2	1	1
aa437edf-bcd2-49aa-a4f5-04ae53320dbe	1	1	2	2	1	1	2	2	1	1
9caff6fb-0580-468b-8952-e7649da4f1ef	1	1	2	2	2	1	2	1	1	1
5a7b93d8-e5ff-47a0-8384-2fd9909b465e	1	1	2	2	2	2	2	2	1	1
ff880217-b2d9-4bbf-ad5c-bd774f6db838	1	1	2	2	2	2	2	2	1	1
f8c5ab3d-20f6-45f4-8383-fbba61a7d3d2	1	1	2	2	2	2	2	2	2	2
8cb7c967-6c56-469f-b1f1-654978c2cac2	2	2	2	2	1	1	1	1	1	1
bee11734-37ad-4417-ae40-90eb55c84f0e	1	1	2	2	2	2	4	4	1	1
ee60f870-50dd-445a-809e-b2160985be53	1	1	2	2	2	2	2	2	1	1
3f827712-b474-492c-83e0-856db1a8ece3	1	1	2	2	2	2	2	2	1	1
6743ea27-2b68-4f5d-8981-b1e46b9cf165	1	1	2	2	2	2	2	2	1	1
4e897994-7825-470e-b165-cdcaa1cf1da7	1	1	2	2	2	2	2	2	1	1
21d7a003-dc00-442e-810b-0b2260065c4f	1	1	2	2	1	1	1	1	1	1
aebaf3e1-a096-4e2d-98e8-e90146587f6f	2	2	2	2	2	2	2	2	1	1
4aacb86b-2340-43d4-9537-3d6911a0aed4	2	2	2	2	2	2	2	2	1	1
32b641d5-7c9b-4c23-9247-84222737aacb	1	1	2	2	2	2	2	2	1	1
3a6d1a89-54ff-4191-84ad-542872e6fad7	2	2	2	2	2	3	2	2	1	1
cf1ccd42-b9c0-49a0-90fe-b25037d9803f	2	2	2	2	2	2	2	2	1	1
674d3448-e4ab-4a76-ac19-c6a225c50d3d	1	1	2	2	2	2	2	2	1	1
75090a9d-e6f6-4a95-8bb0-fd6bb1d85160	2	2	2	2	2	2	2	2	1	1
6577a14d-173e-425b-9442-3e10156d2f93	1	1	2	2	2	2	2	2	1	1
5850f6a5-abe3-4fd0-80cb-c3115e50dc33	2	2	2	2	2	2	2	2	1	1
d1c4d607-68df-417c-b96b-68b490a78d4c	1	1	2	2	2	2	2	2	2	2
b2bbc028-3d1d-488c-9ecf-1d1a0f3c5262	2	2	2	2	2	2	2	2	1	1
83b9af35-6cd5-4adf-8b85-d82c9c9adb84	2	2	2	2	2	2	2	2	1	1
d7f197ae-51b2-4804-9be7-0b692d86c523	2	2	2	2	3	2	1	2	1	1
b317e2bc-9cc9-44e2-a8e4-aecc3a4f3d93	1	1	2	2	1	1	1	1	1	1
9b642d72-1952-40bb-9924-0e4db71f0f88	1	1	2	2	2	2	2	2	1	1
1e540c2b-94c1-42b2-9563-8751cc1c8435	2	2	2	2	1	1	1	1	1	1
0cb84ab3-977a-49f6-acda-e416005d3a7c	1	1	2	2	2	2	1	2	1	1
a2030851-60a3-44fd-857b-b261f1c23d4f	1	1	2	2	2	2	2	2	1	1
eeecc79a-bf89-495b-b501-f1ccd885e138	1	1	2	2	2	2	2	2	1	1
89015392-ba02-4267-8e57-f00ba1102ee8	2	2	2	2	1	2	2	2	1	1
db454a1d-5eec-4a92-98ed-7895144e0e6a	2	2	2	2	3	3	4	4	1	1
77385732-2c70-45eb-b1d7-1ee156ee3179	1	1	2	2	2	2	2	2	2	2
6951b066-5de9-4f87-b976-44521f5cd862	1	1	2	2	3	3	2	2	2	2
95bc295b-5e79-4970-8610-d8446b6dba2b	2	2	2	2	2	2	4	4	1	1
ec457e66-5370-4a33-a9d0-4d8bf2c48c89	1	1	2	2	2	2	4	4	1	1
f9b06a2f-be80-46b9-873a-14a2336e7aaa	1	1	2	2	2	2	2	2	1	1
5244671d-d8d6-4c78-aca4-be72926790cc	2	2	2	2	3	3	2	2	1	1
cc3e7bb0-53f7-4fe8-931f-a89d50b60ccd	2	2	2	2	1	1	1	1	1	1
60e1533d-23f1-4464-ae57-173fda401f33	2	2	2	2	1	1	1	1	1	1
e87263a6-7117-4fcf-abc8-fa518b0a6e28	2	2	2	2	2	2	4	4	1	1
9a1d7d07-4a05-49ca-8622-3f9009a2fc8f	2	2	2	2	2	2	4	2	1	1
3f60eae8-6abb-45e8-a8ac-e6cb26f7b942	1	1	2	2	2	2	2	2	2	2
9fe8a299-cf8f-47fd-8f31-af5851fb1d76	2	2	1	1	-1		-1		-1
11f38d7b-ee52-4d20-a379-3b3756d171a2	1	1	2	2	2	2	2	2	1	1
5bb71265-b95d-4ce0-b9f5-4eed19b0ed84	1	1	2	2	1	1	1	1	1	1
75e4f464-1516-4e95-83c2-b154b3e11d5a	1	1	2	2	3	2	4	2	1	1
53ed30a4-7141-4e56-8ff1-d9475796ef86	1	1	2	2	2	2	2	2	1	1
1bdbf40f-a5aa-4b91-afd1-b7b687e84323	1	1	2	2	2	2	2	2	1	1
e1c177be-0efc-4a53-84b2-bfbc11eb9dec	2	2	1	2	-1	1	-1	1	-1	1
2daeec10-f1a9-49bc-96d6-fdcc25f745f1	2	2	2	2	2	3	4	2	1	1
5c68dcb3-0362-4c14-b5ac-ae71578ddac8	2	2	2	2	1	1	2	2	2	2
a5708b2f-291b-4600-afc5-f31534a31453	1	1	2	2	1	1	1	1	1	1
5e3f2356-2b59-44f9-80c5-b10eb54b82b5	2	2	2	2	1	1	1	1	1	1
c8ab3c77-50a0-4f24-899e-d67313dfa246	2	2	2	2	2	2	2	2	2	2
b5c7a7b0-f351-4819-856a-4b3d84cd7958	1	1	2	2	2	3	2	2	1	1
06416a18-316b-4038-826c-01114f3bb0e0	2	2	2	2	1	1	1	1	1	1
2b6be290-99b6-4c51-8a6a-d169aa1a3d12	2	2	2	2	2	2	2	2	1	1
bdb9871d-c6e1-46d2-aee8-1f08de4a838d	2	2	2	2	2	4	4	4	4	4
478ab6bc-b2aa-4170-9685-f0cfe82b7502	2	2	2	2	2	3	2	2	1	1
8c3d9c8b-9e22-4048-8174-9b6b9346861a	1	1	2	2	3	2	2	2	1	1
ee8af62c-b3d5-4d28-a980-d6e373a5a4cd	1	1	2	2	3	3	2	2	1	1
9002feaf-738e-493d-9b84-246459a63b70	2	2	2	2	2	2	2	2	1	1
770ed9e0-ba32-498c-bfbd-48796587383a	1	1	2	2	2	2	4	4	1	1
f2d442d2-da3a-456e-ba5c-083dccc4ae05	1	1	2	2	2	2	2	2	1	1
d16444d2-4eec-4c20-a00a-bbc4ea77fcdf	2	2	2	2	1	1	1	1	1	1
3846ec1d-8b1e-4a74-b5fb-bb6d5ee8b782	1	1	2	2	2	2	2	2	1	1
c2bcab81-ac9c-4ac6-99dc-887a7d569429	1	2	2	2	4	3	4	4	4	4
69a6c7fb-64ff-498e-ab0d-b69b845fb53e	1	1	2	2	1	1	1	1	2	2
add5f24b-3bd8-462a-b417-13ea4661fc90	2	2	1	1	-1		-1		-1
f4274b83-4b7b-4eb8-849e-fc0d9ea6737c	1	1	2	2	2	2	2	2	1	2
0c369418-3511-41c0-9cfb-16754f94911a	2	2	2	2	1	1	1	1	1	1
88786163-4866-451a-a0b0-ddff2b882f59	1	1	2	2	2	2	2	2	1	1
1599307e-27e7-4699-8e60-0bff13f6ec9c	2	2	2	2	2	3	4	4	4	4
10ea9119-85e2-48b4-82e9-782f8efde75e	2	2	2	2	2	2	2	2	1	1
97dbc20b-badb-4658-bffe-94f4780221cd	2	2	2	2	2	2	2	2	1	1
bd82d748-fc87-40df-849f-b58438111122	1	1	2	2	1	1	1	1	1	1
a8eff15f-db8f-47d9-9abe-cb88ae5dd65a	2	2	2	2	2	2	2	2	1	1
44df04d8-4c76-42e7-97f5-d4cbf2866866	1	1	2	2	2	2	4	2	1	1
0b0c4d0c-222d-4510-855f-4f51712c3a95	2	2	2	2	1	1	1	1	1	1
a63b3c4e-d8b5-45f5-bdd3-3b56117abf36	2	2	2	2	1	1	1	1	1	1
36502169-c9c0-488b-a840-c1f3b2803a98	1	1	2	2	2	2	4	2	1	1
c7545278-ac6a-47ca-9c2a-6b0b9ac5c066	1	1	2	2	2	2	2	2	1	1
fcae96a6-48dd-4a4c-a1e1-9dbaa393a3c3	2	2	2	2	2	2	2	4	2	2
ca3a2dcb-5e87-4c8e-a54b-3afe9654df42	2	2	2	2	4	3	2	2	1	1
fafac8bf-6ad7-43b0-81b8-b3551438d2a5	1	1	2	2	2	2	4	4	1	1
54704ac9-3c14-4416-a8b6-7195f126e361	2	2	2	2	2	2	2	2	1	1
c0f1cd40-f562-450c-a47b-e80350f7fa30	2	2	2	2	3	2	4	4	1	1
028999bb-32fc-4096-a57b-33a9a2771e47	2	2	2	2	2	2	2	2	1	1
266370ca-fcb3-44ce-90dc-7a9e083d17a4	2	2	2	2	3	3	2	2	2	2
026dd331-e5f8-4733-b3e1-44ebfc5c993a	1	1	2	2	2	2	4	4	1	1
7ab9af20-36ee-4a3f-91f3-ecfa21fcf571	1	1	2	2	2	2	4	4	2	2
8c2ecc2d-1801-44f3-9c37-84ebe4b1a863	2	2	2	2	3	3	4	4	1	1
ea089723-0627-418d-8a36-3b02b6716180	1	1	2	2	1	3	1	1	1	4
473020c0-cd9a-4bda-8c44-fb0cceb5efe4	2	2	2	2	3	3	2	2	1	1
5a87d1b8-800a-4ba9-a4c6-fd45094f7444	1	1	2	2	1	1	1	1	1	1
a490e7c6-c2b6-4e2c-905e-9fd2612a54ad	2	2	2	2	2	2	2	2	2	2
af2b6e00-8a3d-474c-8079-00a659f04d24	2	1	2	2	1	1	4	4	1	1
1f55561c-66cd-47c3-9d0f-baddb825858f	2	2	2	2	2	2	1	1	2	2
8e4a8ed7-43de-464e-9c2d-b660063e06e7	2	2	2	2	3	3	2	2	1	1
3d377f77-b538-4f98-9472-f81d6144fea5	2	2	2	2	3	3	1	1	2	3
d0eab0a9-e607-4082-ac07-5491bfc6ad9d	1	1	2	2	2	3	4	4	2	2
72399510-4d6f-42f9-b646-adfde5cc42a1	1	1	2	2	2	2	2	2	1	1
2ece2e05-401f-45d1-9194-d1ea1c155e20	1	1	2	2	1	1	1	1	1	1
5499c67f-c4a7-4aa9-bc81-86088daf162e	2	2	2	2	1	1	1	1	2	2
1d5f10c1-1651-4c80-9056-8ae7f2d2a215	2	2	1	1	-1		-1		-1
06f6ed77-f83b-4b13-9dd9-03850aab8a75	2	2	2	2	2	2	4	2	2	2
86692b55-39dd-4aeb-a863-004fc9fb1f27	1	1	2	2	2	2	2	2	2	2
24b48621-136c-4540-90c7-c5dfad928f02	1	1	2	2	2	2	2	2	1	1
1f0f4ba3-6efa-424c-bd64-da9191a1bb07	1	1	2	2	1	1	1	1	2	2
40524759-bea5-4001-a5e8-6f7185c290f4	2	2	2	2	2	2	4	2	1	1
380fe528-4aac-440a-84df-2eff1e08c02b	2	2	2	2	2	2	4	2	1	1
cb5dcbcb-f533-4218-a1ea-f89f3fcdd9c7	2	2	1	1	-1		-1		-1
4a581c19-03b7-4926-bc26-6deeb7c36d57	1	1	2	2	1	1	4	4	2	2
9fc1fe3f-a0f3-4d4e-ab17-ccdf12ce20b1	2	2	2	2	2	1	1	1	1	1
539e729c-e058-40c4-8828-1a3ab11c3ed1	1	1	2	2	1	2	1	2	2	2
b0e71dc7-76fb-47b8-a7ae-e6187d07d551	1	1	2	2	2	2	2	2	1	1
fcec40c3-2101-4b07-8da0-789529aeb6f2	1	1	2	2	1	3	2	2	1	1
833a128a-76ed-4577-904b-65ead9fe641c	2	2	2	2	3	3	4	4	1	1
c3bb4bc6-4618-4315-ae69-bdd87ed8f7e8	1	1	2	2	1	3	1	1	2	2
988e977d-dc4f-491e-9bfb-0b3ae098a183	2	2	2	2	2	2	2	2	1	1
4cdbfb7e-80a8-4d4c-a65e-4880bda503c1	1	1	2	2	1	1	4	4	1	1
01eb226a-fa05-4465-8a1a-a51a26d8106a	1	1	2	2	3	3	2	2	1	1
ae0a3510-437a-4b2b-a90e-3c95c30f2cfa	1	1	2	2	2	3	4	4	1	1
544bcef4-f2d2-4fb3-9ab9-6a5920e3346c	2	2	2	2	3	3	2	2	1	1
0ae0c548-dc75-48a1-a35f-5afb38abbe53	1	1	2	2	1	2	2	2	1	1
ae9f63b2-49fe-48dc-9d4d-d1259de5ff21	2	2	2	2	2	2	2	2	1	1
36a76674-0ae6-46da-9e1e-8704e0ac88b2	2	2	2	2	2	2	2	2	1	1
0a2f3fd4-59fa-42d4-8c49-516019c28181	2	2	2	2	3	3	4	4	1	1
f4ad608f-f52e-4fb7-961f-d99beccc8a9e	2	2	2	2	1	3	1	1	2	2
fe905aee-6122-4b0c-8e6e-cc2bd83b6f63	2	2	2	2	2	2	4	4	1	1
82cfa337-7af0-406f-8205-25772c25ee33	1	1	2	2	3	3	4	4	1	1
76e6958e-e536-4883-8b1e-70e843cf8557	1	1	2	2	2	2	4	4	1	1
2f4fb07a-e184-49c6-8dae-dc770bf6a0ac	1	1	2	2	3	3	4	4	1	1
fa903062-3a39-4af3-ada6-f02a67086b1c	2	2	2	2	3	3	2	2	1	1
284078f9-3214-403e-af68-1ec775b0f427	1	1	2	2	1	1	1	1	1	1
38d632f9-518b-4053-b9ad-2d0e902f1652	2	1	2	2	2	2	2	2	2	2
28738533-a52c-40af-b9b3-e98eaa38276c	1	1	2	2	1	1	1	1	1	1
1982337f-e653-4e04-9a5d-4879e0f3362d	1	1	2	2	1	2	1	1	1	1
fa43b199-ed51-4791-a823-f05c011d9c6f	2	2	2	2	3	3	4	4	1	1
979cde90-c47b-4554-b858-9717f015e381	2	2	1	2	-1	2	-1	2	-1	4
37bd2765-718e-4912-a47a-2e42c17e7ae2	2	2	2	2	1	3	1	1	1	1
05ebc1a0-955a-416b-b72b-8f8ba3f1ae0a	1	1	2	2	2	2	4	4	1	1
e4754c26-337c-41bc-8133-9fcf07011319	2	2	2	2	1	1	1	1	2	2
63e07a8f-28eb-4b9e-813f-93804e21c322	1	1	2	2	2	3	4	4	1	1
56281e38-45c4-453f-a8ed-965e332669bd	2	2	2	2	2	3	4	4	1	1
247d8890-57e1-4ffb-b099-1255681ee352	2	2	2	2	2	3	2	2	1	1
52cfc5de-a4f4-4d29-902a-72dc29e2a2da	2	2	2	2	2	2	4	4	2	2
2e634340-0303-4dfa-b3f3-1ee91a9e86e7	1	1	2	2	1	1	2	2	1	1
f08297c6-56b8-47e0-9adf-8575cc1c6bbc	1	1	2	2	2	2	2	2	2	2
4132fa26-312b-4300-9bc3-1420fad2571a	2	2	2	2	2	2	4	4	1	1
7d1a9bde-1c20-4061-a2c1-ada91916a159	1	1	2	2	3	3	4	4	1	1
e8ce36a4-7be2-4d32-b058-b5a3060bf854	2	2	2	2	3	3	4	4	1	1
716faaeb-d20c-4fad-afbb-462f5e9cbc78	1	1	2	2	2	2	2	1	1	1
641a87e2-3d53-4ea2-aad5-4eff4f1f8e53	2	2	2	2	1	1	1	1	1	3
a78c9f25-d472-4ff6-a2ad-124c5d962ac6	1	1	2	2	2	2	4	4	2	2
2949965b-47a9-477d-8ed7-6a62f5fef0e8	2	2	2	2	2	2	2	2	1	1
41ad7539-3e24-4633-aaca-e9e9071f2bd9	1	1	2	2	2	2	1	1	1	1
f4e18a94-b15e-4493-9593-46cb16bec114	2	2	2	2	1	3	1	1	1	1
1319af16-9dbe-426d-8aa4-c0800aaf5929	1	1	2	2	2	2	2	2	1	1
4015961a-74f4-47e1-8c80-0da57288cc4f	2	2	2	2	4	4	4	4	1	1
cbce3968-5873-4851-8cf8-8f6ed52ed614	1	1	2	2	3	3	4	4	1	1
79da5933-b1a7-4610-b949-60e9e6263853	1	1	2	2	2	2	4	4	1	1
e8cd024c-0bb6-41de-96b3-4339a38c9b36	2	2	2	2	2	2	4	2	4	2
a8939bd1-3332-4525-97a4-2b1111ae8e6c	1	1	2	2	3	3	2	2	1	1
00c6dff8-f3c5-4379-87e8-5fc61da53e1c	1	1	2	2	2	2	4	4	1	1
1ad8f315-5f8f-4c6f-aee8-fe77b2166603	2	2	2	2	1	2	1	1	1	1
653942c2-7c28-447e-a00f-cd8550ad1902	2	2	2	2	2	3	2	2	1	1
3e7d38ec-45e4-4c3b-8df3-33312f904ac4	1	1	2	2	2	2	4	4	1	1
ccaa1e26-ef0e-404b-aa0a-244c92c6c62d	1	1	2	2	2	2	4	4	1	1
87980a03-0476-4fcf-ba55-243078970927	1	1	2	2	2	2	4	4	2	2
8827af3a-d40b-4ba4-bef0-d1e1127644e4	2	2	2	2	2	2	4	4	1	1
d5f9784e-1a3f-4204-9ddc-f2207a880afe	2	2	2	2	1	1	1	1	1	1
5b265de4-84ba-4802-8b33-b4581dbe551a	1	1	2	2	2	2	2	2	1	1
3aa8f2c5-169c-4f82-87ed-f270a8840f32	2	2	2	2	2	2	4	4	1	1
c315e27d-0040-4ae0-85ab-f3b0b2facad4	1	2	2	2	2	2	2	2	1	1
4ace0a00-7b24-4b19-a41f-0340cd1d4ad1	1	1	2	2	2	2	4	4	1	1
a1650af8-d182-4420-a727-e72f446295fe	1	1	2	2	2	2	4	4	1	1
9cf8e18b-0716-4c02-a6a2-c1b8934751e7	1	1	2	2	3	3	2	2	2	2
b5ac647c-4455-44f0-8eb1-9172a7758730	1	1	2	2	1	2	1	1	2	2
00bb4a86-946e-4ddf-b735-cec88e0c2049	2	2	2	2	3	3	4	4	1	1
1b6b86d1-35f7-4e59-a3c2-e1fcb62c73c4	1	1	2	2	3	3	4	4	4	4
680d156d-241c-4a83-a2c8-4764abc2e276	1	1	2	2	4	4	4	4	2	2
9b1bee62-10d1-4e03-b043-e20530f5c1b0	2	2	2	2	2	3	4	4	2	2
c56ef16b-aa03-409c-a1f8-3b0c21b4e026	1	1	2	2	2	2	4	4	1	1
6339bf4c-3543-4d49-b8df-f48053735edd	2	2	2	2	3	3	4	4	1	1
b0ff2dc0-1481-4d2a-aba8-11c44f2dff33	2	2	2	2	2	2	2	2	1	1
6a598a1b-7f8c-44c7-bfa7-4a8ab14da9aa	2	2	2	2	2	4	4	4	1	3
b65c0ac6-8022-4c39-95d1-c4add5678714	2	2	2	2	1	3	1	1	1	1
df9faab7-e6fd-4d35-9aa4-36e050352028	1	1	2	2	2	2	2	2	1	1
a61646fb-cabf-471b-9f9b-44c16f9dbfd3	2	2	1	1	-1		-1		-1
5c859857-7215-4fa6-b166-8825570b6a40	1	1	2	2	1	1	1	1	1	1
934baac9-297a-4b9c-bf80-aaa34b709235	2	2	2	2	1	1	1	1	1	1
7cfbb0a5-b631-423a-be68-d451571f8510	1	1	2	2	3	3	4	4	2	2
c333cc8a-a266-4928-8a23-498229c29190	1	1	2	2	2	2	2	2	1	1
2c10fe20-82b7-40ba-89ce-96e0ef261a80	2	2	2	2	2	2	2	2	1	1
22cb8fa2-5f58-40e8-bfbd-ce31faca5ab5	1	1	2	2	2	2	4	4	1	1
3fe7c74f-90b1-4494-8710-38a9c244d463	1	1	2	2	2	2	2	2	1	1
be9026a1-2923-4cf5-9931-63c2479b9ebc	2	2	2	2	1	2	2	2	1	1
348f449b-ea1e-46b5-ad57-d4fae75da35f	1	1	2	2	3	3	2	2	1	1
b37aeb6c-4abd-47e6-8243-60ad0da24988	2	2	2	2	1	3	1	2	1	1
221b75d6-9916-4fd1-9463-9963f016cb5b	1	1	2	2	1	1	1	1	1	1
1a17ec40-1e53-477c-91d5-c0a733da4d00	2	2	1	1	-1		-1		-1
bcd67082-29fb-4249-939f-f17858dc14dc	2	2	2	2	2	2	2	2	1	1
d9a9a4b3-4aba-46e8-b0e5-9d4c6aa3845c	2	2	2	2	3	3	4	4	1	1
a8ebfa8d-225e-44ca-92a7-1f9091e6fbca	2	2	2	2	2	2	2	2	1	1
550eb5fd-f4ce-4ea6-90ac-b60f8d9d8adb	1	1	2	2	2	2	4	4	1	1
90378c00-dc23-48b7-aedd-f384db40836a	1	1	2	2	2	2	4	2	2	2
6e1061f2-2c48-4221-a283-1a2532137dca	1	2	2	2	2	2	2	2	2	2
b9ce2766-5a61-469c-b55f-47aba76791d3	1	1	2	2	2	1	4	4	1	1
2ad835ec-dc3f-4788-8d9f-75d723ecda12	2	2	2	2	2	2	4	4	1	1
1ce9d9de-55f0-484c-b77b-eab74b44b3ad	2	2	2	2	3	3	4	4	1	1
f71f1ebc-7cae-4e49-b5eb-d34b4c81b700	1	1	2	2	2	2	2	2	1	1
138fa9ad-e0ff-4c4a-9755-6ae12e3be509	2	2	2	2	2	2	4	4	1	1
8d95b16e-da7e-4d3d-a13e-55fe8006c709	1	1	2	2	1	3	1	1	1	1
3d843e19-e1ce-4ca4-9033-b263f5ca496e	1	1	2	2	2	3	4	4	1	1
eed6f187-1bb2-42ec-8bb2-f968952d6996	1	1	2	2	3	3	4	4	1	1
d7fdb811-5297-43f2-b39c-7d6cc7fc39c2	1	1	2	2	2	2	2	2	1	1
15eba79e-5dc2-4be4-96c2-fefb51eb73af	2	2	2	2	2	2	4	4	1	1
d6209b64-d6eb-46f9-bdf9-826cdad961e5	2	2	2	2	4	2	4	4	1	1
8fa1a76e-4a2e-492f-b2ec-1b296b466c8c	2	2	2	2	1	1	4	4	1	1
293ed0e9-e741-4f6a-88c0-e5c9810578f9	1	1	2	2	2	2	4	2	1	2
d8577769-695b-42d5-a95e-bcbce301cb1b	1	1	2	2	2	2	2	2	2	2
ecda5972-b4f6-4497-90a9-6b8d3ff90a1a	1	1	2	2	2	3	4	3	1	1
419ba169-6e90-4ab6-8c4c-acbed4436e01	2	2	2	2	3	3	4	4	1	1
4c7fd645-b90a-46e0-8e43-b9471958f1ed	1	1	2	2	1	1	1	1	1	1
4f52560b-b938-4d52-ae7e-c9ae4b0545a5	1	1	2	2	1	1	1	1	1	1
293bf75e-3a7e-4b67-a5bb-e0f4cb562003	1	1	2	2	2	2	4	2	2	2
47afa21e-19f7-43a6-8532-ba760a631ed5	2	2	2	2	2	2	4	2	1	1
8dd96f01-f76f-430b-be65-619b305eb11e	2	2	2	2	2	2	2	2	1	1
c31988ef-b70a-4541-8f9c-50e1c57a424d	1	1	2	2	2	2	4	4	1	1
d3a2614b-8ce9-4037-8baa-0fb0490a9bb3	1	1	2	2	4	4	4	4	1	1
c9621cac-f499-490e-813a-eae3885ff83a	1	1	2	2	2	2	2	2	1	1
f08124ca-1859-4e06-8c8a-3ea5f3943597	1	1	2	2	2	2	4	2	1	1
a03b0074-8a70-45e0-a62b-f5b73eb19145	1	2	2	2	2	2	4	4	2	2
207c720e-7ced-4e88-b703-37b9d363daad	1	1	2	2	2	2	4	4	1	1
49c2f6e6-6dc5-4bee-96e0-38c11e27d87f	1	1	2	2	3	3	4	4	1	1
0906d413-7ebe-47cb-ba61-c9551f361bd7	2	2	2	2	1	1	4	4	4	4
1297059f-32db-4bb7-9920-284ce35dd688	2	2	2	2	3	3	2	2	1	1
9e790fa0-4503-4623-ae64-9692c2569a63	2	2	2	2	1	1	1	1	1	1
837ac221-4528-4bf1-84a8-28bd41cc3cbd	1	1	2	2	4	2	4	4	1	1
fb916a6f-8fba-4982-bbb3-5f0802026a11	2	1	2	2	2	2	2	2	1	1
2ccbff37-ab32-4379-8e91-39e40a87210f	2	2	2	2	2	2	2	2	2	2
bdabfc88-aeb8-4384-9a10-37830545f353	2	2	2	2	2	2	2	2	1	1
07ee86d2-4546-46eb-a07a-b0217b9c7caf	2	2	2	2	3	3	4	4	1	1
37462c7b-3ff8-4a5c-98ec-8de89650377b	2	2	2	2	3	3	4	4	1	1
b41a1c90-b250-4c96-8a7a-99a5ae3a0513	2	2	2	2	3	3	4	4	1	1
712e96e9-067f-4a45-80d8-b07e5ae3a141	2	2	2	2	2	2	4	4	2	2
6bea70c1-f169-48ca-acf6-bdd422a11142	2	2	2	2	1	1	4	4	1	1
745b3396-abeb-4570-aaa2-2a0fa186ef3c	2	2	2	2	3	4	4	4	1	1
c2e12b0a-20c5-44db-b1cf-8222b9c97240	1	1	2	2	4	2	4	4	1	1
c2836c46-b059-4d04-af28-e6b8f71cea42	2	2	2	2	2	2	4	4	1	1
e29d2947-839a-4259-981f-386021367cd5	2	2	2	2	2	2	2	2	2	2
f1a0b2d8-9055-492e-81bd-a4c036213313	1	1	2	2	2	2	4	4	1	1
5f6ba135-8660-4023-befb-fa2eac84de16	1	1	2	2	3	3	4	4	1	1
8b25ed8e-afa1-4138-8a5e-4a124ea8d5a2	2	2	2	2	2	3	4	4	1	1
077a4b8e-d0a3-4596-8c02-d154483407c1	2	2	2	2	2	2	4	4	1	1
e6fb9213-30b7-4b6e-8b0e-6f53ac33209a	1	1	2	2	4	4	4	4	1	1
7e42a96e-4116-4b05-847d-f3271bcee619	2	2	2	2	1	1	4	4	1	1
d7de1c43-898c-4040-b86f-6b3f547c5c2a	1	1	2	2	4	3	4	4	1	1
3b587b1b-eba7-4b2c-abe6-52a25a43b0f2	2	2	2	2	3	3	2	2	1	1
1ff6e2c7-8768-4341-b025-44d6a926ba34	1	1	2	2	2	2	4	4	1	1
2b9e4ed5-76e2-4907-81b4-92b2deb02d8b	1	1	2	2	3	3	2	2	1	1
292262c5-0daf-40ab-809b-c9c1401fd2c0	2	2	2	2	3	3	4	4	1	1
7c6b8eee-08ba-47fc-9851-f34f0bdbb77d	1	1	2	2	2	2	4	4	1	3
1bd50fa4-93b8-4bab-804b-6a7d904a110c	1	1	2	2	3	3	4	4	2	2
121d15c3-5588-469d-8686-d382cbaf500d	2	2	2	2	2	2	2	2	1	1
5782662c-cddc-4830-8b0a-9a0c08d71be7	1	2	2	2	2	2	4	2	2	2
9de929e9-59a7-4fc0-a0ac-9eb26adf1492	1	1	2	2	2	2	2	2	1	1
3ed81ddf-c695-413d-8720-356ebeb9f4c1	2	2	2	2	4	2	4	4	1	1
17334eee-aee4-4823-9376-e1fec4b45af1	1	1	2	2	4	2	4	2	4	4
1e7ef36c-3cec-44bc-9dea-b3c15b53d4b1	1	1	2	2	2	4	4	4	1	1
ba5b6d64-e863-480e-b7d3-408d12a4c66f	2	2	2	2	2	4	1	1	1	1
72b0f3e5-cffd-499d-875c-5facf9712307	1	1	2	2	2	3	4	4	1	1
80b2bbe1-69d7-4d81-8f4c-ef19aa534699	2	2	2	2	2	2	2	2	2	2
53267838-f9d1-4bdf-863f-74d45b50ce38	1	1	2	2	1	1	1	1	1	1
a2393715-ed94-44d1-b54b-17066f1378d8	1	1	2	2	2	2	2	2	1	1
8ecbbbc9-2720-43bd-9402-4065a5750c87	2	2	2	2	2	2	4	4	1	1
bde97d0d-1ec9-4acf-8a71-34b5620a6b89	1	1	2	2	2	2	2	2	1	1
859c6a2c-c80b-45de-8512-9f4d4ff44054	2	2	2	2	1	1	1	1	1	1
ab29d41e-bdc0-4afe-8244-f4c905615758	2	2	2	2	3	3	1	1	4	4
cc164931-d225-42b3-a071-bfea37399ce8	1	1	2	2	2	2	4	4	1	1
9a919157-67b1-42c3-91ea-9a76becb4f91	1	1	2	2	2	2	2	2	1	1
4e8c4c36-b393-4c59-a038-dfb15a02de37	1	1	2	2	1	3	4	4	1	1
4967c14c-f2f8-4892-aa82-761b4e6d90a0	1	1	2	2	2	1	4	1	1	1
b34aa337-4723-4e41-affd-5603606b57b7	1	1	2	2	2	3	2	2	1	1
b7962e63-97f2-48da-ae84-7df298b7e4fe	1	1	2	2	2	2	4	4	2	2
39d8f5b2-eb94-41af-8fa9-66e5073c8678	1	1	2	2	3	3	2	2	1	1
1f815014-7bf0-43e6-a9e3-a9a8c8cd911f	1	1	2	2	1	2	4	4	1	1
ef52912f-1b54-448a-8e23-030084320614	2	1	2	2	2	3	2	4	1	1
a5ea35b9-c033-440e-8e1c-6f1a02302fe9	2	2	2	2	2	2	2	2	2	2
7331e909-fe3f-4a82-b364-9e577bb18adc	1	1	2	2	2	2	4	4	1	1
536025c3-5984-4f7b-8e40-ca483a6ea517	2	2	2	2	3	3	4	4	1	1
35402e95-95d5-4229-9679-d467f0d6be8c	1	1	2	2	3	3	4	4	1	1
d4681289-11c5-4990-a4f2-0de390e05a9a	1	1	2	2	1	3	1	1	1	1
83eb73da-9296-4ac9-b789-bf916d76adae	1	1	2	2	2	3	2	2	1	1
378d89a9-34ef-476e-8871-1fd49d0b87ae	1	1	2	2	1	3	4	4	1	2
cd0b4683-3bac-4b22-abf6-270b933993c0	1	1	2	2	2	2	4	4	2	2
37c9bc45-eae6-4e26-876a-ee0765a0f34b	2	2	2	2	1	1	4	4	1	1
dec6f516-fd7c-4bf6-b4fa-b801bda1ab33	2	2	2	2	2	3	1	1	1	1
a017ba90-332c-4e10-b957-a4675d273118	1	1	2	2	4	4	4	4	1	1
1879de4f-bc17-4ec0-8218-e69b87561cb0	1	1	2	2	3	3	2	2	2	2
1839eb87-cfa9-4609-9857-a6aadcddf1a9	2	2	2	2	2	2	2	2	1	1
21c04ba4-75a4-47e1-a494-638d854d9b52	2	2	2	2	1	1	4	4	1	1
1658bf50-7cf2-4684-ac63-832257b4f2a7	2	1	2	2	2	2	2	2	1	1
21e53051-85eb-4a76-8d37-850e7e0d5035	2	2	2	2	2	2	2	2	1	1
e66c77d3-8fc4-4fa8-b3a3-76dba0aa3f54	2	2	2	2	2	3	4	2	1	4
0f9d66b4-571f-4ac7-8687-95cf6425a6dd	2	2	2	2	2	2	4	4	1	1
13b70d89-5ab1-48ec-bef2-cf986d05f5f3	1	1	2	2	3	2	2	2	1	1
5b44a6c7-a459-46b7-bfd3-c4fa0810d892	2	2	2	2	1	1	2	2	1	1
649b6453-fab8-47d6-b17c-1dd0b13e5c2b	2	2	2	2	3	2	4	4	4	4
d0a3c81e-7824-44ad-bc79-c25c2601e37c	1	1	2	2	2	2	2	2	1	1
841f5a16-ecc4-4e16-9559-e16c58349899	1	1	2	2	2	2	4	4	1	1
c71ff433-98a5-4100-bcf1-753f418b0d86	1	1	2	2	3	3	4	2	2	2
1fca5bfd-e764-4725-bc41-371c1dbd3600	2	2	2	2	1	1	2	2	1	1
e435c660-5350-409e-a2d4-59660f890fa8	1	1	2	2	1	1	4	4	2	2
bffbd942-81c2-4493-9f04-8cf123d89bef	1	1	2	2	2	2	2	2	1	1
be89a762-1f08-4a1e-80c3-a3c57ee69594	2	2	2	2	1	2	2	2	1	1
d542ff26-8826-4e26-b63a-714443ca2aa4	1	1	2	2	1	4	4	4	2	2
bbd8fbf7-c84a-47ed-8d02-123167aa53ad	1	1	2	2	1	1	1	1	2	2
d0a7021a-06c0-4a6d-82ec-890f4be62c24	1	1	2	2	2	4	4	4	1	2
bb1dbdb9-903e-4619-9f21-914fb57cc363	1	1	2	2	3	3	4	4	1	1
629e45b0-5178-4c98-8ad0-5734e5ab4522	2	2	2	2	1	1	4	4	4	4
23a35af2-ec9e-40ba-b94b-4aa1f96c0111	1	1	2	2	2	2	2	2	2	2
1ab328b5-4264-425e-95e0-24bdc7ba3243	1	1	2	2	2	2	1	2	1	1
b502d267-80a8-4c14-b69c-b5dc3ad8bb98	1	1	2	2	4	4	4	4	1	1
0b5cdbdf-f27c-4b1d-a90c-cb4e8067ef26	1	1	2	2	4	4	4	4	1	1
246f0463-c244-473a-af97-7d1ec52f1a33	1	1	2	2	4	3	4	3	2	2
87c7928d-9b7c-40d5-8e4e-4b201fcf88cd	1	2	2	2	1	1	4	4	1	1
f6e8925c-2f2a-47a5-8cc7-644847c872bf	1	1	2	2	2	2	2	2	1	1
16c72e4e-84cf-4251-8bed-88cba11754f5	1	1	2	2	2	2	2	2	2	2
4147b2f6-d9e9-4c62-8e2b-fc8658c1ae29	2	2	2	2	2	2	2	2	1	1
73575949-0318-4b4a-8d2b-9574e60dc268	2	2	2	2	2	2	2	2	1	1
b5648b45-d5ae-4423-97ea-a82590669400	2	1	2	2	2	2	4	4	1	1
731a6a2f-4ab6-44e5-8a0d-7d40a980b5d0	1	1	2	2	2	2	4	4	4	4
72327d7a-70fd-438e-9108-ea1b0e13871b	1	1	2	2	3	3	2	2	1	1
0ccf4b8c-5b77-4c33-ba23-89969dc2c99e	1	1	2	2	1	1	4	4	1	1
b68bf5a8-e02f-4ccf-a2e2-bdc58acc9d71	1	1	2	2	2	2	2	2	1	1
97fdecd0-0bc7-42ce-b8e0-05741b0a86cf	2	2	2	2	2	2	2	3	2	2
645a2b4b-9643-486b-94bb-a439575d4dbd	1	1	2	2	4	4	4	4	1	1
35639b35-9c15-4942-ad2b-12fd8a728965	1	1	2	2	3	3	4	4	2	2
6df0ea11-fce2-4c71-afcf-85bb3cddf040	1	1	2	2	1	1	1	1	1	1
ff8a6bbd-50d5-485e-ba59-2e27f86f6b14	2	2	2	2	1	1	1	1	1	1
58db0485-a52e-45c3-a215-064865c635bf	1	2	2	2	4	4	4	4	1	1
30fd8371-d617-4458-964e-1db1921d83e2	1	1	2	2	4	4	4	4	1	1
a9e4005b-29da-476c-8761-9d667726fdcd	1	1	2	2	2	2	4	4	1	1
887f103a-45d4-49ec-ad16-21de4459e934	1	1	2	2	2	2	1	2	1	1
463584b7-f8f0-4a3f-bc8c-72796f9d20e8	2	2	2	2	1	3	1	1	1	1
4a09f795-3b27-4439-b84f-974d6166e164	1	1	2	2	2	2	4	4	1	1
ec403a44-5832-4d58-bc51-48ae7bd2918d	1	2	2	2	4	4	4	4	1	1
76d1cc3e-2989-4fe5-9425-f71405032381	1	1	2	2	4	4	4	4	2	2
2c311f86-63bb-4824-bc24-74f5fdcd6ab8	1	1	2	2	1	1	1	1	1	1
df807afc-01d8-44ff-b0f9-ead0568a457f	2	2	2	2	4	4	4	4	4	4
0ba69d4e-efde-4c56-a02e-a60a2268f148	2	2	2	2	4	4	4	4	1	1
fb363942-4be6-41b4-bf50-b38d03e50fc1	1	1	2	2	2	2	2	2	1	1
ea674b24-f4d5-49c4-8a21-8111e153985c	2	2	2	2	3	4	4	4	1	1
c761589c-27d8-43dc-9ecf-4091c6c98bea	1	1	2	2	2	4	4	4	2	2
3ccdc172-8868-4373-ba2a-355706a517ac	2	2	2	2	2	2	2	2	1	1
893313fe-a17c-42fa-a37c-01331f5b1730	1	1	2	2	4	4	4	4	1	1
3d159a21-3fad-44f4-b731-6e068250dead	1	1	2	2	3	4	4	4	1	1
46a400b4-f560-4282-8155-1e468055fb40	1	1	2	2	2	2	2	2	1	1
da91a7a2-69c6-4a11-b5b4-7325fc8cc87e	2	2	2	2	3	3	2	2	1	3
aa01974a-009d-46e5-94b6-63b0df416af2	1	1	2	2	1	2	1	1	1	1
0799b9bf-d0f5-402d-8628-2784be1bc9a6	1	1	2	2	2	2	4	4	4	4
5ba8f895-dcd7-4279-b8e3-9fa2ab2d9543	1	1	2	2	2	2	2	2	1	1
f2c9bff2-c9d3-4e7b-9337-0e38c212562c	1	1	2	2	2	2	4	4	1	1
2f51d064-93ea-417c-be50-eb39d2e5fbd7	2	2	2	2	3	3	2	2	1	1
2166d121-8b5d-4341-9a77-f9a315f68d4b	1	1	2	2	4	4	4	4	1	1
7b610f43-f9a9-4535-9367-9ccb17cd842e	1	1	2	2	4	4	4	4	1	1
000107a1-473b-482a-b7c7-a083af6b6f65	2	2	2	2	1	2	1	1	1	1
945f615b-006b-4be9-8f77-d328f0235513	2	2	2	2	3	3	4	4	4	4
6e620b97-a922-43da-bb75-ae0d6a521910	1	1	2	2	3	2	4	4	2	3
b52b2256-3b07-40aa-8f3e-d636768df0fb	2	2	2	2	2	2	4	4	1	1
73f5ea3a-efa9-4a5d-8b57-6964131ca4c4	1	1	2	2	3	3	4	4	2	2
a719fabe-5504-4729-90b6-88a54abc3a9f	1	1	2	2	4	4	4	4	2	2
fe77117a-2897-4840-afa4-bed6c733f0d4	1	1	2	2	4	3	4	4	1	1
0cbe33e1-4ec3-4c87-8ce5-cf1e24c68460	1	1	2	2	2	2	2	2	2	2
a78c6b54-2dd4-4489-9c72-5d0c20e62351	1	1	2	2	2	2	4	4	1	1
a168c4b2-c77b-4fef-82f3-bb41fe6f4810	2	2	2	2	2	2	2	2	2	2
e7150c89-4fe6-43df-b9e5-70aab6626744	1	1	2	2	4	4	4	4	1	1
d0615320-3881-4122-8a72-a49c890d087f	1	2	2	2	2	2	2	2	1	1
2f8196fa-1fdb-4727-a526-b59f4f9e5287	2	2	2	2	1	2	1	1	1	1
506eb375-81af-4927-8b2d-c6763f8dfc95	2	2	2	2	1	2	2	2	1	1
07a0571a-8e36-45d1-ae55-9296b409e0a9	2	2	2	2	2	2	2	2	2	2
aed94cff-d97f-44e6-b156-09b0df1a88c7	1	1	2	2	4	3	4	4	2	2
6152a037-d4c9-4bd1-b6b9-68ad19f83f22	1	1	2	2	2	2	4	4	1	1
94b40cc3-4a79-46f1-b45f-eeaea16f24a4	2	2	1	1	-1		-1		-1
165e3316-d31a-44cf-bc4b-b4c578929608	2	2	2	2	2	2	2	2	1	1
8f6208c2-e12d-4124-b9da-972d484ce23c	1	1	2	2	3	3	2	2	1	1
89ab168b-45b9-4488-be27-d3a87d34e7aa	1	1	2	2	2	2	2	2	1	1
cdb4a687-a860-4920-9702-a7e098043a26	2	2	2	2	2	4	2	2	1	1
5a2f5866-c1fa-4cfc-89c5-71aa56ac8276	1	1	2	2	4	4	4	4	1	1
225d3d35-3f6d-4a86-9aee-d3ea36d29eef	1	1	2	2	2	2	2	2	1	1
2ac5840c-68d4-4d6c-8067-4b4434e39d24	2	2	2	2	3	2	4	4	1	1
0e1db05f-4b05-447c-9ba1-9a157b608153	1	1	2	2	1	3	1	1	4	4
64a5a61e-605a-4655-9b1d-bb7b63699a5d	1	1	2	2	3	2	1	1	2	2
acc665c4-fc06-4b2e-a5c0-6e5f78dc02d3	1	1	2	2	4	4	4	4	1	1
2f9e87ec-d663-4323-9ffe-2445e6a040e9	1	1	2	2	4	4	4	4	1	1
76d0d500-f1a1-4bd5-a0d5-54b8df4c5e6d	2	2	2	2	2	2	2	2	1	1
252a03d1-97e8-4a17-b47f-347ee8ab1ad0	1	1	2	2	3	3	2	2	1	1
e527c48d-fb34-4964-b17d-b56c960f23ad	1	1	2	2	1	1	4	4	1	1
3565f4b0-8b61-4a4b-a60f-39c02fed67cb	1	1	2	2	4	4	4	4	1	1
d353fa3b-9e7d-4233-b1b8-e953b6af414b	1	1	2	2	1	1	4	4	4	4
2b6c41ea-7ef9-4c13-888b-5a0fe74bf8ef	1	1	2	2	1	1	1	1	4	4
9bf1f90f-f53a-4f4a-bbf2-92e1c34bb064	1	1	2	2	1	1	4	4	1	1
9255f7ec-cae7-4a5b-9534-dfca329d6401	2	2	2	2	2	2	1	1	1	1
fcf22d88-5cd6-48b4-9efb-178f1c0d50b0	1	1	2	2	1	1	1	1	1	1
5652203d-1e63-4e1d-ac68-ddd5ab603788	1	1	2	2	4	4	4	4	2	2
ec7f654d-b544-45b2-8074-e8c6f0c4c3b6	1	1	2	2	4	4	4	4	1	1
d70fa313-e1f1-4283-ae8d-8f6a73ad945f	1	1	2	2	2	2	4	2	2	2
96cbf08b-065c-4451-a4ec-ac1bd88a46a1	1	1	2	2	4	4	4	4	1	1
401c2200-49c4-4d30-90e6-71dfadfdbc2b	1	1	2	2	3	3	4	4	1	1
8ac2972b-4427-4ce1-8a97-8edff187eaa8	1	1	2	2	1	1	1	1	1	1
f5edf9cc-8592-470d-ad07-22eb15536f62	2	2	2	2	3	4	4	2	1	1
3d9fccb9-88bd-4a9c-b9ad-c6a76085eca7	1	1	2	2	2	1	4	4	1	1
25a67488-b7df-4a81-a771-63db842d58c3	1	1	2	2	2	2	4	4	1	1
27fe7567-a9bc-43ea-9711-22c344a836f3	1	1	2	2	4	4	4	4	1	1
a2f98995-5c4e-45d3-82cb-bce570cb5101	2	2	2	2	3	1	1	1	2	2
a2b82517-6431-4985-901a-535d2bcd9293	2	2	2	2	4	4	4	4	1	3
40ce3a66-02a7-463f-a5a5-b4b70735b0c7	1	1	2	2	3	3	2	2	1	1
a20fa43f-c261-4e69-a7a6-d9274b07e6ae	2	2	2	2	2	2	2	2	1	1
e8f33c3b-cbb7-48be-b753-3fdf9573ee7c	1	1	2	2	4	4	4	4	1	1
c61400ee-5727-4481-b5d7-97af602df25d	2	2	2	2	2	2	4	2	1	1
4ca0af88-20e5-42e6-a2ec-9d2801e6f7e0	2	2	1	1	-1		-1		-1
cdc69fbc-5897-4325-8c02-4e840586886f	1	1	2	2	4	4	4	4	1	1
601e1bc9-d0e3-4237-9952-5227b7291d66	1	1	2	2	3	3	2	2	1	1
92877db5-7728-4ff0-9d6e-6957d3fbe8f6	1	2	2	2	4	4	4	4	1	1
6c484747-0ff5-4879-ae72-67344aac1dfe	1	1	2	2	4	4	4	4	2	2
bbf6433f-b19e-4f37-aa5d-74b1dd8a07e0	1	1	2	2	4	4	4	4	1	1
c5b855bd-8345-4d35-b6a5-db0db8037c1c	2	2	2	2	4	4	4	4	1	1
d115f369-a558-4151-a86c-0cca7a3d65d1	2	2	2	2	2	2	4	2	2	2
a4c3c24c-90ee-4d53-bf82-80e41e858818	1	1	2	2	4	4	4	4	1	1
93a899cd-f8db-4214-b702-4724d4427896	2	1	2	2	3	4	4	4	1	1
8f58e46f-7aa4-4003-8168-68c0ebff1fff	1	1	2	2	2	2	2	2	1	1
6b66a334-fd6d-4f40-bd6a-e42717c20125	2	2	1	1	-1		-1		-1
db0d81b8-21cc-4917-8e44-86546ec4ae6e	1	1	2	2	1	3	2	2	1	1
48a949f9-2f92-43cf-8889-189938ff460b	1	1	2	2	4	4	4	4	1	1
0c2b6a06-54ae-4445-bd0e-15f759893dbd	1	1	2	2	4	4	4	4	2	2
e838499f-12ac-4529-870b-ea3557b16759	1	1	2	2	2	2	4	4	1	2
11c8adb7-d284-433f-855c-45074d7e65c4	2	2	2	2	1	1	2	2	1	1
ff500b70-f7d4-440f-995e-8f4164226f73	2	2	2	2	4	4	4	4	1	1
f59309cc-e158-4eb8-a92d-c23f4796aed8	1	1	2	2	2	2	2	2	1	1
bd5b5079-1cac-443e-946b-3c2c2a057d37	2	2	2	2	2	2	2	2	2	2
72c7dce4-53ec-4cbb-9e6a-989e7386d4b6	1	1	2	2	2	4	4	4	1	1
3fcb5b2c-bd55-477d-887d-69e131f04691	1	1	2	2	4	4	4	4	1	1
4de4f776-58cb-4c1b-85c9-8413795d6736	2	2	2	2	3	2	4	4	1	1
613e7796-ae8e-4df7-a7ca-3bb79052ec01	1	1	2	2	2	2	2	2	2	2
148eadf7-a1f1-4350-8eb6-a9ed3eb96855	2	2	2	2	2	2	2	2	1	1
240832d4-8576-44e8-9f37-823ee80ee63a	1	1	2	2	2	2	2	2	1	1
a0f302b2-39d3-40ca-8497-98d9017fe8bf	2	2	2	2	2	2	2	2	1	1
62e2a2ca-959a-48fe-b53c-58133335cf8f	1	1	2	2	2	2	2	2	1	1
06904efd-2135-4c1f-a468-163efdbf2ec8	2	2	1	1	-1		-1		-1
350dc905-6da8-4528-a4c5-fa87a838cdac	2	2	2	2	2	1	1	1	2	2
bb18db4a-e627-4c95-a1a8-f0fb4898b5ca	2	2	2	2	3	3	2	3	1	1
4b78855d-4f79-43b1-b547-1cc7a6fa5cce	2	2	2	2	1	1	2	2	2	4
c7c053c2-0ebe-41af-b496-9d701d556289	1	1	2	2	2	2	2	2	1	1
9c3ed7e2-c6e8-414e-b5eb-1257125ae7ac	1	1	2	2	1	1	2	2	1	1
880a0f58-1e2c-4f59-bd58-92aebacffb97	1	1	2	2	3	1	2	1	1	1
efda9c35-9279-4b7b-bff4-48229d44f44f	1	1	2	2	1	1	1	1	1	1
79504451-78ae-4472-9eda-29b2f434a89b	1	1	2	2	2	2	2	2	1	1
00249d32-7a2b-4df4-a54d-63ceef5e1666	1	2	2	2	1	1	1	1	1	1
8cba9ac2-8cbf-4fbe-b78a-c40cee46143d	1	1	2	2	2	2	2	2	1	1
64d74388-0980-4ff6-bb9b-e8592acc5b5a	1	1	2	2	2	3	2	2	1	1
a6ae5d63-1af1-42b4-87b7-08030c89c8fd	2	2	2	2	1	1	1	1	1	1
cda15b57-4f92-4728-ad0b-8af632b3d72c	1	1	2	2	2	2	2	2	1	1
a9cee137-dc3c-4d21-b22a-e97bde791009	2	2	2	2	1	1	1	1	1	1
f2f093f2-5839-450e-80c0-4e8d29aff0d9	1	1	2	2	2	2	2	2	1	1
bbb815d6-1e5e-4154-a84d-e5597868d891	1	1	2	2	1	1	1	1	1	1
fbd355a8-d496-431c-b0e7-22451055159f	1	1	2	2	2	2	2	2	1	1
ca6cb5b9-526e-4339-9692-98f63d99dcaa	2	2	2	2	1	1	2	1	1	1
568e0e13-36ae-4cdd-a6f4-e924d23417ce	1	1	2	2	2	2	2	2	1	1
49a09d5b-6552-4bc7-922f-762319136aa6	2	2	2	2	3	3	2	2	1	1
b327dba3-7cb9-452f-b53d-36d92783c57b	1	1	2	2	2	2	2	2	1	1
cca08573-0598-4b11-a1cc-f506a3ccbb52	1	1	2	2	2	4	4	4	1	1
2cecc1c2-7e5a-4952-89a6-d4c9f6b808b1	1	1	2	2	2	3	1	1	1	1
2ff8b8b9-17ec-4b5e-95b5-05751f72c976	2	2	2	2	3	4	4	4	1	1
1ae87caf-5d19-46bb-a77d-0ce13556d557	1	1	2	2	2	4	2	2	1	1
af23a56f-4be9-4b30-b65c-fe65f2159fac	1	1	2	2	2	3	2	2	1	1
e92b2af2-0c39-4788-969a-1918cfbf6edb	1	1	2	2	2	2	2	2	1	1
7fe9ab5c-fe3a-4782-94f4-00cc1c6862f8	1	1	2	2	1	1	1	1	1	1
680cbffd-d7d4-4090-be8d-a5e8d1b15c38	1	1	2	2	2	2	2	2	1	1
eebf6d9a-2b7e-4687-af2a-e4edea410f75	2	2	2	2	1	1	2	2	1	1
e946e225-e664-41f0-88d6-554cecf786c0	2	2	2	2	1	1	1	1	1	1
af2d06b7-e1b0-460a-861d-1d58cdebef5d	1	1	2	2	1	1	1	1	1	1
a1446c70-93ee-4f3d-b4b9-11546e38a72b	1	1	2	2	2	2	2	2	1	1
80deb01b-b9ea-4387-98a3-3f9bc9a83d87	1	1	2	2	1	1	1	1	1	1
9eb41c8a-ce23-4bda-9540-52a6815467d4	1	1	2	2	2	2	2	2	1	1
351f9b02-388d-4e13-9a3d-d557a0f743f4	1	1	2	2	2	2	2	2	1	1
e817e91d-0f67-470b-87cf-3de53baeff26	1	1	2	2	2	2	2	2	1	1
33c057a2-46c0-4b14-8893-28d73ed88f40	1	1	2	2	2	2	2	2	2	2
a86fc961-5a8e-4639-853f-78f5edfd700d	1	1	2	2	2	2	4	2	2	2
a3c1935a-54ee-404e-a910-2b3a94da9776	1	1	2	2	3	3	2	2	1	1
e5bcfbab-cf01-4054-aa64-2bf616978512	1	1	2	2	4	4	4	4	1	1
db78edfd-309b-4824-9b21-a7766764d768	1	1	2	2	2	2	2	2	1	1
6a7ccfce-a9ca-4e9e-a036-fe8cdbef0433	1	1	2	2	2	2	2	2	1	1
851f296d-fe40-4b5a-a8e3-30f52fa793f6	1	1	2	2	2	2	2	2	1	1
d2d2862f-c60c-4508-81f7-78938baae603	2	2	2	2	2	2	2	2	1	1
eb9493eb-b8fa-47b5-9123-9e503b4ad8cb	1	1	2	2	3	3	2	2	1	1
9ef9f117-f511-4188-bd9a-16dbdfbf2c84	2	2	2	2	2	2	4	4	1	1
59e974f6-0fc2-4e52-abca-8ffaf8c59bfd	1	1	2	2	2	2	2	2	1	1
057e6e9a-8af0-402d-8cab-1d564dc99294	2	2	2	2	2	2	4	2	1	1
62a0ca6a-29aa-4f89-84e0-63d1d7d34452	1	1	2	2	2	2	2	2	1	1
d12562e3-96f1-41ef-bb1c-2fbd9a0018af	2	2	2	2	1	1	1	1	1	1
683d8769-0394-4ac0-8827-eb6e212e1e66	2	2	2	2	2	2	2	2	1	1
69d83547-2ac9-4fa5-844b-04e4bd6c14eb	2	2	2	2	2	2	2	2	2	3
b1368fc5-80b9-4f40-94f5-15d47fb9f1cd	2	2	2	2	2	2	2	2	1	1
a9700350-696b-4c12-8002-e03f763507bd	2	2	2	2	4	4	4	4	4	4
7dce0c85-3fdd-41b6-81f4-ef9fdcba86a0	2	2	2	2	1	1	2	2	1	1
f3ec775e-0397-49e1-97c0-f1513cba85e7	1	1	2	2	1	1	1	1	1	1
5c306fbe-79a9-409b-9c76-d27b85a53c8a	2	2	2	2	2	2	2	2	1	1
eb75191e-fdc4-4533-a46e-205542fb2219	1	1	2	2	2	2	2	2	1	1
9609730d-5c03-43dc-877c-12f06ebe2469	2	2	2	2	2	2	2	2	1	1
a6c44172-ce27-414f-8c05-e7052281d2fd	1	1	2	2	2	3	2	2	1	1
efc4d86a-5365-417b-93bb-ff76d45040f7	1	1	2	2	2	3	2	2	1	1
7ecc88a9-a103-45f4-aa69-d1901e76490b	2	2	2	2	2	2	2	2	2	2
2be2e0d1-3a6a-48cf-ae62-4586bad2c85e	2	2	2	2	2	2	2	2	1	1
637ad858-5d78-4c43-9a21-f9c97095f077	1	1	2	2	1	2	1	1	1	1
2581d8e4-5dec-45b5-be95-8eedb4eb9ae0	1	1	2	2	2	2	2	2	1	1
d9d3e76b-dfad-44b7-9120-88c1687a47be	1	1	2	2	2	2	4	4	1	1
4dbce71d-cb01-470c-9242-4f08dcd9620b	1	1	2	2	2	2	4	2	2	2
39c9121d-62c1-4f17-bfee-cc5eeb7b2ae7	1	1	2	2	2	2	2	2	1	1
812f7289-54b3-4e7c-b289-a6abf1bab170	1	1	2	2	2	2	4	2	1	1
eedc3a5f-7e57-44f7-8c25-6385bcfa8d5f	1	1	2	2	1	1	1	1	4	4
524caa6d-ac54-42fc-abba-23b13557a69b	1	1	2	2	2	2	4	2	1	1
2eee7ad5-7fcb-4162-86bc-279051a68398	1	1	2	2	2	2	2	2	1	1
1df5eade-e4f8-42ab-aa00-8013a9a66e9b	2	2	2	2	2	2	4	2	1	1
3627a0ae-90ef-4636-a590-fe3829cab7dd	1	1	2	2	2	2	2	2	1	1
af74b100-cafa-4526-ae0b-4216ef393b28	1	1	2	2	2	2	2	2	1	1
15a46206-7fae-4054-a940-3453ab5b04c0	2	2	2	2	1	1	1	1	1	1
91e58518-298d-4330-876f-8af4b5ce52ae	1	1	2	2	2	2	4	2	1	1
f32ed065-73f3-4bd9-b0b5-b4d7e65be97c	1	1	2	2	2	2	2	2	1	1
1ea50cd7-8d18-44f4-b312-90e4d15ea819	1	1	2	2	1	1	2	2	2	2
c319a0f6-271a-4501-8ea8-244c44a5073d	1	1	2	2	2	2	2	2	1	1
b301739d-16bf-4722-923b-94d90ffe49ba	1	1	2	2	2	4	4	4	1	1
b9606076-f74e-46f8-a8b5-95f298970d0f	2	2	2	2	2	2	2	2	1	1
aabc0f80-4178-4f9d-b952-737f9e828243	1	1	2	2	2	2	4	4	1	1
c2ad47ae-bca8-42f4-9167-1c720e106036	1	1	2	2	2	2	2	2	1	1
ee7d037e-6cb9-4648-8ee5-0ae720c6d34b	1	1	2	2	2	2	4	4	1	1
4869d180-1c39-4b14-bfe8-f9b22abb3757	2	2	2	2	2	2	2	2	1	1
8ccb335e-15a2-4505-9a0e-cfc22e795217	1	1	2	2	2	2	2	2	1	1
c99fa8c3-a92b-4f49-823f-a8737b993034	1	1	2	2	2	2	2	2	1	1
8d9a98b1-47b5-4e2d-bfd4-0b5f25ac1071	1	1	2	2	1	1	2	2	1	1
1e0e1906-a922-43cc-a39a-a81760758b00	1	1	2	2	2	2	2	2	1	1
c3878ddf-f28b-4cb0-b929-7ea8a3336536	1	1	2	2	2	2	2	2	1	2
0ac64d11-04ac-4b43-b1f1-26d3fe644d5c	2	2	2	2	2	2	2	2	1	1
77fa3f89-eda3-4cde-85ef-53c46efaf2a8	2	2	2	2	3	4	4	4	4	4
b3a65d54-2174-45f7-a9a7-3d6772c2405f	1	1	2	2	4	4	4	4	1	1
d11e4210-7b87-4060-b050-0f77f392382a	1	1	2	2	2	2	4	4	1	1
d7d7d493-6c1d-4802-9c73-91fcdf483ce8	1	1	2	2	2	2	2	2	1	1
2fb98449-cba0-4605-b718-233101295f8a	1	1	2	2	1	1	1	1	1	1
e364c705-a1c7-4b49-9cb6-1522bb3b3481	2	2	2	2	2	3	2	2	2	2
98069698-8ec9-4e17-b4e5-30f164608135	2	2	2	2	2	2	2	2	1	1
39cdf58a-f1ad-4b23-96f7-94a2e361e798	2	2	2	2	1	1	1	1	1	1
f62c7e97-3a1b-4ca8-afe3-e226b267d230	1	1	2	2	1	1	1	1	1	1
e15f4cb6-13e0-4306-a865-420f023bec05	1	1	2	2	2	2	2	2	1	1
bdb4be07-21ed-4484-a11b-10e459221373	1	1	2	2	2	3	2	2	1	1
d1af369e-80a4-43ed-aada-773d270f59ba	2	2	2	2	1	1	2	2	1	1
cc271f3a-7821-4414-9fee-6af07f05067d	1	1	2	2	1	1	2	2	1	1
00d41073-301f-4ade-b2d9-ec5e6a2d8d74	2	2	2	2	3	3	2	2	1	1
74a77f79-cf56-43e7-8534-640aabea331b	2	2	2	2	3	3	4	4	1	1
b1a42154-9b06-4f5d-a53c-c7beceee19a3	1	1	2	2	1	1	2	2	1	1
5430e78b-a6b1-4bf9-99cc-f4fd8b5436ad	2	2	2	2	2	2	4	2	1	1
e031626b-b399-4c98-b079-0b05d27b5689	1	1	2	2	2	3	2	2	1	1
f4c6dede-beaa-4089-b163-48b493dc7cc2	1	1	2	2	2	2	4	2	1	1
fd448bf2-46ee-4982-819e-283315ab2464	1	1	2	2	2	2	2	2	1	1
56d1dd38-68be-4fd7-a64f-ed6d047b53e1	1	1	2	2	2	2	4	4	1	1
e3c7be02-e9ae-459a-972d-da4cc2349064	2	2	2	2	3	2	4	4	2	2
cd282227-2f6a-4376-8a82-049549bc0679	2	2	2	2	1	1	4	4	1	1
08ec15dc-fc6a-4a56-9476-0999e89e9058	2	2	2	2	1	1	1	1	1	1
670ee05c-ce8c-4b8c-9010-7c962ca607c7	1	1	2	2	2	2	4	4	1	1
1031299f-91df-4c35-a7e7-98ffbf667913	1	1	2	2	2	2	2	2	1	1
42ad7d1c-3f83-4b2e-8862-1ffcc50a9efc	2	2	2	2	1	1	1	1	1	1
8f7c4e92-09c8-4495-948d-473fcf4b212b	2	2	2	2	2	2	4	4	1	1
f163fef6-24d6-4585-948a-3bc29919b79c	1	1	2	2	2	1	2	1	1	1
6e0d24cc-7d9d-4812-adb8-bd04976b2135	2	2	2	2	3	2	4	4	1	1
922c979e-e3e7-48fb-907d-e3efee803cc3	2	2	2	2	1	1	4	4	4	3
3ebb3bb0-791d-4ef0-bd3d-294347502494	2	2	2	2	4	4	4	4	4	4
da0f436d-c8d6-4598-ace0-1a53bb79f648	1	1	2	2	2	3	4	4	1	1
cfe1842f-48ab-4823-9c84-487e6fd0996b	2	2	2	2	2	2	4	4	1	1
9a2d2313-9610-4700-8d13-bb297c0db8a4	1	1	2	2	1	1	2	2	1	1
0e748d6c-e844-4899-8b9d-bbb1ace57250	1	1	2	2	3	3	2	2	2	3
29aa3a66-361e-444a-8a48-e24b8af3ab45	1	1	2	2	1	1	1	1	1	1
d7341f54-cedf-4447-b3bf-25450ee7b5b9	1	1	2	2	2	3	2	2	1	1
7890d8f6-aea7-4d96-9072-3aab4565d651	1	1	2	2	2	2	2	2	1	1
514ff325-e520-4f92-82cf-a355e999b796	2	2	2	2	2	2	2	2	1	1
83883bbd-dcc0-44d2-a194-db87d2405bfc	1	1	2	2	4	2	4	4	1	1
e4c758e6-8639-42ed-b231-1c8e0dbd7032	1	1	2	2	2	2	2	2	1	1
520be325-ef7a-44ac-81be-36820cc71b8b	1	1	2	2	2	2	4	4	1	1
6391b278-a0a0-44c1-97da-540ca9cc3576	1	1	2	2	2	2	2	2	1	1
607c98d7-d906-424e-938b-27402ee74304	2	2	2	2	2	2	4	4	1	1
055a9e1f-4a5b-4c78-a103-45312919a82b	1	2	2	2	2	2	2	2	1	1
37ea7bf9-842c-4abd-a823-1ac0c04b1748	2	2	2	2	2	2	2	2	1	1
6deaf426-925c-4a07-98bf-eef8884599e9	1	1	2	2	2	2	2	2	1	1
737d5416-b9ef-47fe-afff-1b2b09214854	1	1	2	2	1	2	1	2	1	1
636c0fc3-ece1-4486-a04a-ac45b1995ccc	1	1	2	2	2	2	2	2	1	1
3821e7f9-2d0a-475f-a1e9-654d96ad3593	1	1	2	2	2	2	2	2	2	2
59a5138e-23a3-442e-91f6-716c42fd0a52	2	2	2	2	2	2	4	4	1	1
c390c842-0e87-4254-9c87-26218084c866	1	1	2	2	3	2	1	2	1	1
66a22f5e-0824-4390-be1c-03ea63229296	1	1	2	2	3	1	4	4	1	1
8b9dd96f-d38a-4ad4-be18-40eeca04fed8	2	2	2	2	1	1	2	2	1	1
4667ede9-db9d-44bc-8c90-141e3093b90b	2	2	2	2	3	3	2	2	2	2
5aec1faf-3165-4fb9-8ad9-8298d865626d	1	1	2	2	2	2	4	4	1	1
45537854-bab0-4655-bd5a-337982ff7bb0	1	1	2	2	2	2	2	2	2	2
4346bb29-e30a-4601-a184-61688cf74c54	2	2	2	2	2	2	2	2	1	1
1881840b-093b-4a83-8883-6715cd902ad1	1	1	2	2	1	1	1	2	1	1
a219cb6b-1bd0-4c0e-88b0-a9b6fc2dab1a	1	1	2	2	3	3	2	2	2	2
12ec38a9-f740-4f39-a402-bbdd2eacb0d1	1	1	2	2	2	2	2	2	1	2
ead23266-936c-4c5c-b957-572da108d578	1	1	2	2	2	3	2	2	1	1
3c22a805-39e0-4744-89e8-ea6ad018aff9	1	1	2	2	2	2	2	2	1	1
8f594882-3cfa-4dcb-8ab5-bfd40ba9feae	1	2	2	2	3	1	2	2	1	1
b04b0731-448e-4866-a0b5-5cf5d7e0d6da	1	1	2	2	4	4	4	4	1	1
44b423ba-8eb1-4558-817d-b553d18feee9	1	1	2	2	2	2	2	2	1	1
44d8e984-bf99-44b5-975d-286b16edc51d	2	2	2	2	2	2	4	4	1	1
20209d16-eae1-4879-b86d-625ab15b1ca1	1	1	2	2	2	2	2	2	1	1
0fa2cc05-755c-4b0e-ac31-180e6bdc05f5	1	1	2	2	2	2	4	4	1	1
4bfee214-ebc2-4310-be4c-549fcdfe58ce	1	1	2	2	2	2	2	2	2	2
1250cf84-7e7e-43e6-a0d8-72e928ec93ea	2	2	2	2	4	2	4	4	1	1
9fbdb430-0010-4086-8371-ce0ab88baa0e	1	1	2	2	1	1	1	1	1	1
c28bcde6-69a1-4037-bd0d-88cb5919b411	1	1	2	2	1	1	2	4	1	1
2ba5538c-86fa-4c02-a551-4b6a6fd9ba8c	1	1	2	2	1	1	1	1	2	2
359bd2a7-3ff4-4a2c-8f87-31e56f0003bc	2	2	2	2	1	1	1	1	1	1
ed4400b4-f0ff-4156-bf5a-bfd657987af6	1	1	2	2	2	2	2	2	1	1
f482ee38-9c1c-4d12-bd1c-5d1e77fc051f	2	2	2	2	2	2	2	2	1	1
5422f87f-4120-4a8a-96e2-56f24cb87402	1	1	2	2	1	1	2	2	1	1
0e663f66-467b-40ed-88ef-14f7e4c0c874	1	1	2	2	2	2	2	2	2	2
04e84e81-347b-440b-92c5-5354276416a8	1	1	2	2	2	2	2	2	2	2
eadfd5e9-812d-45e8-9c88-78890ed498d8	1	1	2	2	2	3	2	2	1	1
26e70a3a-8584-4fc3-9880-a540ab2c9fac	1	1	2	2	2	2	2	2	2	2
ec30914d-42f3-4372-b8ea-524ff93b708c	1	1	2	2	2	3	2	2	1	1
fb3e9bb6-19f5-4575-abf7-bfcdae32fe3b	1	1	2	2	1	1	4	4	1	1
f99d1c32-ed41-4398-924e-0b4eeee1682d	1	1	2	2	1	1	2	2	1	1
b2fbc09e-034e-4ca5-b60d-f3483aa1f97e	1	1	2	2	2	4	2	2	1	1
446107bf-3f29-43aa-901c-73fb7b91e89f	1	1	2	2	2	2	2	2	1	1
8db70df1-754d-4932-bdcc-7146f411990c	1	1	2	2	2	3	4	4	1	1
c0d51213-99df-47f5-adb5-86642bb2ad3a	1	1	2	2	2	3	2	4	1	1
b25861f5-a2bd-4b06-932a-606634310901	2	2	2	2	2	2	2	2	2	2
9489db1f-154b-4e28-bc0a-7ebc3c2c9cb2	1	1	2	2	2	2	2	2	1	1
98876fd9-99fa-4859-9f52-b3f58a263540	1	1	2	2	2	2	4	4	1	1
429b50c7-922d-4bd9-af07-fe12993836dc	1	1	2	2	2	2	2	2	1	1
36707c7c-b544-4eec-b20a-fcea65dd7e5a	1	1	2	2	2	2	2	2	1	1
3968c73d-ec5a-40ad-a149-7430d065331f	2	2	2	2	2	2	2	2	1	1
ed71497c-0df8-4161-8ec3-8b5b2a6394ce	1	1	2	2	2	2	2	2	1	1
56795e59-ead0-4091-aeb2-866853ba0e16	2	2	2	2	1	1	4	4	1	1
a8ecc4c9-494e-43ef-8aa9-76b99d3104b6	2	2	2	2	1	1	3	2	1	1
141cd74f-bd3b-4df4-b2ef-475fce08e01b	2	2	2	2	1	1	1	1	1	1
0b8652a1-c05d-4997-b9ec-b858adef9e11	1	1	2	2	2	2	2	2	2	2
18c79864-d623-47d5-b176-0b7e81d93fce	2	2	1	1	-1		-1		-1
e3781580-a9a4-4031-a16d-7572d771c96e	1	1	2	2	2	2	2	2	1	1
633aab24-80d3-46fd-a336-2f3d587e89b5	1	1	2	2	1	1	1	1	1	1
ac9eb258-c083-4e18-9106-0b60fabc4b08	1	1	2	2	2	2	2	2	2	2
18c949ad-7186-48b5-b5eb-007a8fcac8ac	1	1	2	2	1	3	1	1	1	1
270d28d9-4cc5-49b2-841e-93858b14a990	2	2	2	2	2	2	2	2	1	1
f311f9fb-d6f8-480c-9432-2bf82778efcc	2	2	2	2	2	2	2	2	1	1
aa620e1a-65ba-46f2-ac3a-8540d43bf06e	2	2	2	2	2	3	4	4	1	1
1bca482c-0a6e-4b92-8782-255a21a70db5	1	1	2	2	3	4	4	4	1	1
ed287b04-1562-4fcd-bafb-35eb9049e36b	1	1	2	2	2	3	4	4	1	1
143794b8-5476-4b0c-993e-ccc242f667ce	1	1	2	2	2	2	1	1	1	1
692a70ed-a526-4f09-bf3b-1a00f8fe41a9	1	1	2	2	2	2	2	2	1	1
3c7d4d43-4932-41b8-baba-0bc1b75916b2	1	1	2	2	2	2	2	2	1	1
f1691742-de3e-4530-a8e8-83ae419db317	1	1	2	2	2	2	2	2	1	1
88263ec5-f756-4df0-914b-3e7aeb0b331a	2	2	2	2	2	2	2	2	1	1
f24be7f9-e985-4d47-95d0-f4a695a9d4ba	1	1	2	2	2	2	4	4	1	1
57b35836-f15f-49c9-bff9-766bcb50dae9	1	1	2	2	2	2	2	2	1	1
e92e18fd-8a39-4c6d-b320-9ff0318e4142	2	2	2	2	2	2	2	2	2	2
079d2a76-cdf3-49e0-8d38-b3b73e076f80	1	1	2	2	1	1	1	1	1	1
52332b79-c17e-4e19-b727-e9cad0dd2b56	2	2	2	2	2	2	2	2	1	1
51ca008e-7536-4a4e-a307-ae1776156bba	1	1	2	2	2	2	2	2	1	1
67b2d77d-e54d-4d70-8dfa-4551e0a3b01d	1	1	2	2	2	2	2	2	1	1
eb5ec396-92f2-40df-9f91-cbb190d0f761	1	1	2	2	3	2	2	2	1	1
ac828b05-c2ba-4c12-a1d1-b598dc5c5833	1	1	2	2	2	2	1	1	1	1
b96c6cea-b9e6-42e9-9abc-2b928ac77a21	2	2	2	2	1	1	1	1	1	1
fd97ecfc-96dc-4570-a8e0-ecbada3d3bbe	2	2	2	2	2	2	2	2	2	2
ecea07ca-d663-4cdf-b05b-954ed1069ce7	1	1	2	2	3	3	3	2	1	4
95cd91f7-5deb-4c56-88f6-8e11dc8c33a3	2	2	2	2	1	1	2	2	1	1
c0c4e1fc-9c08-4635-be84-0cade5460f87	1	1	2	2	3	3	2	2	1	1
092ee68c-93ae-4853-baa9-11377b74f855	2	2	2	2	2	2	2	2	1	1
a084a75e-0b3c-454e-99c9-c548ea89c463	1	1	2	2	1	1	1	1	1	1
657eb423-5be7-4472-a03f-70ea4b7224e5	1	1	2	2	2	2	2	2	1	1
8ea9f382-85f2-4d2f-81a5-71b3105bfd0b	1	1	2	2	2	2	4	4	1	1
a1ffd526-d3a5-4bd4-b8dd-5629d0ecaf3d	1	1	2	2	2	2	2	2	1	1
d7be68bd-5541-4009-8051-95b89f93c373	1	1	2	2	2	2	2	2	1	1
db54201f-bae0-47bd-a33f-e7882c4eca59	2	2	2	2	4	3	4	4	1	1
0e958756-2fe4-4053-8ddc-8eb93325f62a	1	1	2	2	3	2	2	2	1	1
da8b1257-8fd5-477f-88c2-68c4063dea0b	2	2	2	2	1	1	1	1	1	1
c7faca14-2425-40ea-a12d-e4f5eb66a49c	2	2	2	2	1	1	2	2	1	1
20005049-8936-43e5-b86c-69c9a0df1876	1	1	2	2	2	2	2	2	1	1
bcca86c1-a118-44cc-a1ed-4bb75b18d92c	1	1	2	2	2	2	2	2	1	1
7a608b1d-3b0c-4557-a32f-6bf4422646a2	1	1	2	2	2	2	2	2	1	1
e3c1ac58-05ed-4d26-832c-7410f8ba4a40	1	1	2	2	2	2	4	4	1	1
82bff78b-d3b3-413a-ba95-13b160d99cfe	2	1	2	2	2	2	4	4	1	1
24142348-e52c-4f21-90b8-9583000202a3	1	1	2	2	2	2	2	2	1	1
eed9fdc4-7b4d-4084-8037-ec49ac606403	1	1	2	2	3	2	2	2	1	2
3a5e2b05-2025-44c5-8be6-827ddd549eef	2	2	2	2	2	2	4	4	1	1
e83fcc8b-1053-489c-b73e-4af06a1e9ba2	2	2	2	2	1	1	2	2	1	1
daa19803-e17a-42b6-8c2a-37de4d47d606	1	1	2	2	3	3	2	4	1	1
31c1b79c-f5f9-44d4-921f-9e9b8210b73c	1	1	2	2	2	2	4	4	1	1
01281c5b-66e1-4793-a176-65ef73e8d885	1	1	2	2	2	2	2	2	1	1
617378aa-fc66-453c-9a1a-535fa321648b	1	1	2	2	3	2	4	4	1	1
a3990f44-6a1b-487e-98b9-c006e2a0cc7e	1	1	2	2	1	1	1	1	1	1
359b49f0-4636-497a-afbd-eab3c5a9bcca	2	2	2	2	3	3	2	2	1	1
bae335d4-dcdc-4e7d-9089-4fe945b3c072	1	1	2	2	2	3	2	2	1	1
a28a6977-730f-4298-875a-811ad19006ce	1	1	2	2	2	2	4	4	1	1
033e1ca2-d907-48a9-b865-d70ca86a9189	1	1	2	2	1	1	1	1	1	1
21cbd738-bf4a-47cb-9536-573e5d10bf9e	2	2	2	2	2	2	4	4	1	1
1b2557f5-fb0c-45c3-ab34-0c7661b6b1a0	2	2	2	2	2	2	2	2	1	1
2a46302a-5344-4253-a8bc-b4aa78415788	2	2	2	2	3	3	2	2	1	1
747022b0-7aab-4398-b67f-203df742bf0e	2	2	2	2	2	2	2	2	1	1
3d61b64a-85ee-4a28-a99a-a4e2b42f0e5f	1	1	2	2	2	2	2	2	1	1
31206b81-4e2f-4273-a0ff-a6776efeb30a	1	1	2	2	3	3	4	4	1	1
663103c3-9f00-456f-be0d-6f7390e5d1ad	1	1	2	2	2	3	2	2	2	2
93c17b85-d156-4099-8d95-fd939c446449	1	1	2	2	2	4	4	4	1	1
2ea9eea1-073e-414c-b775-ab405065eefd	2	2	2	2	2	2	2	2	1	1
96fde62f-ec53-4a3b-ae83-a7698ccfba08	2	2	1	1	-1		-1		-1
1f7f8393-0d42-4791-a15e-e69e6cdfb987	2	2	2	2	1	1	1	1	1	1
3daa30fb-5a71-4f66-b12f-2a50ea60442a	2	2	2	2	1	2	2	2	1	1
0b8cf4bc-ad55-44f4-9676-e0bc4d019290	1	1	2	2	2	2	4	4	1	1
69244326-e3cc-4ea3-807d-e7be58b00fad	1	1	2	2	2	3	1	1	1	1
ffc9e939-b79c-45cd-9858-d104554f1e6a	2	2	2	2	2	2	2	2	1	1
1fb925cd-1b8e-44d8-9d6f-e482e523f94d	1	1	2	2	2	2	4	4	1	1
ffb52122-4913-4ef3-90e2-f1ad2eb5bbd8	2	2	2	2	1	1	1	1	1	1
92549309-6726-4e60-8944-54b9563ae9e4	1	1	2	2	2	2	2	2	1	1
3bfae3b6-53f7-4721-bdd6-fe0635df75c8	2	2	2	2	2	2	2	2	1	1
6a6bacd2-6cdf-4a8c-986e-4356f982a0c7	1	1	2	2	3	3	1	1	1	1
12a679b3-2886-42ed-8a62-981e4fee33e9	1	1	2	2	2	2	4	4	1	1
f075a0df-071a-4e0d-9d07-eed532116e9f	1	1	2	2	1	1	1	1	1	1
49d169d5-ef74-4cba-af03-bb8edc0d3828	1	1	2	2	1	1	1	1	1	1
c4fc573a-6a23-433d-8b75-b730d421f74a	1	1	2	2	2	2	4	4	1	1
b944e85b-45c4-47db-8b65-dcc2fc356b3b	1	1	2	2	2	2	4	2	1	1
afd665bf-1b07-4b8a-b23b-6c7c0f694c81	1	1	2	2	2	2	2	2	1	1
20c49d2a-c01a-40c7-999e-271fa2cc79e9	2	2	2	2	2	2	2	2	1	1
00888219-5d24-4cfa-abf2-6f0fc5d4027a	1	1	2	2	2	2	2	2	1	1
1331147f-2ed7-49a5-90dd-30d900e3d3d3	1	1	2	2	2	2	2	2	2	2
8c4c9c9c-6253-43ca-9cf6-159274e49343	1	2	2	2	2	2	2	2	1	1
8a107505-6d5a-4228-ad60-2bb38b88b514	1	1	2	2	1	1	1	1	1	1
66d31198-cb40-4907-8b9f-89a2bd8d8f8f	1	1	2	2	1	1	1	1	1	1
1e0cef44-2e5b-48c4-abcf-b740c8e495e4	1	1	2	2	2	2	4	4	1	1
a1ed4003-9d79-454b-84b5-6847a2903957	1	1	2	2	2	2	2	2	1	1
18ac11e1-2ab4-4bb7-9428-91a10b477c35	1	1	2	2	2	4	4	4	1	1
967cefbf-a755-4a3f-a436-4d8efc8129fe	2	2	2	2	1	1	1	1	4	3
ae562625-56d9-439b-918f-dbeb794684df	1	1	2	2	2	2	2	2	1	1
646ef71e-a096-4453-891a-8fce878c0c2b	1	1	2	2	2	2	2	2	1	1
7ef5ae76-9793-4738-8eac-cfcf3faa3cd6	1	1	2	2	1	1	1	1	1	2
74bc4ae2-1834-4010-a9d5-ff818f4b3c4f	1	1	2	2	2	2	4	4	1	1
fd32f8dc-0e91-4e6d-b323-64793df4c1df	1	1	2	2	2	2	2	2	1	1
c7801297-4cdb-4d6b-a3ba-2e3d3ef5ca24	1	1	2	2	1	1	1	1	1	1
859cd2b2-2a1c-4d38-80eb-dc8799ba4c1b	1	1	2	2	1	2	1	1	1	1
7a99f987-1226-4e22-a338-48d49d2adee7	1	1	2	2	2	2	4	4	1	1
e823963a-0d22-48e9-b8a0-8ce8a3cebe29	2	2	1	1	-1		-1		-1
2abcdfb7-5263-4c0c-bae5-0b482282b5c7	1	1	2	2	1	1	1	1	1	2
3065d01f-b065-47b1-92c3-c4a92f58bf60	2	1	2	2	1	1	1	1	1	1
7148aeb0-09b5-4287-ac0a-552721cd1466	2	2	2	2	2	2	2	2	1	1
cfd373f8-882e-40d6-8b37-8fbe38bbe87c	2	2	2	2	2	2	4	4	1	1
d30d457a-1332-4024-9c48-727c3450acb8	1	1	2	2	2	2	4	4	1	1
d687158d-a04d-46fd-85e8-5bd232d57013	1	1	2	2	2	2	4	2	1	1
2398bc2b-0078-4d16-9e17-ce77308e5152	1	1	2	2	2	2	2	2	1	1
a6dd26cb-580f-4767-857d-195ec8c104fd	2	2	2	2	3	2	2	2	1	1
a2daaa3b-f075-4497-94c4-033bda21872d	2	2	2	2	1	1	1	1	1	1
aa5c535d-6bfa-4254-8d1b-138913cbf005	2	2	2	2	1	2	1	1	1	1
2deeb6db-0149-4d36-977c-6757201a6810	1	1	2	2	3	1	4	4	1	1
9754259e-8966-44f2-bc33-3d41bc51335b	1	1	2	2	1	1	1	1	1	1
dbd40223-e58c-4163-ac88-5ce815413dc6	1	1	2	2	2	2	2	2	2	2
b876fa7c-3bcf-4985-a467-b17053a53de8	1	1	2	2	2	3	2	2	1	1
6c243a2b-7691-44af-a00f-250284783a2e	1	1	2	2	2	2	2	2	2	2
0cb5a50c-e48f-4e63-b578-cd8be2883908	2	2	2	2	3	3	4	4	1	1
30e4a7c4-c6af-49c2-80c7-593744a478a7	2	2	2	2	1	3	2	2	1	1
41a6aa3a-b337-4c63-af6f-3a568cc11a6b	2	2	2	2	2	2	2	2	1	1
c45021ca-1771-4b57-bf80-034c2d07c6e1	2	2	2	2	1	1	1	1	1	1
89158bdf-3e76-400d-895c-d16d471f56fd	1	1	2	2	2	2	2	2	1	1
b4438f3b-761e-45ff-8428-d8cd274f0158	2	2	2	2	2	2	2	2	1	1
24224173-f6e4-43f9-a962-55bf37ab7f5e	1	1	2	2	1	1	1	1	1	1
b9fffd34-0828-4f95-8836-36d0d9923fc3	2	2	2	2	2	2	4	4	1	1
53828e72-57e6-49d3-811a-5f3407c5aec2	1	1	2	2	2	2	4	4	1	1
406e9461-348b-4681-b10c-73c9fd99ac59	1	1	2	2	2	2	2	2	1	1
3912c11a-27e3-4a69-b334-07452672d289	1	1	2	2	1	1	1	1	1	1
35e00cab-125a-498d-a3d9-86765b83ab3a	2	2	2	2	2	2	4	4	1	1
541a298c-229a-4397-9c0d-4c76828cb2d5	2	2	2	2	2	2	2	2	1	1
4be50dae-e80f-4a1d-a40a-cb416a266ed4	1	1	2	2	2	2	2	2	2	2
129fd404-c463-4117-9c57-d99574fa99d2	1	1	2	2	2	2	2	2	2	2
230272dc-6523-4e70-9654-ceb525550f4b	2	2	2	2	2	2	4	4	1	1
a2959b85-b3aa-4396-9f2d-1cee72b73c23	2	2	2	2	1	1	1	1	1	1
55f18cf7-ce8b-4252-8270-b790afe2b2bd	1	1	2	2	3	3	2	2	1	1
cc124b67-a10c-4087-b44d-3ab6f8da351f	1	1	2	2	1	1	1	1	2	2
e95c3942-9b6e-4eba-a650-1a82fd7c2eb9	1	1	2	2	2	2	2	2	1	1
25dda2bf-36e7-4dcc-9cd9-5364491db717	2	2	2	2	2	3	2	2	1	1
488bfb6d-0ee4-4e56-a3b3-fd87a4dadd9c	1	1	2	2	2	2	2	2	1	1
0481f02c-6efc-482a-a441-1e09eb5e665d	1	1	2	2	3	2	2	2	2	2
4cce2ec5-6705-4b71-8050-9e2afbf878cf	2	2	2	2	2	2	2	2	1	1
0833b244-e3bf-4ec6-8e51-5db33ea3631a	1	1	2	2	2	2	4	4	1	1
a753c92a-0de7-4f7b-8fef-4db9ab0b688d	1	1	2	2	3	4	2	2	1	1
a8c087d3-fd29-443e-9efe-949d5603d0dd	1	1	2	2	1	1	1	1	1	1
0a8ce26b-14a2-4c8b-b512-6de609736c85	2	2	2	2	1	1	1	1	1	1
cdcb3eda-cb3c-4ffa-8fae-e92295388e29	1	1	2	2	1	1	1	1	1	1
b55563a2-d9d4-46a4-930f-0d1f0978dfed	2	2	2	2	2	2	4	4	1	1
1bdb2b92-ee1a-4a74-b7c6-677629f4a0f9	1	1	2	2	2	2	4	4	1	1
cde66255-f5ea-4664-bdc0-9d92e6b5420c	1	1	2	2	1	1	2	2	1	1
84dbc005-89d7-4ded-966b-9e6367bb39a3	1	1	2	2	2	2	4	2	1	1
f1b672f0-7880-47d3-a37e-178d990b397e	1	1	2	2	3	3	2	2	1	1
3ce52518-1e3d-414b-9dbd-0b52c116430d	1	1	2	2	2	2	2	2	1	1
4d3be7a0-cb2c-4bb5-8f42-1c800a78145f	1	1	2	2	2	2	2	4	1	1
25828c72-ce91-4db9-a0e1-0af163f74a68	1	1	2	2	2	2	2	4	1	1
8e2003df-2179-4e3a-b273-acf1940aac44	2	2	2	2	1	1	1	1	1	1
5d3b2f52-b029-497e-b529-decc9cf19dcd	1	1	2	2	2	2	2	2	2	2
2ec77667-2c2e-4610-8741-6237ef8b5a6f	1	1	2	2	2	2	2	2	1	1
2258cf78-32fe-417e-8b3b-e0bcf56f6b51	1	1	2	2	2	2	2	4	1	1
3a443302-1301-48b2-89a1-c92b2ce64f7c	1	1	2	2	4	4	4	4	1	1
3faa5cea-f78f-49f3-9e15-3e4603274859	2	2	2	2	1	1	1	1	1	1
b7ce352c-733e-4adb-bd4e-8df11d46ba15	1	1	2	2	2	2	2	2	1	1
feba6d64-1620-4361-9fc2-936e16270e98	1	1	2	2	1	3	2	2	1	1

## Sheet: Fig 3
Statistic Results
Fig. 3 | Comparison of the performances between Fu-LLM (finetune_qwen2_7b) and GPT-4 at three different timepoints in the JL dataset
fig3-fullm_vs_silver
dCap	Pred_follow_up_source	GT_follow_up_source	Pred_is_deceased	GT_is_deceased	Pred_is_hospitalized	GT_is_hospitalized	Pred_had_surgery	GT_had_surgery	Pred_is_medicated	GT_is_medicated
39fa6f8d-dd40-4bb7-ab03-13d0021681b8	2	2	2	2	1	1	1	1	1	1
fd32a82a-8fa6-41fd-93e5-3581cb18bd82	2	2	2	2	2	2	2	2	1	1
edf5b3bd-2b92-4cbe-bcf2-fe7c3d1e916f	2	2	1	1	-1		-1		-1
899e9379-7f9a-46f5-9fb6-a8b20342105d	2	2	2	2	2	2	2	2	1	1
6c18c1b7-d86e-4c27-9c99-abd0a4910b3e	2	2	2	2	1	1	1	1	2	2
42149d00-f42d-4017-aa74-a22b4fee1d43	2	2	2	2	2	2	2	2	1	1
37d80016-3d79-4ade-b913-805901ab4130	1	1	2	2	2	2	2	2	1	2
7912a24c-1bc7-40c9-b3fd-57f434fc6c51	2	2	1	1	-1		-1		-1
dc8dce3a-7b51-48a8-a571-448092cf38a7	1	1	2	2	2	1	2	2	1	1
e92c075c-782f-4940-945f-eee69f02cd1f	1	1	2	2	2	4	2	2	1	1
e4d2fea4-cdff-486a-9ea0-fa1404782963	1	1	2	2	2	4	4	4	1	1
ed9d5420-97db-42ad-9968-51702c4636ed	2	2	2	2	2	4	4	4	1	1
ebab9161-b36b-4347-8206-02af5433ca47	2	2	2	2	2	2	2	2	1	1
6fd9f975-eacd-4558-aba8-509d40a226e9	2	2	2	2	2	2	4	4	1	1
3e7b0db0-d0f6-48ab-a732-9066c6adb1c9	2	2	2	2	2	2	2	2	1	3
26be5c60-3b57-42a1-a1db-55e4414fa778	1	1	2	2	3	3	2	2	2	2
362acf35-9bf9-4423-8ccb-75f9c934a1cf	1	1	2	2	2	2	2	2	1	1
e58864eb-b861-498b-a28f-be137f3502b3	1	1	2	2	2	2	4	4	1	1
35eeb086-f961-43aa-bf96-7ef1c5cf4222	1	1	2	2	2	2	4	4	1	1
798c4f9f-2b83-49aa-9c6b-ae8c5c7c68b2	2	2	2	2	4	4	4	4	1	1
29d967a1-401a-4036-aa88-22e321cfaa48	1	1	2	2	2	2	4	4	1	1
cfc89a38-1444-4366-9d37-fc624475de9c	1	1	2	2	1	1	1	1	2	2
50386026-06a4-4e13-a763-170164d6b620	2	2	2	2	1	1	1	1	1	1
10c9b440-e83c-4960-a1ad-c31f5741644a	2	2	2	2	2	2	4	4	2	2
baed9661-1973-46c8-81b5-a67d39275c65	1	1	2	2	2	2	2	2	1	1
09f9d2fe-e567-4054-aa06-ac6875570bbb	1	1	2	2	2	2	2	2	2	2
4ccf1825-5494-4ef2-8f96-a2875973c890	1	1	2	2	3	3	4	3	1	1
6d205e8f-d9cc-46c2-a733-2f4dc8ee5504	1	1	2	2	2	2	2	2	1	1
122c12ee-43f8-45c8-b90e-eaf9e76a7e69	1	1	2	2	2	2	2	2	1	1
0ed5b7b9-f4ff-4534-8c7c-8d242c83f81d	1	1	2	2	3	1	2	2	1	1
3da54458-9dd3-4cf8-9c93-92998b756913	1	1	2	2	2	2	2	2	1	1
e2d760a1-6abc-4290-9261-2895cc690949	1	1	2	2	4	4	2	2	1	1
2ddf2616-ba1b-4c76-9858-b579afb7f539	1	1	2	2	2	2	2	4	1	1
530dd736-b06c-411f-bd96-2523098fbd5f	2	2	2	2	1	1	2	2	1	1
d859d067-b023-490e-982e-22a345283fed	1	2	2	2	2	2	2	2	2	2
f0ccb979-3062-46b0-92dd-4392dc5738ac	2	2	2	2	1	1	2	2	1	1
dc2d73b5-a63b-45d5-835b-92627c0d1190	1	1	2	2	2	2	2	2	2	2
c5012a2f-0b5c-442f-9bbd-a6c9774b43e0	2	2	2	2	1	1	2	2	1	1
0dcff201-9175-468e-8994-d9fb9a7a685b	2	2	2	2	2	2	2	2	1	1
bddf1552-8bdd-4918-9f57-8c9f1246f117	1	1	2	2	2	2	4	2	1	1
cd1ad7ba-8251-4fde-91f7-3be9bfb920b1	1	1	2	2	2	2	4	2	1	1
add8dd24-10cf-4715-bd98-572c29bcc7fe	2	2	2	2	4	4	4	4	4	4
c0159472-c3e0-4e0c-beba-c2d60129d469	2	2	2	2	2	2	2	2	1	1
b48d30ce-cff8-45a9-a593-31cf86b606e2	2	2	2	2	2	2	2	2	1	1
536a8327-faf0-4791-98c2-c5857da34233	2	2	2	2	2	2	4	4	1	1
f4055306-5159-4556-86f4-512ed5384586	1	1	2	2	3	3	4	4	1	1
c1012e33-0f7e-4a4d-87de-163e798635a2	2	2	2	2	2	2	2	2	1	1
628f3fc2-7113-4b26-b4e0-f30956d0bb46	1	1	2	2	2	2	4	4	1	1
63f26a0d-e94b-48c8-aa80-521173c80fa3	1	1	2	2	1	1	1	1	2	1
98978b4e-72bd-487f-b8db-4b0c83bcf242	1	1	2	2	2	2	2	2	1	1
7c965c95-768e-400d-b867-c298434d27cd	1	1	2	2	2	2	4	4	2	2
9d4f17f3-8f27-4ffe-bfb2-018ce1aa961d	1	1	2	2	2	1	1	1	1	1
d3cfd722-f106-4d5d-9393-1915cbf1add6	2	2	2	2	1	1	2	2	1	1
6baa2cf7-f9ec-4a6d-90e6-524ef04088a6	1	1	2	2	2	2	2	2	1	1
bc369ea5-03d3-4891-87b9-c0eec58481e1	2	2	2	2	1	1	1	1	1	1
0605f83b-83ab-4ba1-9033-2183a3e3ef95	2	2	2	2	2	2	4	4	1	1
387ac59c-06e8-47a4-af25-4d6a56386a3e	1	1	2	2	2	2	2	2	1	1
54535128-71ac-48a4-bec2-96ace22a1bbd	2	1	2	2	2	2	4	4	1	1
acd4ef33-3a04-48f2-84b2-c2d8f5777e18	1	1	2	2	2	2	4	4	1	1
30c3725f-d298-4048-bcb8-29961c19f4d0	1	1	2	2	2	2	2	2	1	1
13e77346-47e1-41dd-afcf-59505763d613	2	2	2	2	2	2	2	2	1	1
25adf0a9-b019-48aa-9544-15c7ba02ed95	1	1	2	2	2	2	4	4	1	1
8fd92eb1-14f8-4723-82f6-abde625524e9	2	2	2	2	2	2	2	2	1	1
e58dc001-f962-4e76-a7db-e4fbcea908c2	1	2	2	2	2	2	2	2	1	1
85230228-2412-4327-bf05-99bf43e784ed	2	2	2	2	3	1	1	1	1	1
2544140f-78c3-40ff-9fbd-ba3e75a3fe3f	1	1	2	2	3	1	1	1	1	1
8c28db08-e82f-415e-a1c1-9cb8a1374569	1	1	2	2	2	2	4	4	2	2
3e8efe15-0b6d-417c-9701-c07b144db7c0	1	1	2	2	2	2	2	2	2	2
c0481932-fd1b-4223-9e45-de03a6041768	2	2	2	2	2	2	2	2	1	1
c1931613-c96e-4e3b-8277-d8e83369bea3	1	1	2	2	2	2	2	2	1	1
36adb13e-1c08-4f6a-8acf-3fb9975c6584	1	1	2	2	4	4	4	4	1	4
98dc50c3-fbab-4dfe-8d90-4801bc72e3e3	2	2	2	2	4	4	4	4	3	3
9bba7d02-fb74-4af3-9536-bdd038f5e250	2	2	2	2	2	2	2	2	1	1
c8845bf4-5a1d-4a26-9436-0f606e93033a	1	1	2	2	1	1	4	4	1	1
82903aef-cc7b-4dc3-aace-f84132f20642	1	1	2	2	2	2	4	4	4	4
9a2c6122-e001-48e8-bdd2-d5790490b731	1	1	2	2	2	2	2	2	1	1
7151d34c-289d-4509-978d-6ed44ca74f63	1	1	2	2	1	1	1	1	1	1
ad4067c5-1f70-4d80-9329-a75d4aea47dd	1	1	2	2	2	2	2	2	2	2
2fb5520f-cf9a-4f4e-af69-a613450c6189	2	2	2	2	1	1	1	1	1	1
62bd8e52-54d6-47c3-8b3f-0e6c8e0f16d0	1	1	2	2	1	1	1	1	1	1
b77af6da-1854-4c05-822f-299fb286d8fa	2	1	2	2	1	2	2	2	1	1
722ac7e4-9067-4ec2-901f-ef0ef2df6669	1	1	2	2	2	2	2	2	1	1
4fec7bdd-e2c4-43ec-bb45-0cf6a2799b7c	2	2	1	1	-1		-1		-1
e6586225-a9d4-439f-8855-4282e8bfc9f7	2	2	2	2	2	2	2	2	1	1
c6815ee9-1b73-4f8e-926d-5820e4beec4b	2	2	2	2	4	4	4	4	1	1
6101482a-757a-4ce4-80e0-d96d0e6f44b1	1	1	2	2	2	2	2	2	1	1
48014736-dccf-4f90-95a5-ea5f402f1204	2	2	2	2	2	2	2	2	2	2
7aed0cc2-d6bc-4651-bfb2-b73751b98030	1	1	2	2	1	1	1	1	1	1
c356f4c1-1e11-4357-853c-179af01322a9	2	2	2	2	2	3	2	2	1	1
b7435e63-7253-4e68-baf7-2abd342a9c1c	1	1	2	2	2	2	2	2	1	1
06ca34a9-a50a-47ab-b609-d5a839f2b33f	2	2	2	2	2	3	2	2	2	2
59c5a96b-d105-4e90-b1cd-953ab544ea1d	1	1	2	2	2	2	2	2	1	1
2d8d0f50-8295-4c0d-86d1-b5d5e5aeca57	2	2	2	2	2	2	2	2	2	2
8bc3452c-3c93-474f-afc6-1fc6d0c6b422	2	2	2	2	2	2	4	4	1	1
eaa79955-5779-4a8e-9591-1e8452c456c9	1	1	2	2	2	2	2	2	1	1
c857fa2d-b9ca-4875-a473-26cbd7054116	1	1	2	2	2	2	2	2	1	1
96a84c83-24e7-4929-8e13-75996ab0c838	2	2	2	2	2	2	4	4	1	1
1cd65156-c777-4aa2-956f-19c845d7a42c	2	1	2	2	1	1	2	2	1	1
0d1c0ff5-eda5-4671-8abb-cc3fe7b7459a	2	2	2	2	1	1	1	1	1	1
be01099f-1586-441e-971e-2c1179a3a288	2	2	2	2	1	1	1	1	1	1
c929942f-b08e-4863-b153-2a16c448b25b	2	2	2	2	2	2	2	2	2	2
ccb37f94-66c5-4f83-8b42-89aca5e70d4f	1	1	2	2	2	2	2	2	1	1
2fdcd4a5-b3d8-461b-8648-312143f8a72e	2	2	1	1	-1		-1		-1
6f6e6dae-4987-4cd1-8a4d-103b48d679ef	2	1	2	2	3	3	4	4	4	4
93298405-accc-4d85-9f2e-6af4a5fbd92d	1	1	2	2	2	2	2	2	2	2
4a1a39e0-ae42-45d0-9cba-2d4d2aa59e4f	2	2	2	2	3	4	2	2	1	1
9226c66c-ba10-45f0-807a-e63b9444f573	1	1	2	2	2	4	4	4	1	1
ccbd9377-bdfc-4339-b052-cf7101cdbc43	1	1	2	2	2	2	2	2	2	2
66fb7846-5a54-47e1-9e92-e9f9cf2b26b2	2	2	2	2	3	3	2	2	1	1
863037b1-9448-440f-8449-4cb4b8ff2a87	1	1	2	2	2	2	2	2	1	1
558da363-8944-4387-9d31-66028e0eb032	1	1	2	2	4	4	4	4	4	4
fa333f5d-113b-483f-a7c8-0ea6c9318c86	2	2	2	2	2	2	2	2	4	3
947cac18-7c87-438b-a2a5-9f2d1e61adce	2	2	2	2	2	2	2	2	1	1
77ae5be5-f4a6-46a9-b4d2-78d3e5a630b2	2	2	2	2	2	2	4	4	1	1
e46b0146-f66b-4465-8be9-5fadc10e8cac	2	2	2	2	2	2	2	2	1	1
876458d5-33ed-4fed-b9dd-60aa4348d6b6	1	1	2	2	2	2	2	2	2	2
f279a836-04cd-409c-907c-580f8e18f776	2	2	2	2	1	1	2	2	1	1
44a91a62-6dd2-4d34-bc4e-61c6d907651c	1	1	2	2	1	1	4	4	4	4
6e3140c5-398a-4720-a1e5-50168b01bd86	2	2	2	2	1	1	2	2	1	1
5d149193-3287-4da2-85ee-b21cef56a606	2	2	2	2	2	2	4	4	1	1
b1480130-4b0c-4193-a7ec-19018b7a975f	1	1	2	2	1	2	1	2	1	1
d839c639-4d1f-4cd8-9d20-c8eb9caf85e5	2	2	2	2	2	2	2	4	1	1
9227564c-d965-4e29-b6b8-b9eb008f2bfd	1	1	2	2	2	1	2	2	1	1
c5955637-1fba-4b59-a194-ff4f95f3d58e	1	1	2	2	1	1	1	1	1	1
8b57a34e-ec71-49af-97c4-75d41a6667f2	1	1	2	2	2	2	2	2	1	1
889c3085-9acc-4041-a34b-74334cc02759	2	2	2	2	1	2	1	2	1	1
dc2dff1f-19ce-4d91-b377-6ff188cee37e	2	2	2	2	2	4	2	4	1	1
48843715-61a3-43e8-ae1b-d3eb820bf2ac	2	2	2	2	4	4	2	2	1	1
8659a693-e43c-4259-a1ed-8863256f2202	2	2	2	2	2	2	2	2	1	1
921e6bb3-d9e2-4c31-a1e4-c339b268e25c	1	1	2	2	2	2	4	4	1	1
144c7307-90b2-4530-956b-f0fd5c0c0397	2	2	2	2	2	2	4	4	1	1
c03b2c9e-23fa-4e1f-8a5c-379b762d7dd9	2	2	2	2	2	2	4	4	1	1
e67b78e7-af47-4399-934f-38ff309e5a1d	2	2	2	2	2	2	4	4	1	1
3340b0d0-3de6-4a28-b2ae-84479c63ce26	1	1	2	2	2	2	4	4	1	2
1a0ed4a1-8541-4edf-9cfd-23e90a9f9db4	2	2	2	2	2	2	2	2	1	1
a79a5f98-7699-40b7-bee0-fe588bbb0703	1	1	2	2	2	2	2	2	1	1
1b4a9de0-3ed8-4a98-8139-2e9d635af2b6	2	2	2	2	3	3	2	2	1	3
eaabb277-0d0c-42d8-af64-066bf5c01790	1	1	2	2	1	1	1	1	1	1
95e0eba4-e374-473a-b2f8-89e1284a8e76	1	1	2	2	2	2	2	4	1	1
f754d447-7b5f-4aa8-bbc3-36cea82f21d0	2	2	2	2	4	3	2	2	1	1
d0db3b2b-c6d0-4b55-973e-76880a10d34a	1	1	2	2	2	2	2	2	1	1
4277abf7-c1d7-470f-afe3-a2416598a823	1	1	2	2	3	3	2	2	1	1
a6bd68b0-6313-4054-9db6-aa76f81b40e5	1	1	2	2	2	2	2	2	1	1
b98387a3-d865-4c86-a998-96a1864bcefa	1	1	2	2	2	2	4	4	1	1
7a944b54-08a1-418b-a2ca-06c7383b172f	2	2	2	2	1	1	2	2	1	1
02a22745-6a13-4945-bbb4-ac10e62cf364	1	1	2	2	1	1	1	1	1	1
c61f6603-0683-4ace-aa0a-e6d86d17a1bc	2	2	2	2	3	3	2	2	1	1
57417453-471d-45dd-a75c-61dd5d88d801	1	1	2	2	1	1	2	2	1	1
5e866b1f-bc21-4637-a674-25c6a4ecf0fb	1	1	2	2	2	2	4	4	1	1
f9631d9e-c810-4e66-9227-a5df89752b08	2	2	2	2	2	2	2	2	1	1
c551d73c-5716-42fb-a98d-7cdf3d9fcb34	2	2	2	2	4	4	4	4	4	4
0768084a-f2b7-432d-8ef4-dec0919bbd6c	1	1	2	2	2	2	2	2	1	1
ff095cbb-ce4e-4173-b6df-c36f2ff664c3	1	1	2	2	2	2	2	2	1	1
de714a85-5989-43eb-8c72-591baa086918	1	1	2	2	1	1	1	1	1	1
9abf4bd4-1fba-4def-99fc-f3ba78582627	1	1	2	2	2	2	2	2	1	1
19a51a12-839a-485e-aad4-f9af55a22131	1	1	2	2	2	2	2	2	1	1
4e589aa5-dd95-4dae-a101-453443ce369e	1	1	2	2	1	1	2	2	1	1
e5e89d8d-13b9-44c1-9ee8-0ef4b2e11396	1	1	2	2	2	2	2	2	1	1
fd43d961-b503-4444-9fdc-4569287ffb1d	2	2	2	2	2	2	2	2	1	1
55798e10-6a6e-48dc-b03c-7121ef3d3cfa	2	2	2	2	3	2	2	2	1	3
5c539e69-d41e-4d49-b1c7-d864581a5e04	2	2	2	2	2	2	2	4	1	1
d10b61ab-1ff2-44b8-9f5b-116b9b9b7639	2	2	1	1	-1		-1		-1
6877439c-3adc-424d-9982-9049a5ac0bff	2	2	2	2	1	1	2	2	1	1
372f4cc2-d828-47a8-adf3-03767cad6cdb	1	1	2	2	2	2	2	2	1	1
af0d503d-238a-4073-b2cd-34ee102a8784	1	1	2	2	2	2	2	2	1	1
8ea8c0ec-844b-44cc-8c8d-862ef7086549	2	2	2	2	2	3	2	2	1	1
9eccadd7-b2a1-4777-8618-66e54d6eee62	1	1	2	2	1	1	1	1	1	1
895f3fe6-8ee4-44db-8a7b-f61b41506084	2	2	2	2	1	1	1	1	1	1
37950ddc-adb7-45fb-ab2d-6f7db3f58a3c	1	1	2	2	2	1	4	4	1	1
c6e1c5c6-e09d-4607-a631-b212e623b16d	1	1	2	2	2	2	4	4	1	1
d0cb9ca4-650f-4ee4-9481-32f2df2ac269	1	1	2	2	2	2	4	4	1	1
8810522d-9e60-405b-a89a-2aac0255e916	2	2	2	2	1	1	1	1	1	1
6d207e64-6d6c-42bb-b81d-52642eb6e746	2	2	2	2	1	1	4	4	1	1
bfd22a9a-a534-4533-91df-3391d57ac998	2	2	2	2	2	2	2	2	1	1
b6406fb6-c685-4bdb-8e27-e8d5a04c1eee	1	1	2	2	2	2	2	4	1	1
5898ff15-8460-4caf-8710-7e27087f0166	1	1	2	2	2	2	2	2	2	2
8c3d4489-f890-4767-af48-5176bc3a4b77	2	2	1	1	-1		-1		-1
e7ab244e-85ca-4ffd-a2a0-3068d6fc34dc	2	2	1	1	-1		-1		-1
42044fc8-c80f-4b4c-a757-4313c77ee24a	2	2	2	2	1	1	1	1	1	1
5b403d26-d08b-4579-a66d-0f8930846093	1	1	2	2	1	1	1	1	1	1
a21404f7-60f3-4906-847e-6e5657f3ae00	2	2	2	2	2	2	4	4	1	1
f0435c29-51ad-46b2-add0-2dac9142a43c	1	1	2	2	1	1	1	1	1	1
563d9ef0-cb1b-4268-95c8-3bc58420c8f8	1	1	2	2	4	1	1	1	1	1
eb465858-2b62-4e2e-a55c-eb0ec56004f4	2	2	1	1	-1		-1		-1
c3673af5-a632-498c-b3c4-5b57399a8a53	1	1	2	2	2	2	2	2	1	1
5ecdd746-6c24-4e85-9143-63dc3dcc10d3	2	2	2	2	1	1	1	1	1	1
c9c91f1a-0b6e-483c-b095-762bea6e9993	2	2	2	2	4	4	4	4	4	4
a6120375-7429-4768-ac9c-bb8fd760fb7f	1	1	2	2	2	2	2	2	1	1
8e193440-e156-4c46-8576-080a838e6eaa	2	2	2	2	2	2	2	2	1	1
3b94e44e-5f10-4d07-a214-f3b1a2cd14a6	1	1	2	2	2	2	2	2	1	1
0aa076ea-ea9b-41b5-9e67-a4cc00d81d9b	2	2	2	2	1	1	2	2	1	4
959ee14f-e581-489a-a08a-f96f74f9f915	2	2	2	2	1	1	1	1	1	1
ed2b7769-5918-425d-abc1-fa1f4a23046c	2	2	2	2	1	1	1	1	4	4
fb1602a0-e4a8-408b-8477-ba537bbced21	1	1	2	2	2	2	4	2	2	2
59401a5e-f01c-4ab8-8e45-d7baba170b01	1	1	2	2	2	2	2	2	2	2
691ecabc-f592-4f72-a181-a5df81f238ef	1	1	2	2	2	2	4	2	1	1
a7660eee-586e-41c9-b6a5-9c5081702463	2	2	2	2	2	2	4	4	1	1
a5248026-65f1-4e91-aab3-acaaf125d377	1	1	2	2	2	2	2	2	1	1
f8c136ea-4f50-4ddc-8839-77268e3a9662	2	2	1	1	-1		-1		-1
67046d23-9a35-4425-bbea-07bf69d0d3fc	2	2	2	2	2	2	2	2	1	1
15521161-64b7-446d-a522-530a8bd41bd7	1	1	2	2	2	3	4	4	1	1
c78b8eba-b613-4098-bc19-01066bd31967	2	2	2	2	2	2	4	4	1	1
728bc161-7fca-4213-8336-2f9c0fa2cbd1	1	1	2	2	2	2	1	1	1	1
95488260-55fa-4486-8c8b-a628598d18a7	1	1	2	2	2	2	2	2	1	1
7644fa92-11c4-4b5d-8297-2f9d5b17ad1c	1	1	2	2	2	2	2	2	1	1
91530264-ad28-4c69-a5a3-f8e5979a8d67	1	1	2	2	2	2	2	2	1	1
c34f83df-8d87-4f08-a6b7-61759a8887c8	2	2	2	2	3	3	2	2	1	1
fc472fe6-7146-42da-918a-416c36910a8f	1	1	2	2	2	2	2	2	1	1
2032207c-05ac-483e-9be3-24c93f30542b	2	2	2	2	1	3	2	2	1	1
74ebc100-01e4-4205-abb5-442edac42e75	2	2	2	2	1	1	1	2	1	1
8acd3f17-2410-4b4f-ad3a-ff14df7b17de	2	2	2	2	1	1	1	1	2	2
8e81ea03-933d-4c15-811e-2aa7fa144c89	1	1	2	2	2	2	2	2	1	1
307ee3cc-fef1-4766-b8c1-2f81146fe24d	1	1	2	2	2	2	2	2	1	1
72956d57-71fd-4a8f-ab8d-9a16729c5ba9	1	1	2	2	1	1	1	1	1	1
df5630f0-4c59-48d9-8d11-7b895cca5536	2	2	2	2	2	2	2	2	1	1
eeaafc5a-6a9b-48db-a869-20084bb977cd	1	1	2	2	2	2	4	2	1	1
0098b79d-bf75-4104-b698-27418f0ab8ef	1	1	2	2	3	1	4	1	1	1
31821323-0cf9-4da6-8e69-d323f823ec7c	2	2	2	2	2	2	2	2	2	2
b2eb546c-354f-46a8-b52c-5bb42ac3c07e	2	2	2	2	2	2	2	2	2	2
47c1c4e1-ade0-4701-848e-ef839a7b500b	2	2	2	2	3	3	4	4	1	1
9136284c-3275-4841-ada7-dd2963c8161f	1	1	2	2	2	3	2	2	1	1
0884f9fe-8c01-4106-8df2-7b8f7d79455c	1	1	2	2	3	3	4	4	1	1
91383292-71f3-41f0-aa67-3da3ccbbc79e	2	2	2	2	1	1	1	1	4	4
48c0a12f-ebce-4133-bbf9-5f5508504d68	1	1	2	2	2	2	2	2	2	2
18b0a34a-d8c3-45f3-ab70-0bb8f5644345	1	1	2	2	2	2	2	2	2	2
cf18c2a1-6330-4752-9d95-6647d448eda7	1	1	2	2	2	2	2	2	1	1
56751e2c-e3bf-4c3b-a5fb-e728d295bdab	2	2	2	2	3	1	2	2	1	1
ed2336cb-4f2e-4dc9-865f-d9a4e4db34cb	1	1	2	2	2	2	2	2	1	1
8b745966-cba4-4358-a2cf-3243b1b2d602	1	1	2	2	2	2	2	2	1	1
e14ee268-6c87-4f1f-89bb-91aafab9545f	1	1	2	2	3	3	2	2	1	1
8ec64278-490f-4776-a063-e8dfec887e3e	1	1	2	2	2	2	2	2	1	1
fb887c47-6855-4232-a8ff-1b081d09c001	1	1	2	2	2	2	2	2	1	1
bb440f0e-4a78-4f9e-89c6-8e82e07c6122	1	1	2	2	1	1	1	1	1	1
eeb5c40c-0332-4f04-8f44-25b75148cba4	1	1	2	2	2	2	2	2	1	1
bf9c235d-6707-4e1a-9bcb-90f69214d6e4	1	1	2	2	2	2	2	2	2	2
0f213a39-0f0f-4e9a-b10e-be624bdbdd3e	1	1	2	2	2	2	2	2	1	1
4e264738-d2ed-4192-99d9-4042fe6e8e9e	2	2	2	2	2	2	2	2	1	1
aa437edf-bcd2-49aa-a4f5-04ae53320dbe	1	1	2	2	1	1	2	2	1	1
9caff6fb-0580-468b-8952-e7649da4f1ef	1	1	2	2	2	1	2	1	1	1
5a7b93d8-e5ff-47a0-8384-2fd9909b465e	1	1	2	2	2	2	2	2	1	1
ff880217-b2d9-4bbf-ad5c-bd774f6db838	1	1	2	2	2	2	2	2	1	1
f8c5ab3d-20f6-45f4-8383-fbba61a7d3d2	1	1	2	2	2	2	2	2	2	2
8cb7c967-6c56-469f-b1f1-654978c2cac2	2	2	2	2	1	1	1	1	1	1
bee11734-37ad-4417-ae40-90eb55c84f0e	1	1	2	2	2	2	4	4	1	1
ee60f870-50dd-445a-809e-b2160985be53	1	1	2	2	2	2	2	2	1	1
3f827712-b474-492c-83e0-856db1a8ece3	1	1	2	2	2	2	2	2	1	1
6743ea27-2b68-4f5d-8981-b1e46b9cf165	1	1	2	2	2	2	2	2	1	1
4e897994-7825-470e-b165-cdcaa1cf1da7	1	1	2	2	2	2	2	2	1	1
21d7a003-dc00-442e-810b-0b2260065c4f	1	1	2	2	1	1	1	1	1	1
aebaf3e1-a096-4e2d-98e8-e90146587f6f	2	2	2	2	2	2	2	2	1	1
4aacb86b-2340-43d4-9537-3d6911a0aed4	2	2	2	2	2	2	2	2	1	1
32b641d5-7c9b-4c23-9247-84222737aacb	1	1	2	2	2	2	2	2	1	1
3a6d1a89-54ff-4191-84ad-542872e6fad7	2	2	2	2	2	3	2	2	1	1
cf1ccd42-b9c0-49a0-90fe-b25037d9803f	2	2	2	2	2	2	2	2	1	1
674d3448-e4ab-4a76-ac19-c6a225c50d3d	1	1	2	2	2	2	2	2	1	1
75090a9d-e6f6-4a95-8bb0-fd6bb1d85160	2	2	2	2	2	2	2	2	1	1
6577a14d-173e-425b-9442-3e10156d2f93	1	1	2	2	2	2	2	2	1	1
5850f6a5-abe3-4fd0-80cb-c3115e50dc33	2	2	2	2	2	2	2	2	1	1
d1c4d607-68df-417c-b96b-68b490a78d4c	1	1	2	2	2	2	2	2	2	2
b2bbc028-3d1d-488c-9ecf-1d1a0f3c5262	2	2	2	2	2	2	2	2	1	1
83b9af35-6cd5-4adf-8b85-d82c9c9adb84	2	2	2	2	2	2	2	2	1	1
d7f197ae-51b2-4804-9be7-0b692d86c523	2	2	2	2	3	2	1	2	1	1
b317e2bc-9cc9-44e2-a8e4-aecc3a4f3d93	1	1	2	2	1	1	1	1	1	1
9b642d72-1952-40bb-9924-0e4db71f0f88	1	1	2	2	2	2	2	2	1	1
1e540c2b-94c1-42b2-9563-8751cc1c8435	2	2	2	2	1	1	1	1	1	1
0cb84ab3-977a-49f6-acda-e416005d3a7c	1	1	2	2	2	2	1	2	1	1
a2030851-60a3-44fd-857b-b261f1c23d4f	1	1	2	2	2	2	2	2	1	1
eeecc79a-bf89-495b-b501-f1ccd885e138	1	1	2	2	2	2	2	2	1	1
89015392-ba02-4267-8e57-f00ba1102ee8	2	2	2	2	1	2	2	2	1	1
db454a1d-5eec-4a92-98ed-7895144e0e6a	2	2	2	2	3	3	4	4	1	1
77385732-2c70-45eb-b1d7-1ee156ee3179	1	1	2	2	2	2	2	2	2	2
6951b066-5de9-4f87-b976-44521f5cd862	1	1	2	2	3	3	2	2	2	2
95bc295b-5e79-4970-8610-d8446b6dba2b	2	2	2	2	2	2	4	4	1	1
ec457e66-5370-4a33-a9d0-4d8bf2c48c89	1	1	2	2	2	2	4	4	1	1
f9b06a2f-be80-46b9-873a-14a2336e7aaa	1	1	2	2	2	2	2	2	1	1
5244671d-d8d6-4c78-aca4-be72926790cc	2	2	2	2	3	3	2	2	1	1
cc3e7bb0-53f7-4fe8-931f-a89d50b60ccd	2	2	2	2	1	1	1	1	1	1
60e1533d-23f1-4464-ae57-173fda401f33	2	2	2	2	1	1	1	1	1	1
e87263a6-7117-4fcf-abc8-fa518b0a6e28	2	2	2	2	2	2	4	4	1	1
9a1d7d07-4a05-49ca-8622-3f9009a2fc8f	2	2	2	2	2	2	4	2	1	1
3f60eae8-6abb-45e8-a8ac-e6cb26f7b942	1	1	2	2	2	2	2	2	2	2
9fe8a299-cf8f-47fd-8f31-af5851fb1d76	2	2	1	1	-1		-1		-1
11f38d7b-ee52-4d20-a379-3b3756d171a2	1	1	2	2	2	2	2	2	1	1
5bb71265-b95d-4ce0-b9f5-4eed19b0ed84	1	1	2	2	1	1	1	1	1	1
75e4f464-1516-4e95-83c2-b154b3e11d5a	1	1	2	2	3	2	4	2	1	1
53ed30a4-7141-4e56-8ff1-d9475796ef86	1	1	2	2	2	2	2	2	1	1
1bdbf40f-a5aa-4b91-afd1-b7b687e84323	1	1	2	2	2	2	2	2	1	1
e1c177be-0efc-4a53-84b2-bfbc11eb9dec	2	2	1	2	-1	1	-1	1	-1	1
2daeec10-f1a9-49bc-96d6-fdcc25f745f1	2	2	2	2	2	3	4	2	1	1
5c68dcb3-0362-4c14-b5ac-ae71578ddac8	2	2	2	2	1	1	2	2	2	2
a5708b2f-291b-4600-afc5-f31534a31453	1	1	2	2	1	1	1	1	1	1
5e3f2356-2b59-44f9-80c5-b10eb54b82b5	2	2	2	2	1	1	1	1	1	1
c8ab3c77-50a0-4f24-899e-d67313dfa246	2	2	2	2	2	2	2	2	2	2
b5c7a7b0-f351-4819-856a-4b3d84cd7958	1	1	2	2	2	3	2	2	1	1
06416a18-316b-4038-826c-01114f3bb0e0	2	2	2	2	1	1	1	1	1	1
2b6be290-99b6-4c51-8a6a-d169aa1a3d12	2	2	2	2	2	2	2	2	1	1
bdb9871d-c6e1-46d2-aee8-1f08de4a838d	2	2	2	2	2	4	4	4	4	4
478ab6bc-b2aa-4170-9685-f0cfe82b7502	2	2	2	2	2	3	2	2	1	1
8c3d9c8b-9e22-4048-8174-9b6b9346861a	1	1	2	2	3	2	2	2	1	1
ee8af62c-b3d5-4d28-a980-d6e373a5a4cd	1	1	2	2	3	3	2	2	1	1
9002feaf-738e-493d-9b84-246459a63b70	2	2	2	2	2	2	2	2	1	1
770ed9e0-ba32-498c-bfbd-48796587383a	1	1	2	2	2	2	4	4	1	1
f2d442d2-da3a-456e-ba5c-083dccc4ae05	1	1	2	2	2	2	2	2	1	1
d16444d2-4eec-4c20-a00a-bbc4ea77fcdf	2	2	2	2	1	1	1	1	1	1
3846ec1d-8b1e-4a74-b5fb-bb6d5ee8b782	1	1	2	2	2	2	2	2	1	1
c2bcab81-ac9c-4ac6-99dc-887a7d569429	1	2	2	2	4	3	4	4	4	4
69a6c7fb-64ff-498e-ab0d-b69b845fb53e	1	1	2	2	1	1	1	1	2	2
add5f24b-3bd8-462a-b417-13ea4661fc90	2	2	1	1	-1		-1		-1
f4274b83-4b7b-4eb8-849e-fc0d9ea6737c	1	1	2	2	2	2	2	2	1	2
0c369418-3511-41c0-9cfb-16754f94911a	2	2	2	2	1	1	1	1	1	1
88786163-4866-451a-a0b0-ddff2b882f59	1	1	2	2	2	2	2	2	1	1
1599307e-27e7-4699-8e60-0bff13f6ec9c	2	2	2	2	2	3	4	4	4	4
10ea9119-85e2-48b4-82e9-782f8efde75e	2	2	2	2	2	2	2	2	1	1
97dbc20b-badb-4658-bffe-94f4780221cd	2	2	2	2	2	2	2	2	1	1
bd82d748-fc87-40df-849f-b58438111122	1	1	2	2	1	1	1	1	1	1
a8eff15f-db8f-47d9-9abe-cb88ae5dd65a	2	2	2	2	2	2	2	2	1	1
44df04d8-4c76-42e7-97f5-d4cbf2866866	1	1	2	2	2	2	4	2	1	1
0b0c4d0c-222d-4510-855f-4f51712c3a95	2	2	2	2	1	1	1	1	1	1
a63b3c4e-d8b5-45f5-bdd3-3b56117abf36	2	2	2	2	1	1	1	1	1	1
36502169-c9c0-488b-a840-c1f3b2803a98	1	1	2	2	2	2	4	2	1	1
c7545278-ac6a-47ca-9c2a-6b0b9ac5c066	1	1	2	2	2	2	2	2	1	1
fig3-gpt4_tp1_vs_silver
dCap	Pred_follow_up_source	GT_follow_up_source	Pred_is_deceased	GT_is_deceased	Pred_is_hospitalized	GT_is_hospitalized	Pred_had_surgery	GT_had_surgery	Pred_is_medicated	GT_is_medicated
39fa6f8d-dd40-4bb7-ab03-13d0021681b8	2	2	4	2	4	1	1	1	1	1
fd32a82a-8fa6-41fd-93e5-3581cb18bd82	2	2	2	2	4	2	2	2	1	1
edf5b3bd-2b92-4cbe-bcf2-fe7c3d1e916f	2	2	1	1	1		4		4
899e9379-7f9a-46f5-9fb6-a8b20342105d	2	2	2	2	4	2	2	2	1	1
6c18c1b7-d86e-4c27-9c99-abd0a4910b3e	2	2	2	2	1	1	1	1	1	2
42149d00-f42d-4017-aa74-a22b4fee1d43	2	2	2	2	4	2	2	2	1	1
37d80016-3d79-4ade-b913-805901ab4130	1	1	2	2	4	2	2	2	2	2
7912a24c-1bc7-40c9-b3fd-57f434fc6c51	2	2	1	1	4		4		4
dc8dce3a-7b51-48a8-a571-448092cf38a7	1	1	2	2	1	1	2	2	1	1
e92c075c-782f-4940-945f-eee69f02cd1f	1	1	2	2	4	4	2	2	1	1
e4d2fea4-cdff-486a-9ea0-fa1404782963	1	1	2	2	4	4	4	4	1	1
ed9d5420-97db-42ad-9968-51702c4636ed	2	2	2	2	4	4	4	4	1	1
ebab9161-b36b-4347-8206-02af5433ca47	2	2	2	2	4	2	2	2	1	1
6fd9f975-eacd-4558-aba8-509d40a226e9	2	2	2	2	4	2	4	4	1	1
3e7b0db0-d0f6-48ab-a732-9066c6adb1c9	2	2	2	2	2	2	2	2	4	3
26be5c60-3b57-42a1-a1db-55e4414fa778	1	1	2	2	4	3	2	2	2	2
362acf35-9bf9-4423-8ccb-75f9c934a1cf	1	1	2	2	2	2	2	2	1	1
e58864eb-b861-498b-a28f-be137f3502b3	1	1	2	2	2	2	2	4	1	1
35eeb086-f961-43aa-bf96-7ef1c5cf4222	1	1	2	2	3	2	2	4	1	1
798c4f9f-2b83-49aa-9c6b-ae8c5c7c68b2	2	2	2	2	4	4	4	4	1	1
29d967a1-401a-4036-aa88-22e321cfaa48	1	1	2	2	4	2	4	4	1	1
cfc89a38-1444-4366-9d37-fc624475de9c	1	1	2	2	1	1	1	1	2	2
50386026-06a4-4e13-a763-170164d6b620	1	2	2	2	1	1	1	1	1	1
10c9b440-e83c-4960-a1ad-c31f5741644a	2	2	2	2	4	2	4	4	2	2
baed9661-1973-46c8-81b5-a67d39275c65	1	1	2	2	4	2	2	2	1	1
09f9d2fe-e567-4054-aa06-ac6875570bbb	1	1	2	2	4	2	2	2	2	2
4ccf1825-5494-4ef2-8f96-a2875973c890	1	1	2	2	4	3	2	3	1	1
6d205e8f-d9cc-46c2-a733-2f4dc8ee5504	1	1	2	2	4	2	2	2	1	1
122c12ee-43f8-45c8-b90e-eaf9e76a7e69	1	1	2	2	4	2	2	2	1	1
0ed5b7b9-f4ff-4534-8c7c-8d242c83f81d	1	1	2	2	4	1	2	2	1	1
3da54458-9dd3-4cf8-9c93-92998b756913	1	1	2	2	2	2	2	2	1	1
e2d760a1-6abc-4290-9261-2895cc690949	1	1	2	2	4	4	2	2	1	1
2ddf2616-ba1b-4c76-9858-b579afb7f539	1	1	2	2	4	2	4	4	1	1
530dd736-b06c-411f-bd96-2523098fbd5f	2	2	2	2	1	1	2	2	1	1
d859d067-b023-490e-982e-22a345283fed	1	2	2	2	4	2	2	2	1	2
f0ccb979-3062-46b0-92dd-4392dc5738ac	1	2	2	2	1	1	2	2	1	1
dc2d73b5-a63b-45d5-835b-92627c0d1190	1	1	2	2	2	2	2	2	2	2
c5012a2f-0b5c-442f-9bbd-a6c9774b43e0	2	2	2	2	1	1	2	2	1	1
0dcff201-9175-468e-8994-d9fb9a7a685b	2	2	2	2	2	2	2	2	1	1
bddf1552-8bdd-4918-9f57-8c9f1246f117	1	1	2	2	2	2	2	2	1	1
cd1ad7ba-8251-4fde-91f7-3be9bfb920b1	1	1	2	2	2	2	2	2	1	1
add8dd24-10cf-4715-bd98-572c29bcc7fe	2	2	2	2	2	4	2	4	2	4
c0159472-c3e0-4e0c-beba-c2d60129d469	1	2	2	2	2	2	2	2	1	1
b48d30ce-cff8-45a9-a593-31cf86b606e2	2	2	2	2	2	2	2	2	1	1
536a8327-faf0-4791-98c2-c5857da34233	2	2	2	2	2	2	2	4	1	1
f4055306-5159-4556-86f4-512ed5384586	1	1	2	2	2	3	2	4	1	1
c1012e33-0f7e-4a4d-87de-163e798635a2	2	2	2	2	2	2	2	2	1	1
628f3fc2-7113-4b26-b4e0-f30956d0bb46	1	1	2	2	2	2	2	4	1	1
63f26a0d-e94b-48c8-aa80-521173c80fa3	1	1	2	2	2	1	1	1	2	1
98978b4e-72bd-487f-b8db-4b0c83bcf242	1	1	2	2	2	2	2	2	1	1
7c965c95-768e-400d-b867-c298434d27cd	1	1	2	2	2	2	2	4	2	2
9d4f17f3-8f27-4ffe-bfb2-018ce1aa961d	1	1	2	2	2	1	1	1	1	1
d3cfd722-f106-4d5d-9393-1915cbf1add6	2	2	2	2	1	1	2	2	1	1
6baa2cf7-f9ec-4a6d-90e6-524ef04088a6	1	1	2	2	2	2	2	2	1	1
bc369ea5-03d3-4891-87b9-c0eec58481e1	2	2	2	2	1	1	1	1	1	1
0605f83b-83ab-4ba1-9033-2183a3e3ef95	2	2	2	2	2	2	2	4	1	1
387ac59c-06e8-47a4-af25-4d6a56386a3e	1	1	2	2	2	2	2	2	1	1
54535128-71ac-48a4-bec2-96ace22a1bbd	1	1	2	2	2	2	2	4	1	1
acd4ef33-3a04-48f2-84b2-c2d8f5777e18	1	1	2	2	2	2	2	4	1	1
30c3725f-d298-4048-bcb8-29961c19f4d0	1	1	2	2	2	2	2	2	1	1
13e77346-47e1-41dd-afcf-59505763d613	2	2	4	2	4	2	2	2	1	1
25adf0a9-b019-48aa-9544-15c7ba02ed95	1	1	2	2	4	2	2	4	1	1
8fd92eb1-14f8-4723-82f6-abde625524e9	2	2	4	2	4	2	2	2	1	1
e58dc001-f962-4e76-a7db-e4fbcea908c2	1	2	2	2	2	2	2	2	1	1
85230228-2412-4327-bf05-99bf43e784ed	2	2	4	2	4	1	4	1	1	1
2544140f-78c3-40ff-9fbd-ba3e75a3fe3f	1	1	2	2	4	1	1	1	1	1
8c28db08-e82f-415e-a1c1-9cb8a1374569	1	1	2	2	4	2	4	4	2	2
3e8efe15-0b6d-417c-9701-c07b144db7c0	1	1	2	2	4	2	2	2	2	2
c0481932-fd1b-4223-9e45-de03a6041768	2	2	2	2	4	2	2	2	1	1
c1931613-c96e-4e3b-8277-d8e83369bea3	1	1	2	2	4	2	4	2	1	1
36adb13e-1c08-4f6a-8acf-3fb9975c6584	2	1	2	2	2	4	2	4	1	4
98dc50c3-fbab-4dfe-8d90-4801bc72e3e3	2	2	2	2	2	4	2	4	2	3
9bba7d02-fb74-4af3-9536-bdd038f5e250	2	2	2	2	2	2	2	2	1	1
c8845bf4-5a1d-4a26-9436-0f606e93033a	1	1	2	2	1	1	2	4	1	1
82903aef-cc7b-4dc3-aace-f84132f20642	1	1	2	2	2	2	2	4	2	4
9a2c6122-e001-48e8-bdd2-d5790490b731	1	1	2	2	2	2	2	2	1	1
7151d34c-289d-4509-978d-6ed44ca74f63	1	1	2	2	1	1	1	1	1	1
ad4067c5-1f70-4d80-9329-a75d4aea47dd	1	1	2	2	2	2	2	2	2	2
2fb5520f-cf9a-4f4e-af69-a613450c6189	2	2	2	2	1	1	1	1	1	1
62bd8e52-54d6-47c3-8b3f-0e6c8e0f16d0	1	1	2	2	1	1	1	1	1	1
b77af6da-1854-4c05-822f-299fb286d8fa	1	1	2	2	1	2	2	2	1	1
722ac7e4-9067-4ec2-901f-ef0ef2df6669	1	1	2	2	2	2	2	2	1	1
4fec7bdd-e2c4-43ec-bb45-0cf6a2799b7c	2	2	1	1	2		2		2
e6586225-a9d4-439f-8855-4282e8bfc9f7	2	2	2	2	2	2	2	2	1	1
c6815ee9-1b73-4f8e-926d-5820e4beec4b	2	2	2	2	2	4	2	4	1	1
6101482a-757a-4ce4-80e0-d96d0e6f44b1	1	1	2	2	2	2	2	2	1	1
48014736-dccf-4f90-95a5-ea5f402f1204	2	2	2	2	2	2	2	2	1	2
7aed0cc2-d6bc-4651-bfb2-b73751b98030	1	1	2	2	1	1	1	1	1	1
c356f4c1-1e11-4357-853c-179af01322a9	2	2	2	2	2	3	2	2	1	1
b7435e63-7253-4e68-baf7-2abd342a9c1c	1	1	2	2	2	2	2	2	1	1
06ca34a9-a50a-47ab-b609-d5a839f2b33f	2	2	2	2	2	3	2	2	2	2
59c5a96b-d105-4e90-b1cd-953ab544ea1d	1	1	2	2	2	2	2	2	1	1
2d8d0f50-8295-4c0d-86d1-b5d5e5aeca57	2	2	2	2	2	2	2	2	2	2
8bc3452c-3c93-474f-afc6-1fc6d0c6b422	2	2	2	2	2	2	2	4	1	1
eaa79955-5779-4a8e-9591-1e8452c456c9	1	1	2	2	2	2	2	2	1	1
c857fa2d-b9ca-4875-a473-26cbd7054116	1	1	2	2	2	2	2	2	1	1
96a84c83-24e7-4929-8e13-75996ab0c838	2	2	2	2	2	2	2	4	1	1
1cd65156-c777-4aa2-956f-19c845d7a42c	2	1	2	2	1	1	2	2	1	1
0d1c0ff5-eda5-4671-8abb-cc3fe7b7459a	2	2	2	2	1	1	1	1	1	1
be01099f-1586-441e-971e-2c1179a3a288	2	2	2	2	1	1	1	1	1	1
c929942f-b08e-4863-b153-2a16c448b25b	2	2	2	2	2	2	2	2	2	2
ccb37f94-66c5-4f83-8b42-89aca5e70d4f	1	1	2	2	3	2	2	2	1	1
2fdcd4a5-b3d8-461b-8648-312143f8a72e	2	2	1	1	4		4		4
6f6e6dae-4987-4cd1-8a4d-103b48d679ef	1	1	2	2	4	3	4	4	4	4
93298405-accc-4d85-9f2e-6af4a5fbd92d	1	1	2	2	1	2	2	2	2	2
4a1a39e0-ae42-45d0-9cba-2d4d2aa59e4f	2	2	2	2	4	4	2	2	1	1
9226c66c-ba10-45f0-807a-e63b9444f573	1	1	2	2	4	4	4	4	1	1
ccbd9377-bdfc-4339-b052-cf7101cdbc43	1	1	2	2	4	2	4	2	2	2
66fb7846-5a54-47e1-9e92-e9f9cf2b26b2	2	2	2	2	4	3	2	2	1	1
863037b1-9448-440f-8449-4cb4b8ff2a87	1	1	2	2	4	2	2	2	1	1
558da363-8944-4387-9d31-66028e0eb032	1	1	2	2	4	4	4	4	4	4
fa333f5d-113b-483f-a7c8-0ea6c9318c86	2	2	2	2	4	2	2	2	4	3
947cac18-7c87-438b-a2a5-9f2d1e61adce	2	2	2	2	4	2	2	2	1	1
77ae5be5-f4a6-46a9-b4d2-78d3e5a630b2	2	2	2	2	4	2	4	4	1	1
e46b0146-f66b-4465-8be9-5fadc10e8cac	2	2	2	2	4	2	4	2	1	1
876458d5-33ed-4fed-b9dd-60aa4348d6b6	1	1	2	2	4	2	2	2	2	2
f279a836-04cd-409c-907c-580f8e18f776	2	2	2	2	4	1	2	2	1	1
44a91a62-6dd2-4d34-bc4e-61c6d907651c	1	1	2	2	1	1	4	4	4	4
6e3140c5-398a-4720-a1e5-50168b01bd86	2	2	2	2	1	1	2	2	1	1
5d149193-3287-4da2-85ee-b21cef56a606	2	2	2	2	2	2	2	4	1	1
b1480130-4b0c-4193-a7ec-19018b7a975f	1	1	2	2	2	2	2	2	1	1
d839c639-4d1f-4cd8-9d20-c8eb9caf85e5	2	2	2	2	2	2	2	4	1	1
9227564c-d965-4e29-b6b8-b9eb008f2bfd	1	1	2	2	1	1	2	2	1	1
c5955637-1fba-4b59-a194-ff4f95f3d58e	1	1	2	2	1	1	1	1	1	1
8b57a34e-ec71-49af-97c4-75d41a6667f2	1	1	2	2	2	2	2	2	1	1
889c3085-9acc-4041-a34b-74334cc02759	2	2	2	2	1	2	2	2	1	1
dc2dff1f-19ce-4d91-b377-6ff188cee37e	2	2	2	2	1	4	2	4	1	1
48843715-61a3-43e8-ae1b-d3eb820bf2ac	2	2	2	2	2	4	2	2	1	1
8659a693-e43c-4259-a1ed-8863256f2202	2	2	2	2	2	2	2	2	1	1
921e6bb3-d9e2-4c31-a1e4-c339b268e25c	1	1	2	2	2	2	2	4	1	1
144c7307-90b2-4530-956b-f0fd5c0c0397	2	2	2	2	2	2	2	4	1	1
c03b2c9e-23fa-4e1f-8a5c-379b762d7dd9	2	2	2	2	2	2	2	4	1	1
e67b78e7-af47-4399-934f-38ff309e5a1d	2	2	2	2	2	2	4	4	1	1
3340b0d0-3de6-4a28-b2ae-84479c63ce26	1	1	2	2	4	2	4	4	2	2
1a0ed4a1-8541-4edf-9cfd-23e90a9f9db4	2	2	2	2	2	2	2	2	1	1
a79a5f98-7699-40b7-bee0-fe588bbb0703	1	1	2	2	2	2	2	2	1	1
1b4a9de0-3ed8-4a98-8139-2e9d635af2b6	2	2	2	2	2	3	2	2	1	3
eaabb277-0d0c-42d8-af64-066bf5c01790	1	1	2	2	3	1	1	1	1	1
95e0eba4-e374-473a-b2f8-89e1284a8e76	1	1	2	2	2	2	2	4	1	1
f754d447-7b5f-4aa8-bbc3-36cea82f21d0	2	2	2	2	2	3	2	2	1	1
d0db3b2b-c6d0-4b55-973e-76880a10d34a	1	1	2	2	4	2	2	2	1	1
4277abf7-c1d7-470f-afe3-a2416598a823	1	1	2	2	4	3	2	2	1	1
a6bd68b0-6313-4054-9db6-aa76f81b40e5	1	1	2	2	4	2	2	2	1	1
b98387a3-d865-4c86-a998-96a1864bcefa	1	1	2	2	4	2	2	4	1	1
7a944b54-08a1-418b-a2ca-06c7383b172f	2	2	2	2	1	1	2	2	1	1
02a22745-6a13-4945-bbb4-ac10e62cf364	1	1	2	2	1	1	1	1	1	1
c61f6603-0683-4ace-aa0a-e6d86d17a1bc	2	2	2	2	2	3	2	2	1	1
57417453-471d-45dd-a75c-61dd5d88d801	1	1	2	2	1	1	2	2	1	1
5e866b1f-bc21-4637-a674-25c6a4ecf0fb	1	1	2	2	2	2	2	4	1	1
f9631d9e-c810-4e66-9227-a5df89752b08	2	2	2	2	2	2	2	2	1	1
c551d73c-5716-42fb-a98d-7cdf3d9fcb34	2	2	2	2	2	4	2	4	2	4
0768084a-f2b7-432d-8ef4-dec0919bbd6c	1	1	2	2	2	2	2	2	1	1
ff095cbb-ce4e-4173-b6df-c36f2ff664c3	1	1	2	2	2	2	2	2	1	1
de714a85-5989-43eb-8c72-591baa086918	1	1	2	2	1	1	1	1	1	1
9abf4bd4-1fba-4def-99fc-f3ba78582627	1	1	2	2	1	2	2	2	1	1
19a51a12-839a-485e-aad4-f9af55a22131	1	1	2	2	2	2	2	2	1	1
4e589aa5-dd95-4dae-a101-453443ce369e	1	1	2	2	1	1	2	2	1	1
e5e89d8d-13b9-44c1-9ee8-0ef4b2e11396	1	1	2	2	2	2	2	2	1	1
fd43d961-b503-4444-9fdc-4569287ffb1d	2	2	2	2	2	2	2	2	1	1
55798e10-6a6e-48dc-b03c-7121ef3d3cfa	2	2	2	2	2	2	2	2	2	3
5c539e69-d41e-4d49-b1c7-d864581a5e04	2	2	2	2	2	2	2	4	1	1
d10b61ab-1ff2-44b8-9f5b-116b9b9b7639	2	2	1	1	2		2		2
6877439c-3adc-424d-9982-9049a5ac0bff	2	2	2	2	1	1	2	2	1	1
372f4cc2-d828-47a8-adf3-03767cad6cdb	1	1	2	2	2	2	2	2	1	1
af0d503d-238a-4073-b2cd-34ee102a8784	1	1	2	2	2	2	2	2	1	1
8ea8c0ec-844b-44cc-8c8d-862ef7086549	2	2	2	2	4	3	2	2	1	1
9eccadd7-b2a1-4777-8618-66e54d6eee62	1	1	2	2	4	1	1	1	1	1
895f3fe6-8ee4-44db-8a7b-f61b41506084	2	2	2	2	1	1	1	1	1	1
37950ddc-adb7-45fb-ab2d-6f7db3f58a3c	1	1	2	2	1	1	2	4	1	1
c6e1c5c6-e09d-4607-a631-b212e623b16d	1	1	2	2	2	2	2	4	1	1
d0cb9ca4-650f-4ee4-9481-32f2df2ac269	1	1	2	2	2	2	2	4	1	1
8810522d-9e60-405b-a89a-2aac0255e916	2	2	2	2	1	1	1	1	1	1
6d207e64-6d6c-42bb-b81d-52642eb6e746	2	2	2	2	1	1	2	4	1	1
bfd22a9a-a534-4533-91df-3391d57ac998	2	2	2	2	2	2	2	2	1	1
b6406fb6-c685-4bdb-8e27-e8d5a04c1eee	1	1	2	2	2	2	2	4	1	1
5898ff15-8460-4caf-8710-7e27087f0166	1	1	2	2	2	2	2	2	2	2
8c3d4489-f890-4767-af48-5176bc3a4b77	2	2	1	1	4		4		4
e7ab244e-85ca-4ffd-a2a0-3068d6fc34dc	2	2	1	1	2		2		2
42044fc8-c80f-4b4c-a757-4313c77ee24a	2	2	2	2	1	1	1	1	1	1
5b403d26-d08b-4579-a66d-0f8930846093	1	1	2	2	1	1	1	1	1	1
a21404f7-60f3-4906-847e-6e5657f3ae00	2	2	2	2	2	2	2	4	1	1
f0435c29-51ad-46b2-add0-2dac9142a43c	1	1	2	2	1	1	1	1	1	1
563d9ef0-cb1b-4268-95c8-3bc58420c8f8	1	1	2	2	4	1	1	1	1	1
eb465858-2b62-4e2e-a55c-eb0ec56004f4	2	2	1	1	4		4		4
c3673af5-a632-498c-b3c4-5b57399a8a53	1	1	2	2	1	2	2	2	1	1
5ecdd746-6c24-4e85-9143-63dc3dcc10d3	2	2	2	2	1	1	1	1	1	1
c9c91f1a-0b6e-483c-b095-762bea6e9993	2	2	2	2	2	4	2	4	2	4
a6120375-7429-4768-ac9c-bb8fd760fb7f	1	1	2	2	2	2	2	2	1	1
8e193440-e156-4c46-8576-080a838e6eaa	2	2	2	2	2	2	2	2	1	1
3b94e44e-5f10-4d07-a214-f3b1a2cd14a6	1	1	2	2	2	2	2	2	1	1
0aa076ea-ea9b-41b5-9e67-a4cc00d81d9b	2	2	2	2	1	1	2	2	4	4
959ee14f-e581-489a-a08a-f96f74f9f915	2	2	2	2	1	1	1	1	1	1
ed2b7769-5918-425d-abc1-fa1f4a23046c	2	2	2	2	2	1	1	1	2	4
fb1602a0-e4a8-408b-8477-ba537bbced21	1	1	2	2	2	2	2	2	2	2
59401a5e-f01c-4ab8-8e45-d7baba170b01	1	1	2	2	2	2	2	2	2	2
691ecabc-f592-4f72-a181-a5df81f238ef	1	1	2	2	2	2	2	2	1	1
a7660eee-586e-41c9-b6a5-9c5081702463	2	2	2	2	2	2	2	4	1	1
a5248026-65f1-4e91-aab3-acaaf125d377	1	1	2	2	2	2	2	2	1	1
f8c136ea-4f50-4ddc-8839-77268e3a9662	2	2	1	1	2		2		2
67046d23-9a35-4425-bbea-07bf69d0d3fc	1	2	2	2	2	2	2	2	1	1
15521161-64b7-446d-a522-530a8bd41bd7	1	1	2	2	2	3	2	4	1	1
c78b8eba-b613-4098-bc19-01066bd31967	2	2	2	2	2	2	2	4	1	1
728bc161-7fca-4213-8336-2f9c0fa2cbd1	1	1	2	2	2	2	1	1	1	1
95488260-55fa-4486-8c8b-a628598d18a7	1	1	2	2	2	2	2	2	1	1
7644fa92-11c4-4b5d-8297-2f9d5b17ad1c	1	1	2	2	2	2	2	2	1	1
91530264-ad28-4c69-a5a3-f8e5979a8d67	1	1	2	2	2	2	2	2	1	1
c34f83df-8d87-4f08-a6b7-61759a8887c8	2	2	2	2	2	3	2	2	1	1
fc472fe6-7146-42da-918a-416c36910a8f	1	1	2	2	2	2	2	2	1	1
2032207c-05ac-483e-9be3-24c93f30542b	2	2	2	2	2	3	2	2	1	1
74ebc100-01e4-4205-abb5-442edac42e75	2	2	2	2	1	1	4	2	1	1
8acd3f17-2410-4b4f-ad3a-ff14df7b17de	2	2	2	2	1	1	2	1	4	2
8e81ea03-933d-4c15-811e-2aa7fa144c89	1	1	2	2	1	2	2	2	1	1
307ee3cc-fef1-4766-b8c1-2f81146fe24d	1	1	2	2	1	2	2	2	1	1
72956d57-71fd-4a8f-ab8d-9a16729c5ba9	1	1	2	2	1	1	1	1	1	1
df5630f0-4c59-48d9-8d11-7b895cca5536	2	2	2	2	2	2	2	2	1	1
eeaafc5a-6a9b-48db-a869-20084bb977cd	1	1	2	2	2	2	2	2	1	1
0098b79d-bf75-4104-b698-27418f0ab8ef	1	1	2	2	3	1	4	1	1	1
31821323-0cf9-4da6-8e69-d323f823ec7c	2	2	2	2	4	2	2	2	1	2
b2eb546c-354f-46a8-b52c-5bb42ac3c07e	2	2	2	2	4	2	2	2	2	2
47c1c4e1-ade0-4701-848e-ef839a7b500b	2	2	2	2	4	3	1	4	1	1
9136284c-3275-4841-ada7-dd2963c8161f	1	1	2	2	4	3	2	2	1	1
0884f9fe-8c01-4106-8df2-7b8f7d79455c	1	1	2	2	4	3	4	4	1	1
91383292-71f3-41f0-aa67-3da3ccbbc79e	2	2	2	2	1	1	1	1	4	4
48c0a12f-ebce-4133-bbf9-5f5508504d68	1	1	2	2	2	2	2	2	2	2
18b0a34a-d8c3-45f3-ab70-0bb8f5644345	1	1	2	2	2	2	2	2	2	2
cf18c2a1-6330-4752-9d95-6647d448eda7	1	1	2	2	2	2	2	2	1	1
56751e2c-e3bf-4c3b-a5fb-e728d295bdab	2	2	2	2	1	1	2	2	1	1
ed2336cb-4f2e-4dc9-865f-d9a4e4db34cb	1	1	2	2	2	2	2	2	1	1
8b745966-cba4-4358-a2cf-3243b1b2d602	1	1	2	2	2	2	2	2	1	1
e14ee268-6c87-4f1f-89bb-91aafab9545f	1	1	2	2	2	3	2	2	1	1
8ec64278-490f-4776-a063-e8dfec887e3e	1	1	2	2	2	2	2	2	1	1
fb887c47-6855-4232-a8ff-1b081d09c001	1	1	2	2	2	2	2	2	1	1
bb440f0e-4a78-4f9e-89c6-8e82e07c6122	1	1	2	2	1	1	1	1	1	1
eeb5c40c-0332-4f04-8f44-25b75148cba4	1	1	2	2	2	2	2	2	1	1
bf9c235d-6707-4e1a-9bcb-90f69214d6e4	1	1	2	2	2	2	2	2	2	2
0f213a39-0f0f-4e9a-b10e-be624bdbdd3e	1	1	2	2	2	2	2	2	1	1
4e264738-d2ed-4192-99d9-4042fe6e8e9e	2	2	2	2	1	2	2	2	1	1
aa437edf-bcd2-49aa-a4f5-04ae53320dbe	1	1	2	2	1	1	2	2	1	1
9caff6fb-0580-468b-8952-e7649da4f1ef	1	1	2	2	1	1	2	1	1	1
5a7b93d8-e5ff-47a0-8384-2fd9909b465e	1	1	2	2	2	2	2	2	1	1
ff880217-b2d9-4bbf-ad5c-bd774f6db838	1	1	2	2	2	2	2	2	1	1
f8c5ab3d-20f6-45f4-8383-fbba61a7d3d2	1	1	2	2	2	2	2	2	2	2
8cb7c967-6c56-469f-b1f1-654978c2cac2	2	2	2	2	4	1	1	1	1	1
bee11734-37ad-4417-ae40-90eb55c84f0e	1	1	2	2	4	2	4	4	1	1
ee60f870-50dd-445a-809e-b2160985be53	1	1	2	2	3	2	4	2	1	1
3f827712-b474-492c-83e0-856db1a8ece3	1	1	2	2	4	2	2	2	1	1
6743ea27-2b68-4f5d-8981-b1e46b9cf165	1	1	2	2	4	2	2	2	1	1
4e897994-7825-470e-b165-cdcaa1cf1da7	1	1	2	2	4	2	2	2	1	1
21d7a003-dc00-442e-810b-0b2260065c4f	1	1	2	2	1	1	1	1	1	1
aebaf3e1-a096-4e2d-98e8-e90146587f6f	2	2	2	2	2	2	2	2	1	1
4aacb86b-2340-43d4-9537-3d6911a0aed4	2	2	2	2	2	2	2	2	1	1
32b641d5-7c9b-4c23-9247-84222737aacb	1	1	2	2	2	2	2	2	1	1
3a6d1a89-54ff-4191-84ad-542872e6fad7	2	2	2	2	2	3	2	2	1	1
cf1ccd42-b9c0-49a0-90fe-b25037d9803f	2	2	2	2	2	2	2	2	1	1
674d3448-e4ab-4a76-ac19-c6a225c50d3d	1	1	2	2	2	2	2	2	1	1
75090a9d-e6f6-4a95-8bb0-fd6bb1d85160	1	2	2	2	2	2	2	2	1	1
6577a14d-173e-425b-9442-3e10156d2f93	1	1	2	2	2	2	2	2	1	1
5850f6a5-abe3-4fd0-80cb-c3115e50dc33	2	2	2	2	2	2	2	2	1	1
d1c4d607-68df-417c-b96b-68b490a78d4c	1	1	2	2	2	2	2	2	1	2
b2bbc028-3d1d-488c-9ecf-1d1a0f3c5262	2	2	2	2	2	2	2	2	1	1
83b9af35-6cd5-4adf-8b85-d82c9c9adb84	1	2	2	2	2	2	2	2	1	1
d7f197ae-51b2-4804-9be7-0b692d86c523	2	2	2	2	2	2	1	2	1	1
b317e2bc-9cc9-44e2-a8e4-aecc3a4f3d93	1	1	2	2	2	1	1	1	1	1
9b642d72-1952-40bb-9924-0e4db71f0f88	1	1	2	2	2	2	2	2	1	1
1e540c2b-94c1-42b2-9563-8751cc1c8435	2	2	2	2	1	1	1	1	1	1
0cb84ab3-977a-49f6-acda-e416005d3a7c	1	1	2	2	2	2	2	2	1	1
a2030851-60a3-44fd-857b-b261f1c23d4f	1	1	2	2	2	2	2	2	1	1
eeecc79a-bf89-495b-b501-f1ccd885e138	1	1	2	2	2	2	2	2	1	1
89015392-ba02-4267-8e57-f00ba1102ee8	2	2	2	2	1	2	2	2	1	1
db454a1d-5eec-4a92-98ed-7895144e0e6a	2	2	2	2	1	3	4	4	1	1
77385732-2c70-45eb-b1d7-1ee156ee3179	1	1	2	2	2	2	2	2	2	2
6951b066-5de9-4f87-b976-44521f5cd862	1	1	2	2	4	3	2	2	2	2
95bc295b-5e79-4970-8610-d8446b6dba2b	2	2	2	2	4	2	4	4	1	1
ec457e66-5370-4a33-a9d0-4d8bf2c48c89	1	1	2	2	4	2	4	4	1	1
f9b06a2f-be80-46b9-873a-14a2336e7aaa	1	1	2	2	2	2	2	2	1	1
5244671d-d8d6-4c78-aca4-be72926790cc	2	2	2	2	2	3	2	2	1	1
cc3e7bb0-53f7-4fe8-931f-a89d50b60ccd	2	2	2	2	1	1	1	1	1	1
60e1533d-23f1-4464-ae57-173fda401f33	2	2	2	2	4	1	1	1	1	1
e87263a6-7117-4fcf-abc8-fa518b0a6e28	2	2	2	2	4	2	4	4	1	1
9a1d7d07-4a05-49ca-8622-3f9009a2fc8f	2	2	2	2	2	2	2	2	1	1
3f60eae8-6abb-45e8-a8ac-e6cb26f7b942	1	1	2	2	2	2	2	2	2	2
9fe8a299-cf8f-47fd-8f31-af5851fb1d76	2	2	1	1	2		2		2
11f38d7b-ee52-4d20-a379-3b3756d171a2	1	1	2	2	2	2	2	2	1	1
5bb71265-b95d-4ce0-b9f5-4eed19b0ed84	1	1	2	2	1	1	1	1	1	1
75e4f464-1516-4e95-83c2-b154b3e11d5a	1	1	2	2	2	2	2	2	1	1
53ed30a4-7141-4e56-8ff1-d9475796ef86	1	1	2	2	2	2	2	2	1	1
1bdbf40f-a5aa-4b91-afd1-b7b687e84323	1	1	2	2	2	2	2	2	1	1
e1c177be-0efc-4a53-84b2-bfbc11eb9dec	2	2	2	2	1	1	1	1	1	1
2daeec10-f1a9-49bc-96d6-fdcc25f745f1	2	2	2	2	1	3	2	2	1	1
5c68dcb3-0362-4c14-b5ac-ae71578ddac8	2	2	2	2	1	1	2	2	2	2
a5708b2f-291b-4600-afc5-f31534a31453	1	1	2	2	1	1	1	1	1	1
5e3f2356-2b59-44f9-80c5-b10eb54b82b5	2	2	2	2	1	1	1	1	1	1
c8ab3c77-50a0-4f24-899e-d67313dfa246	2	2	2	2	2	2	2	2	2	2
b5c7a7b0-f351-4819-856a-4b3d84cd7958	1	1	2	2	2	3	2	2	1	1
06416a18-316b-4038-826c-01114f3bb0e0	2	2	2	2	1	1	1	1	1	1
2b6be290-99b6-4c51-8a6a-d169aa1a3d12	2	2	2	2	1	2	2	2	1	1
bdb9871d-c6e1-46d2-aee8-1f08de4a838d	2	2	2	2	2	4	2	4	2	4
478ab6bc-b2aa-4170-9685-f0cfe82b7502	2	2	2	2	2	3	2	2	1	1
8c3d9c8b-9e22-4048-8174-9b6b9346861a	1	1	2	2	2	2	2	2	1	1
ee8af62c-b3d5-4d28-a980-d6e373a5a4cd	1	1	2	2	2	3	2	2	1	1
9002feaf-738e-493d-9b84-246459a63b70	2	2	2	2	2	2	2	2	1	1
770ed9e0-ba32-498c-bfbd-48796587383a	1	1	2	2	4	2	4	4	1	1
f2d442d2-da3a-456e-ba5c-083dccc4ae05	1	1	2	2	2	2	2	2	1	1
d16444d2-4eec-4c20-a00a-bbc4ea77fcdf	2	2	2	2	1	1	1	1	1	1
3846ec1d-8b1e-4a74-b5fb-bb6d5ee8b782	1	1	2	2	2	2	2	2	1	1
c2bcab81-ac9c-4ac6-99dc-887a7d569429	1	2	2	2	4	3	4	4	4	4
69a6c7fb-64ff-498e-ab0d-b69b845fb53e	1	1	2	2	1	1	1	1	2	2
add5f24b-3bd8-462a-b417-13ea4661fc90	2	2	1	1	2		2		2
f4274b83-4b7b-4eb8-849e-fc0d9ea6737c	1	1	2	2	2	2	2	2	1	2
0c369418-3511-41c0-9cfb-16754f94911a	2	2	2	2	1	1	1	1	1	1
88786163-4866-451a-a0b0-ddff2b882f59	1	1	2	2	2	2	2	2	1	1
1599307e-27e7-4699-8e60-0bff13f6ec9c	2	2	2	2	2	3	2	4	2	4
10ea9119-85e2-48b4-82e9-782f8efde75e	2	2	2	2	2	2	2	2	1	1
97dbc20b-badb-4658-bffe-94f4780221cd	2	2	2	2	2	2	2	2	1	1
bd82d748-fc87-40df-849f-b58438111122	1	1	2	2	1	1	1	1	1	1
a8eff15f-db8f-47d9-9abe-cb88ae5dd65a	2	2	2	2	2	2	2	2	1	1
44df04d8-4c76-42e7-97f5-d4cbf2866866	1	1	2	2	2	2	2	2	1	1
0b0c4d0c-222d-4510-855f-4f51712c3a95	2	2	2	2	1	1	1	1	1	1
a63b3c4e-d8b5-45f5-bdd3-3b56117abf36	2	2	2	2	1	1	1	1	1	1
36502169-c9c0-488b-a840-c1f3b2803a98	1	1	2	2	2	2	2	2	1	1
c7545278-ac6a-47ca-9c2a-6b0b9ac5c066	1	1	2	2	2	2	2	2	1	1
fig3-gpt4_tp2_vs_silver
dCap	Pred_follow_up_source	GT_follow_up_source	Pred_is_deceased	GT_is_deceased	Pred_is_hospitalized	GT_is_hospitalized	Pred_had_surgery	GT_had_surgery	Pred_is_medicated	GT_is_medicated
39fa6f8d-dd40-4bb7-ab03-13d0021681b8	1	2	4	2	4	1	1	1	1	1
fd32a82a-8fa6-41fd-93e5-3581cb18bd82	2	2	4	2	4	2	1	2	1	1
edf5b3bd-2b92-4cbe-bcf2-fe7c3d1e916f	2	2	1	1	-1		-1		-1
899e9379-7f9a-46f5-9fb6-a8b20342105d	2	2	2	2	4	2	4	2	1	1
6c18c1b7-d86e-4c27-9c99-abd0a4910b3e	2	2	4	2	1	1	1	1	1	2
42149d00-f42d-4017-aa74-a22b4fee1d43	2	2	4	2	4	2	4	2	1	1
37d80016-3d79-4ade-b913-805901ab4130	1	1	4	2	4	2	4	2	2	2
7912a24c-1bc7-40c9-b3fd-57f434fc6c51	2	2	1	1	-1		-1		-1
dc8dce3a-7b51-48a8-a571-448092cf38a7	1	1	2	2	1	1	1	2	1	1
e92c075c-782f-4940-945f-eee69f02cd1f	1	1	2	2	2	4	2	2	1	1
e4d2fea4-cdff-486a-9ea0-fa1404782963	1	1	2	2	2	4	2	4	1	1
ed9d5420-97db-42ad-9968-51702c4636ed	2	2	2	2	2	4	2	4	1	1
ebab9161-b36b-4347-8206-02af5433ca47	2	2	2	2	2	2	2	2	1	1
6fd9f975-eacd-4558-aba8-509d40a226e9	2	2	2	2	2	2	2	4	1	1
3e7b0db0-d0f6-48ab-a732-9066c6adb1c9	2	2	2	2	2	2	2	2	3	3
26be5c60-3b57-42a1-a1db-55e4414fa778	1	1	2	2	2	3	2	2	2	2
362acf35-9bf9-4423-8ccb-75f9c934a1cf	1	1	2	2	2	2	2	2	1	1
e58864eb-b861-498b-a28f-be137f3502b3	1	1	2	2	2	2	2	4	1	1
35eeb086-f961-43aa-bf96-7ef1c5cf4222	1	1	2	2	2	2	2	4	1	1
798c4f9f-2b83-49aa-9c6b-ae8c5c7c68b2	2	2	2	2	2	4	2	4	1	1
29d967a1-401a-4036-aa88-22e321cfaa48	1	1	2	2	2	2	2	4	1	1
cfc89a38-1444-4366-9d37-fc624475de9c	1	1	2	2	1	1	1	1	2	2
50386026-06a4-4e13-a763-170164d6b620	2	2	2	2	1	1	1	1	1	1
10c9b440-e83c-4960-a1ad-c31f5741644a	2	2	2	2	2	2	2	4	2	2
baed9661-1973-46c8-81b5-a67d39275c65	1	1	2	2	2	2	2	2	1	1
09f9d2fe-e567-4054-aa06-ac6875570bbb	1	1	2	2	2	2	2	2	2	2
4ccf1825-5494-4ef2-8f96-a2875973c890	1	1	2	2	2	3	2	3	1	1
6d205e8f-d9cc-46c2-a733-2f4dc8ee5504	1	1	2	2	2	2	2	2	1	1
122c12ee-43f8-45c8-b90e-eaf9e76a7e69	1	1	2	2	4	2	4	2	1	1
0ed5b7b9-f4ff-4534-8c7c-8d242c83f81d	1	1	2	2	2	1	2	2	1	1
3da54458-9dd3-4cf8-9c93-92998b756913	1	1	2	2	2	2	2	2	1	1
e2d760a1-6abc-4290-9261-2895cc690949	1	1	2	2	2	4	2	2	1	1
2ddf2616-ba1b-4c76-9858-b579afb7f539	1	1	2	2	2	2	2	4	1	1
530dd736-b06c-411f-bd96-2523098fbd5f	2	2	2	2	1	1	2	2	1	1
d859d067-b023-490e-982e-22a345283fed	2	2	2	2	2	2	2	2	1	2
f0ccb979-3062-46b0-92dd-4392dc5738ac	1	2	2	2	1	1	2	2	1	1
dc2d73b5-a63b-45d5-835b-92627c0d1190	1	1	2	2	2	2	2	2	2	2
c5012a2f-0b5c-442f-9bbd-a6c9774b43e0	2	2	2	2	1	1	2	2	1	1
0dcff201-9175-468e-8994-d9fb9a7a685b	2	2	2	2	4	2	2	2	1	1
bddf1552-8bdd-4918-9f57-8c9f1246f117	1	1	2	2	4	2	4	2	1	1
cd1ad7ba-8251-4fde-91f7-3be9bfb920b1	1	1	2	2	4	2	4	2	1	1
add8dd24-10cf-4715-bd98-572c29bcc7fe	2	2	2	2	4	4	4	4	4	4
c0159472-c3e0-4e0c-beba-c2d60129d469	2	2	2	2	4	2	4	2	1	1
b48d30ce-cff8-45a9-a593-31cf86b606e2	2	2	2	2	4	2	2	2	1	1
536a8327-faf0-4791-98c2-c5857da34233	2	2	2	2	4	2	4	4	1	1
f4055306-5159-4556-86f4-512ed5384586	1	1	2	2	4	3	4	4	1	1
c1012e33-0f7e-4a4d-87de-163e798635a2	2	2	2	2	2	2	2	2	1	1
628f3fc2-7113-4b26-b4e0-f30956d0bb46	1	1	2	2	2	2	2	4	1	1
63f26a0d-e94b-48c8-aa80-521173c80fa3	1	1	2	2	2	1	1	1	1	1
98978b4e-72bd-487f-b8db-4b0c83bcf242	1	1	2	2	2	2	2	2	1	1
7c965c95-768e-400d-b867-c298434d27cd	1	1	2	2	2	2	2	4	2	2
9d4f17f3-8f27-4ffe-bfb2-018ce1aa961d	1	1	2	2	2	1	1	1	1	1
d3cfd722-f106-4d5d-9393-1915cbf1add6	2	2	2	2	1	1	2	2	1	1
6baa2cf7-f9ec-4a6d-90e6-524ef04088a6	1	1	2	2	2	2	2	2	1	1
bc369ea5-03d3-4891-87b9-c0eec58481e1	2	2	2	2	1	1	1	1	1	1
0605f83b-83ab-4ba1-9033-2183a3e3ef95	2	2	2	2	2	2	2	4	1	1
387ac59c-06e8-47a4-af25-4d6a56386a3e	1	1	2	2	2	2	2	2	1	1
54535128-71ac-48a4-bec2-96ace22a1bbd	1	1	2	2	2	2	2	4	1	1
acd4ef33-3a04-48f2-84b2-c2d8f5777e18	1	1	2	2	2	2	2	4	1	1
30c3725f-d298-4048-bcb8-29961c19f4d0	1	1	2	2	2	2	2	2	1	1
13e77346-47e1-41dd-afcf-59505763d613	2	2	4	2	4	2	2	2	1	1
25adf0a9-b019-48aa-9544-15c7ba02ed95	1	1	2	2	4	2	4	4	1	1
8fd92eb1-14f8-4723-82f6-abde625524e9	2	2	4	2	4	2	2	2	1	1
e58dc001-f962-4e76-a7db-e4fbcea908c2	1	2	2	2	2	2	2	2	1	1
85230228-2412-4327-bf05-99bf43e784ed	2	2	4	2	4	1	4	1	1	1
2544140f-78c3-40ff-9fbd-ba3e75a3fe3f	1	1	2	2	4	1	1	1	1	1
8c28db08-e82f-415e-a1c1-9cb8a1374569	1	1	2	2	4	2	4	4	2	2
3e8efe15-0b6d-417c-9701-c07b144db7c0	1	1	2	2	4	2	2	2	2	2
c0481932-fd1b-4223-9e45-de03a6041768	2	2	4	2	4	2	2	2	1	1
c1931613-c96e-4e3b-8277-d8e83369bea3	1	1	2	2	4	2	4	2	1	1
36adb13e-1c08-4f6a-8acf-3fb9975c6584	1	1	2	2	4	4	4	4	4	4
98dc50c3-fbab-4dfe-8d90-4801bc72e3e3	2	2	4	2	4	4	4	4	3	3
9bba7d02-fb74-4af3-9536-bdd038f5e250	2	2	2	2	2	2	2	2	1	1
c8845bf4-5a1d-4a26-9436-0f606e93033a	1	1	2	2	1	1	4	4	1	1
82903aef-cc7b-4dc3-aace-f84132f20642	1	1	2	2	4	2	4	4	4	4
9a2c6122-e001-48e8-bdd2-d5790490b731	1	1	2	2	4	2	2	2	1	1
7151d34c-289d-4509-978d-6ed44ca74f63	1	1	2	2	4	1	1	1	1	1
ad4067c5-1f70-4d80-9329-a75d4aea47dd	1	1	2	2	4	2	2	2	2	2
2fb5520f-cf9a-4f4e-af69-a613450c6189	2	2	2	2	4	1	1	1	1	1
62bd8e52-54d6-47c3-8b3f-0e6c8e0f16d0	1	1	2	2	4	1	1	1	1	1
b77af6da-1854-4c05-822f-299fb286d8fa	1	1	2	2	4	2	2	2	1	1
722ac7e4-9067-4ec2-901f-ef0ef2df6669	1	1	2	2	4	2	2	2	1	1
4fec7bdd-e2c4-43ec-bb45-0cf6a2799b7c	2	2	1	1	-1		-1		-1
e6586225-a9d4-439f-8855-4282e8bfc9f7	2	2	2	2	4	2	2	2	1	1
c6815ee9-1b73-4f8e-926d-5820e4beec4b	2	2	2	2	4	4	4	4	1	1
6101482a-757a-4ce4-80e0-d96d0e6f44b1	1	1	2	2	4	2	2	2	1	1
48014736-dccf-4f90-95a5-ea5f402f1204	2	2	2	2	4	2	2	2	1	2
7aed0cc2-d6bc-4651-bfb2-b73751b98030	1	1	2	2	4	1	1	1	1	1
c356f4c1-1e11-4357-853c-179af01322a9	2	2	2	2	4	3	2	2	1	1
b7435e63-7253-4e68-baf7-2abd342a9c1c	1	1	2	2	4	2	2	2	1	1
06ca34a9-a50a-47ab-b609-d5a839f2b33f	2	2	2	2	4	3	2	2	2	2
59c5a96b-d105-4e90-b1cd-953ab544ea1d	1	1	2	2	4	2	2	2	1	1
2d8d0f50-8295-4c0d-86d1-b5d5e5aeca57	2	2	2	2	4	2	2	2	2	2
8bc3452c-3c93-474f-afc6-1fc6d0c6b422	2	2	2	2	4	2	4	4	1	1
eaa79955-5779-4a8e-9591-1e8452c456c9	1	1	2	2	2	2	2	2	1	1
c857fa2d-b9ca-4875-a473-26cbd7054116	1	1	2	2	2	2	2	2	1	1
96a84c83-24e7-4929-8e13-75996ab0c838	2	2	2	2	4	2	4	4	1	1
1cd65156-c777-4aa2-956f-19c845d7a42c	2	1	2	2	1	1	4	2	2	1
0d1c0ff5-eda5-4671-8abb-cc3fe7b7459a	2	2	2	2	4	1	1	1	1	1
be01099f-1586-441e-971e-2c1179a3a288	2	2	2	2	1	1	1	1	1	1
c929942f-b08e-4863-b153-2a16c448b25b	2	2	2	2	4	2	4	2	2	2
ccb37f94-66c5-4f83-8b42-89aca5e70d4f	1	1	2	2	3	2	2	2	1	1
2fdcd4a5-b3d8-461b-8648-312143f8a72e	2	2	1	1	-1		-1		-1
6f6e6dae-4987-4cd1-8a4d-103b48d679ef	1	1	2	2	4	3	4	4	4	4
93298405-accc-4d85-9f2e-6af4a5fbd92d	1	1	2	2	1	2	2	2	2	2
4a1a39e0-ae42-45d0-9cba-2d4d2aa59e4f	2	2	2	2	4	4	2	2	1	1
9226c66c-ba10-45f0-807a-e63b9444f573	1	1	2	2	4	4	4	4	1	1
ccbd9377-bdfc-4339-b052-cf7101cdbc43	1	1	2	2	4	2	2	2	2	2
66fb7846-5a54-47e1-9e92-e9f9cf2b26b2	2	2	2	2	4	3	2	2	1	1
863037b1-9448-440f-8449-4cb4b8ff2a87	1	1	2	2	4	2	2	2	1	1
558da363-8944-4387-9d31-66028e0eb032	1	1	2	2	4	4	4	4	4	4
fa333f5d-113b-483f-a7c8-0ea6c9318c86	2	2	2	2	4	2	2	2	3	3
947cac18-7c87-438b-a2a5-9f2d1e61adce	2	2	2	2	4	2	2	2	1	1
77ae5be5-f4a6-46a9-b4d2-78d3e5a630b2	2	2	2	2	4	2	4	4	1	1
e46b0146-f66b-4465-8be9-5fadc10e8cac	2	2	2	2	4	2	1	2	1	1
876458d5-33ed-4fed-b9dd-60aa4348d6b6	1	1	2	2	4	2	2	2	2	2
f279a836-04cd-409c-907c-580f8e18f776	2	2	2	2	4	1	2	2	1	1
44a91a62-6dd2-4d34-bc4e-61c6d907651c	1	1	2	2	1	1	4	4	4	4
6e3140c5-398a-4720-a1e5-50168b01bd86	2	2	2	2	1	1	4	2	1	1
5d149193-3287-4da2-85ee-b21cef56a606	2	2	2	2	4	2	4	4	3	1
b1480130-4b0c-4193-a7ec-19018b7a975f	1	1	2	2	4	2	2	2	1	1
d839c639-4d1f-4cd8-9d20-c8eb9caf85e5	2	2	2	2	4	2	4	4	1	1
9227564c-d965-4e29-b6b8-b9eb008f2bfd	1	1	2	2	4	1	2	2	1	1
c5955637-1fba-4b59-a194-ff4f95f3d58e	1	1	2	2	1	1	1	1	1	1
8b57a34e-ec71-49af-97c4-75d41a6667f2	1	1	2	2	4	2	4	2	1	1
889c3085-9acc-4041-a34b-74334cc02759	2	2	2	2	1	2	4	2	1	1
dc2dff1f-19ce-4d91-b377-6ff188cee37e	2	2	2	2	4	4	4	4	1	1
48843715-61a3-43e8-ae1b-d3eb820bf2ac	2	2	2	2	4	4	2	2	1	1
8659a693-e43c-4259-a1ed-8863256f2202	2	2	2	2	4	2	2	2	1	1
921e6bb3-d9e2-4c31-a1e4-c339b268e25c	1	1	2	2	4	2	4	4	1	1
144c7307-90b2-4530-956b-f0fd5c0c0397	2	2	2	2	4	2	4	4	1	1
c03b2c9e-23fa-4e1f-8a5c-379b762d7dd9	2	2	2	2	4	2	4	4	1	1
e67b78e7-af47-4399-934f-38ff309e5a1d	2	2	2	2	2	2	4	4	1	1
3340b0d0-3de6-4a28-b2ae-84479c63ce26	1	1	2	2	4	2	4	4	2	2
1a0ed4a1-8541-4edf-9cfd-23e90a9f9db4	2	2	2	2	2	2	2	2	1	1
a79a5f98-7699-40b7-bee0-fe588bbb0703	1	1	2	2	2	2	2	2	1	1
1b4a9de0-3ed8-4a98-8139-2e9d635af2b6	2	2	2	2	2	3	2	2	1	3
eaabb277-0d0c-42d8-af64-066bf5c01790	1	1	2	2	2	1	1	1	1	1
95e0eba4-e374-473a-b2f8-89e1284a8e76	1	1	2	2	2	2	2	4	1	1
f754d447-7b5f-4aa8-bbc3-36cea82f21d0	2	2	2	2	2	3	2	2	1	1
d0db3b2b-c6d0-4b55-973e-76880a10d34a	1	1	2	2	2	2	2	2	1	1
4277abf7-c1d7-470f-afe3-a2416598a823	1	1	2	2	2	3	2	2	1	1
a6bd68b0-6313-4054-9db6-aa76f81b40e5	1	1	2	2	2	2	2	2	1	1
b98387a3-d865-4c86-a998-96a1864bcefa	1	1	2	2	2	2	2	4	1	1
7a944b54-08a1-418b-a2ca-06c7383b172f	2	2	2	2	1	1	2	2	1	1
02a22745-6a13-4945-bbb4-ac10e62cf364	1	1	2	2	1	1	1	1	1	1
c61f6603-0683-4ace-aa0a-e6d86d17a1bc	2	2	2	2	4	3	2	2	1	1
57417453-471d-45dd-a75c-61dd5d88d801	1	1	2	2	1	1	2	2	1	1
5e866b1f-bc21-4637-a674-25c6a4ecf0fb	1	1	2	2	4	2	2	4	1	1
f9631d9e-c810-4e66-9227-a5df89752b08	2	2	2	2	4	2	2	2	1	1
c551d73c-5716-42fb-a98d-7cdf3d9fcb34	2	2	2	2	4	4	4	4	4	4
0768084a-f2b7-432d-8ef4-dec0919bbd6c	1	1	2	2	4	2	4	2	1	1
ff095cbb-ce4e-4173-b6df-c36f2ff664c3	1	1	2	2	4	2	2	2	1	1
de714a85-5989-43eb-8c72-591baa086918	1	1	2	2	1	1	1	1	1	1
9abf4bd4-1fba-4def-99fc-f3ba78582627	1	1	2	2	4	2	4	2	1	1
19a51a12-839a-485e-aad4-f9af55a22131	1	1	2	2	4	2	4	2	1	1
4e589aa5-dd95-4dae-a101-453443ce369e	1	1	2	2	1	1	2	2	1	1
e5e89d8d-13b9-44c1-9ee8-0ef4b2e11396	1	1	2	2	4	2	4	2	1	1
fd43d961-b503-4444-9fdc-4569287ffb1d	2	2	2	2	4	2	2	2	1	1
55798e10-6a6e-48dc-b03c-7121ef3d3cfa	2	2	2	2	4	2	2	2	3	3
5c539e69-d41e-4d49-b1c7-d864581a5e04	2	2	2	2	2	2	2	4	1	1
d10b61ab-1ff2-44b8-9f5b-116b9b9b7639	2	2	1	1	-1		-1		-1
6877439c-3adc-424d-9982-9049a5ac0bff	2	2	2	2	1	1	2	2	1	1
372f4cc2-d828-47a8-adf3-03767cad6cdb	1	1	2	2	4	2	2	2	1	1
af0d503d-238a-4073-b2cd-34ee102a8784	1	1	2	2	4	2	2	2	1	1
8ea8c0ec-844b-44cc-8c8d-862ef7086549	2	2	2	2	4	3	2	2	1	1
9eccadd7-b2a1-4777-8618-66e54d6eee62	1	1	2	2	4	1	1	1	1	1
895f3fe6-8ee4-44db-8a7b-f61b41506084	2	2	2	2	1	1	1	1	1	1
37950ddc-adb7-45fb-ab2d-6f7db3f58a3c	1	1	2	2	1	1	4	4	1	1
c6e1c5c6-e09d-4607-a631-b212e623b16d	1	1	2	2	4	2	4	4	1	1
d0cb9ca4-650f-4ee4-9481-32f2df2ac269	1	1	2	2	4	2	4	4	1	1
8810522d-9e60-405b-a89a-2aac0255e916	2	2	2	2	1	1	1	1	1	1
6d207e64-6d6c-42bb-b81d-52642eb6e746	2	2	2	2	1	1	4	4	1	1
bfd22a9a-a534-4533-91df-3391d57ac998	2	2	2	2	4	2	2	2	1	1
b6406fb6-c685-4bdb-8e27-e8d5a04c1eee	1	1	2	2	4	2	4	4	1	1
5898ff15-8460-4caf-8710-7e27087f0166	1	1	2	2	4	2	2	2	2	2
8c3d4489-f890-4767-af48-5176bc3a4b77	2	2	1	1	-1		-1		-1
e7ab244e-85ca-4ffd-a2a0-3068d6fc34dc	2	2	1	1	-1		-1		-1
42044fc8-c80f-4b4c-a757-4313c77ee24a	2	2	2	2	1	1	1	1	1	1
5b403d26-d08b-4579-a66d-0f8930846093	1	1	2	2	1	1	1	1	1	1
a21404f7-60f3-4906-847e-6e5657f3ae00	2	2	2	2	4	2	4	4	1	1
f0435c29-51ad-46b2-add0-2dac9142a43c	1	1	2	2	1	1	1	1	1	1
563d9ef0-cb1b-4268-95c8-3bc58420c8f8	1	1	2	2	1	1	1	1	1	1
eb465858-2b62-4e2e-a55c-eb0ec56004f4	2	2	1	1	-1		-1		-1
c3673af5-a632-498c-b3c4-5b57399a8a53	1	1	2	2	1	2	2	2	1	1
5ecdd746-6c24-4e85-9143-63dc3dcc10d3	2	2	2	2	1	1	1	1	1	1
c9c91f1a-0b6e-483c-b095-762bea6e9993	2	2	4	2	4	4	4	4	4	4
a6120375-7429-4768-ac9c-bb8fd760fb7f	1	1	2	2	4	2	2	2	1	1
8e193440-e156-4c46-8576-080a838e6eaa	2	2	2	2	3	2	2	2	1	1
3b94e44e-5f10-4d07-a214-f3b1a2cd14a6	1	1	2	2	4	2	2	2	1	1
0aa076ea-ea9b-41b5-9e67-a4cc00d81d9b	2	2	2	2	1	1	2	2	4	4
959ee14f-e581-489a-a08a-f96f74f9f915	2	2	2	2	1	1	1	1	1	1
ed2b7769-5918-425d-abc1-fa1f4a23046c	2	2	4	2	1	1	1	1	4	4
fb1602a0-e4a8-408b-8477-ba537bbced21	1	1	2	2	4	2	2	2	2	2
59401a5e-f01c-4ab8-8e45-d7baba170b01	1	1	2	2	2	2	2	2	2	2
691ecabc-f592-4f72-a181-a5df81f238ef	1	1	2	2	2	2	2	2	1	1
a7660eee-586e-41c9-b6a5-9c5081702463	2	2	2	2	2	2	2	4	1	1
a5248026-65f1-4e91-aab3-acaaf125d377	1	1	2	2	2	2	2	2	1	1
f8c136ea-4f50-4ddc-8839-77268e3a9662	2	2	1	1	-1		-1		-1
67046d23-9a35-4425-bbea-07bf69d0d3fc	2	2	2	2	4	2	2	2	1	1
15521161-64b7-446d-a522-530a8bd41bd7	1	1	2	2	4	3	4	4	1	1
c78b8eba-b613-4098-bc19-01066bd31967	2	2	2	2	4	2	4	4	1	1
728bc161-7fca-4213-8336-2f9c0fa2cbd1	1	1	2	2	4	2	2	1	1	1
95488260-55fa-4486-8c8b-a628598d18a7	1	1	2	2	4	2	2	2	1	1
7644fa92-11c4-4b5d-8297-2f9d5b17ad1c	1	1	2	2	4	2	2	2	1	1
91530264-ad28-4c69-a5a3-f8e5979a8d67	1	1	2	2	4	2	2	2	1	1
c34f83df-8d87-4f08-a6b7-61759a8887c8	2	2	2	2	4	3	2	2	1	1
fc472fe6-7146-42da-918a-416c36910a8f	1	1	2	2	4	2	2	2	1	1
2032207c-05ac-483e-9be3-24c93f30542b	2	2	2	2	4	3	2	2	1	1
74ebc100-01e4-4205-abb5-442edac42e75	2	2	2	2	1	1	4	2	1	1
8acd3f17-2410-4b4f-ad3a-ff14df7b17de	2	2	2	2	1	1	1	1	2	2
8e81ea03-933d-4c15-811e-2aa7fa144c89	1	1	2	2	4	2	2	2	1	1
307ee3cc-fef1-4766-b8c1-2f81146fe24d	1	1	2	2	1	2	2	2	1	1
72956d57-71fd-4a8f-ab8d-9a16729c5ba9	1	1	2	2	1	1	1	1	2	1
df5630f0-4c59-48d9-8d11-7b895cca5536	2	2	2	2	4	2	2	2	1	1
eeaafc5a-6a9b-48db-a869-20084bb977cd	1	1	2	2	4	2	4	2	1	1
0098b79d-bf75-4104-b698-27418f0ab8ef	1	1	2	2	4	1	4	1	1	1
31821323-0cf9-4da6-8e69-d323f823ec7c	2	2	2	2	4	2	2	2	2	2
b2eb546c-354f-46a8-b52c-5bb42ac3c07e	2	2	2	2	4	2	2	2	2	2
47c1c4e1-ade0-4701-848e-ef839a7b500b	2	2	2	2	2	3	4	4	1	1
9136284c-3275-4841-ada7-dd2963c8161f	1	1	2	2	4	3	2	2	1	1
0884f9fe-8c01-4106-8df2-7b8f7d79455c	1	1	2	2	4	3	4	4	1	1
91383292-71f3-41f0-aa67-3da3ccbbc79e	2	2	2	2	1	1	1	1	1	4
48c0a12f-ebce-4133-bbf9-5f5508504d68	1	1	2	2	2	2	2	2	2	2
18b0a34a-d8c3-45f3-ab70-0bb8f5644345	1	1	2	2	2	2	2	2	2	2
cf18c2a1-6330-4752-9d95-6647d448eda7	1	1	2	2	2	2	2	2	1	1
56751e2c-e3bf-4c3b-a5fb-e728d295bdab	2	2	2	2	1	1	2	2	1	1
ed2336cb-4f2e-4dc9-865f-d9a4e4db34cb	1	1	2	2	4	2	2	2	1	1
8b745966-cba4-4358-a2cf-3243b1b2d602	1	1	2	2	4	2	2	2	1	1
e14ee268-6c87-4f1f-89bb-91aafab9545f	1	1	2	2	4	3	2	2	1	1
8ec64278-490f-4776-a063-e8dfec887e3e	1	1	2	2	4	2	2	2	1	1
fb887c47-6855-4232-a8ff-1b081d09c001	1	1	2	2	4	2	4	2	1	1
bb440f0e-4a78-4f9e-89c6-8e82e07c6122	1	1	2	2	1	1	1	1	1	1
eeb5c40c-0332-4f04-8f44-25b75148cba4	1	1	2	2	4	2	4	2	1	1
bf9c235d-6707-4e1a-9bcb-90f69214d6e4	1	1	2	2	4	2	2	2	2	2
0f213a39-0f0f-4e9a-b10e-be624bdbdd3e	1	1	2	2	4	2	4	2	1	1
4e264738-d2ed-4192-99d9-4042fe6e8e9e	2	2	2	2	1	2	2	2	1	1
aa437edf-bcd2-49aa-a4f5-04ae53320dbe	1	1	2	2	1	1	2	2	1	1
9caff6fb-0580-468b-8952-e7649da4f1ef	1	1	2	2	4	1	4	1	1	1
5a7b93d8-e5ff-47a0-8384-2fd9909b465e	1	1	2	2	4	2	2	2	1	1
ff880217-b2d9-4bbf-ad5c-bd774f6db838	1	1	2	2	4	2	2	2	1	1
f8c5ab3d-20f6-45f4-8383-fbba61a7d3d2	1	1	2	2	4	2	2	2	2	2
8cb7c967-6c56-469f-b1f1-654978c2cac2	2	2	2	2	1	1	1	1	1	1
bee11734-37ad-4417-ae40-90eb55c84f0e	1	1	2	2	2	2	4	4	1	1
ee60f870-50dd-445a-809e-b2160985be53	1	1	2	2	4	2	4	2	1	1
3f827712-b474-492c-83e0-856db1a8ece3	1	1	2	2	4	2	2	2	1	1
6743ea27-2b68-4f5d-8981-b1e46b9cf165	1	1	2	2	4	2	2	2	1	1
4e897994-7825-470e-b165-cdcaa1cf1da7	1	1	2	2	4	2	4	2	1	1
21d7a003-dc00-442e-810b-0b2260065c4f	1	1	2	2	1	1	1	1	1	1
aebaf3e1-a096-4e2d-98e8-e90146587f6f	2	2	2	2	2	2	2	2	1	1
4aacb86b-2340-43d4-9537-3d6911a0aed4	2	2	2	2	2	2	2	2	1	1
32b641d5-7c9b-4c23-9247-84222737aacb	1	1	2	2	2	2	2	2	1	1
3a6d1a89-54ff-4191-84ad-542872e6fad7	2	2	2	2	2	3	2	2	1	1
cf1ccd42-b9c0-49a0-90fe-b25037d9803f	2	2	2	2	2	2	2	2	1	1
674d3448-e4ab-4a76-ac19-c6a225c50d3d	1	1	2	2	2	2	2	2	1	1
75090a9d-e6f6-4a95-8bb0-fd6bb1d85160	1	2	2	2	4	2	2	2	1	1
6577a14d-173e-425b-9442-3e10156d2f93	1	1	2	2	4	2	2	2	1	1
5850f6a5-abe3-4fd0-80cb-c3115e50dc33	2	2	2	2	2	2	2	2	1	1
d1c4d607-68df-417c-b96b-68b490a78d4c	1	1	2	2	4	2	2	2	1	2
b2bbc028-3d1d-488c-9ecf-1d1a0f3c5262	2	2	2	2	4	2	2	2	1	1
83b9af35-6cd5-4adf-8b85-d82c9c9adb84	2	2	2	2	4	2	2	2	1	1
d7f197ae-51b2-4804-9be7-0b692d86c523	2	2	2	2	4	2	1	2	1	1
b317e2bc-9cc9-44e2-a8e4-aecc3a4f3d93	1	1	2	2	4	1	1	1	1	1
9b642d72-1952-40bb-9924-0e4db71f0f88	1	1	2	2	4	2	2	2	1	1
1e540c2b-94c1-42b2-9563-8751cc1c8435	2	2	2	2	1	1	1	1	1	1
0cb84ab3-977a-49f6-acda-e416005d3a7c	1	1	2	2	4	2	4	2	1	1
a2030851-60a3-44fd-857b-b261f1c23d4f	1	1	2	2	4	2	2	2	1	1
eeecc79a-bf89-495b-b501-f1ccd885e138	1	1	2	2	4	2	2	2	1	1
89015392-ba02-4267-8e57-f00ba1102ee8	2	2	2	2	1	2	2	2	1	1
db454a1d-5eec-4a92-98ed-7895144e0e6a	2	2	2	2	1	3	4	4	1	1
77385732-2c70-45eb-b1d7-1ee156ee3179	1	1	2	2	4	2	2	2	2	2
6951b066-5de9-4f87-b976-44521f5cd862	1	1	2	2	4	3	2	2	2	2
95bc295b-5e79-4970-8610-d8446b6dba2b	2	2	2	2	4	2	4	4	1	1
ec457e66-5370-4a33-a9d0-4d8bf2c48c89	1	1	2	2	4	2	4	4	1	1
f9b06a2f-be80-46b9-873a-14a2336e7aaa	1	1	2	2	4	2	2	2	1	1
5244671d-d8d6-4c78-aca4-be72926790cc	2	2	2	2	2	3	2	2	1	1
cc3e7bb0-53f7-4fe8-931f-a89d50b60ccd	2	2	2	2	1	1	1	1	1	1
60e1533d-23f1-4464-ae57-173fda401f33	2	2	2	2	1	1	1	1	1	1
e87263a6-7117-4fcf-abc8-fa518b0a6e28	2	2	2	2	2	2	2	4	1	1
9a1d7d07-4a05-49ca-8622-3f9009a2fc8f	2	2	2	2	2	2	2	2	1	1
3f60eae8-6abb-45e8-a8ac-e6cb26f7b942	1	1	2	2	2	2	2	2	2	2
9fe8a299-cf8f-47fd-8f31-af5851fb1d76	2	2	1	1	-1		-1		-1
11f38d7b-ee52-4d20-a379-3b3756d171a2	1	1	2	2	2	2	2	2	1	1
5bb71265-b95d-4ce0-b9f5-4eed19b0ed84	1	1	2	2	1	1	1	1	1	1
75e4f464-1516-4e95-83c2-b154b3e11d5a	1	1	2	2	2	2	2	2	1	1
53ed30a4-7141-4e56-8ff1-d9475796ef86	1	1	2	2	2	2	2	2	1	1
1bdbf40f-a5aa-4b91-afd1-b7b687e84323	1	1	2	2	2	2	2	2	1	1
e1c177be-0efc-4a53-84b2-bfbc11eb9dec	2	2	1	2	-1	1	-1	1	-1	1
2daeec10-f1a9-49bc-96d6-fdcc25f745f1	2	2	2	2	2	3	2	2	1	1
5c68dcb3-0362-4c14-b5ac-ae71578ddac8	2	2	2	2	1	1	2	2	2	2
a5708b2f-291b-4600-afc5-f31534a31453	1	1	2	2	1	1	1	1	1	1
5e3f2356-2b59-44f9-80c5-b10eb54b82b5	2	2	2	2	1	1	1	1	1	1
c8ab3c77-50a0-4f24-899e-d67313dfa246	2	2	2	2	2	2	2	2	2	2
b5c7a7b0-f351-4819-856a-4b3d84cd7958	1	1	2	2	2	3	2	2	1	1
06416a18-316b-4038-826c-01114f3bb0e0	2	2	2	2	1	1	1	1	1	1
2b6be290-99b6-4c51-8a6a-d169aa1a3d12	2	2	2	2	2	2	2	2	1	1
bdb9871d-c6e1-46d2-aee8-1f08de4a838d	2	2	2	2	2	4	2	4	4	4
478ab6bc-b2aa-4170-9685-f0cfe82b7502	2	2	2	2	2	3	2	2	1	1
8c3d9c8b-9e22-4048-8174-9b6b9346861a	1	1	2	2	2	2	2	2	1	1
ee8af62c-b3d5-4d28-a980-d6e373a5a4cd	1	1	2	2	2	3	2	2	1	1
9002feaf-738e-493d-9b84-246459a63b70	2	2	2	2	2	2	2	2	1	1
770ed9e0-ba32-498c-bfbd-48796587383a	1	1	2	2	2	2	2	4	1	1
f2d442d2-da3a-456e-ba5c-083dccc4ae05	1	1	2	2	2	2	2	2	1	1
d16444d2-4eec-4c20-a00a-bbc4ea77fcdf	2	2	2	2	1	1	1	1	1	1
3846ec1d-8b1e-4a74-b5fb-bb6d5ee8b782	1	1	2	2	2	2	2	2	1	1
c2bcab81-ac9c-4ac6-99dc-887a7d569429	1	2	2	2	2	3	2	4	4	4
69a6c7fb-64ff-498e-ab0d-b69b845fb53e	1	1	2	2	1	1	1	1	2	2
add5f24b-3bd8-462a-b417-13ea4661fc90	2	2	1	1	-1		-1		-1
f4274b83-4b7b-4eb8-849e-fc0d9ea6737c	1	1	2	2	2	2	2	2	1	2
0c369418-3511-41c0-9cfb-16754f94911a	2	2	2	2	1	1	1	1	1	1
88786163-4866-451a-a0b0-ddff2b882f59	1	1	2	2	2	2	2	2	1	1
1599307e-27e7-4699-8e60-0bff13f6ec9c	2	2	2	2	2	3	2	4	2	4
10ea9119-85e2-48b4-82e9-782f8efde75e	2	2	2	2	2	2	2	2	1	1
97dbc20b-badb-4658-bffe-94f4780221cd	2	2	2	2	2	2	2	2	1	1
bd82d748-fc87-40df-849f-b58438111122	1	1	2	2	1	1	1	1	1	1
a8eff15f-db8f-47d9-9abe-cb88ae5dd65a	2	2	2	2	2	2	2	2	1	1
44df04d8-4c76-42e7-97f5-d4cbf2866866	1	1	2	2	2	2	2	2	1	1
0b0c4d0c-222d-4510-855f-4f51712c3a95	2	2	2	2	1	1	1	1	1	1
a63b3c4e-d8b5-45f5-bdd3-3b56117abf36	2	2	2	2	2	1	1	1	1	1
36502169-c9c0-488b-a840-c1f3b2803a98	1	1	2	2	2	2	2	2	1	1
c7545278-ac6a-47ca-9c2a-6b0b9ac5c066	1	1	2	2	2	2	2	2	1	1
fig3-gpt4_tp3_vs_silver
dCap	Pred_follow_up_source	GT_follow_up_source	Pred_is_deceased	GT_is_deceased	Pred_is_hospitalized	GT_is_hospitalized	Pred_had_surgery	GT_had_surgery	Pred_is_medicated	GT_is_medicated
39fa6f8d-dd40-4bb7-ab03-13d0021681b8	2	2	2	2	2	1	1	1	1	1
fd32a82a-8fa6-41fd-93e5-3581cb18bd82	2	2	2	2	2	2	2	2	1	1
edf5b3bd-2b92-4cbe-bcf2-fe7c3d1e916f	2	2	1	1	-1		-1		-1
899e9379-7f9a-46f5-9fb6-a8b20342105d	2	2	2	2	2	2	2	2	1	1
6c18c1b7-d86e-4c27-9c99-abd0a4910b3e	2	2	2	2	2	1	1	1	2	2
42149d00-f42d-4017-aa74-a22b4fee1d43	2	2	2	2	2	2	2	2	1	1
37d80016-3d79-4ade-b913-805901ab4130	1	1	2	2	2	2	2	2	2	2
7912a24c-1bc7-40c9-b3fd-57f434fc6c51	2	2	1	1	-1		-1		-1
dc8dce3a-7b51-48a8-a571-448092cf38a7	1	1	2	2	1	1	2	2	1	1
e92c075c-782f-4940-945f-eee69f02cd1f	1	1	2	2	2	4	2	2	1	1
e4d2fea4-cdff-486a-9ea0-fa1404782963	1	1	2	2	2	4	2	4	1	1
ed9d5420-97db-42ad-9968-51702c4636ed	2	2	2	2	2	4	1	4	1	1
ebab9161-b36b-4347-8206-02af5433ca47	2	2	2	2	2	2	2	2	1	1
6fd9f975-eacd-4558-aba8-509d40a226e9	2	2	2	2	2	2	1	4	1	1
3e7b0db0-d0f6-48ab-a732-9066c6adb1c9	2	2	2	2	2	2	2	2	2	3
26be5c60-3b57-42a1-a1db-55e4414fa778	1	1	2	2	2	3	2	2	2	2
362acf35-9bf9-4423-8ccb-75f9c934a1cf	1	1	2	2	2	2	2	2	1	1
e58864eb-b861-498b-a28f-be137f3502b3	1	1	2	2	2	2	2	4	1	1
35eeb086-f961-43aa-bf96-7ef1c5cf4222	1	1	2	2	1	2	2	4	1	1
798c4f9f-2b83-49aa-9c6b-ae8c5c7c68b2	2	2	2	2	2	4	2	4	1	1
29d967a1-401a-4036-aa88-22e321cfaa48	1	1	2	2	2	2	2	4	1	1
cfc89a38-1444-4366-9d37-fc624475de9c	1	1	2	2	1	1	2	1	2	2
50386026-06a4-4e13-a763-170164d6b620	2	2	2	2	1	1	1	1	1	1
10c9b440-e83c-4960-a1ad-c31f5741644a	2	2	2	2	2	2	2	4	2	2
baed9661-1973-46c8-81b5-a67d39275c65	1	1	2	2	2	2	2	2	1	1
09f9d2fe-e567-4054-aa06-ac6875570bbb	1	1	2	2	2	2	2	2	2	2
4ccf1825-5494-4ef2-8f96-a2875973c890	2	1	2	2	2	3	2	3	1	1
6d205e8f-d9cc-46c2-a733-2f4dc8ee5504	1	1	2	2	2	2	2	2	1	1
122c12ee-43f8-45c8-b90e-eaf9e76a7e69	1	1	2	2	2	2	2	2	1	1
0ed5b7b9-f4ff-4534-8c7c-8d242c83f81d	1	1	2	2	2	1	2	2	1	1
3da54458-9dd3-4cf8-9c93-92998b756913	1	1	2	2	2	2	2	2	1	1
e2d760a1-6abc-4290-9261-2895cc690949	1	1	2	2	2	4	2	2	1	1
2ddf2616-ba1b-4c76-9858-b579afb7f539	1	1	2	2	2	2	2	4	1	1
530dd736-b06c-411f-bd96-2523098fbd5f	2	2	2	2	1	1	2	2	1	1
d859d067-b023-490e-982e-22a345283fed	2	2	2	2	2	2	2	2	1	2
f0ccb979-3062-46b0-92dd-4392dc5738ac	2	2	2	2	1	1	2	2	1	1
dc2d73b5-a63b-45d5-835b-92627c0d1190	1	1	2	2	2	2	2	2	2	2
c5012a2f-0b5c-442f-9bbd-a6c9774b43e0	2	2	2	2	1	1	2	2	1	1
0dcff201-9175-468e-8994-d9fb9a7a685b	2	2	2	2	2	2	2	2	1	1
bddf1552-8bdd-4918-9f57-8c9f1246f117	2	1	2	2	2	2	2	2	1	1
cd1ad7ba-8251-4fde-91f7-3be9bfb920b1	1	1	2	2	2	2	2	2	1	1
add8dd24-10cf-4715-bd98-572c29bcc7fe	2	2	2	2	2	4	2	4	1	4
c0159472-c3e0-4e0c-beba-c2d60129d469	2	2	2	2	2	2	2	2	1	1
b48d30ce-cff8-45a9-a593-31cf86b606e2	2	2	2	2	2	2	2	2	1	1
536a8327-faf0-4791-98c2-c5857da34233	2	2	2	2	2	2	2	4	1	1
f4055306-5159-4556-86f4-512ed5384586	1	1	2	2	2	3	2	4	1	1
c1012e33-0f7e-4a4d-87de-163e798635a2	2	2	2	2	2	2	2	2	1	1
628f3fc2-7113-4b26-b4e0-f30956d0bb46	1	1	2	2	2	2	2	4	1	1
63f26a0d-e94b-48c8-aa80-521173c80fa3	1	1	2	2	2	1	1	1	2	1
98978b4e-72bd-487f-b8db-4b0c83bcf242	1	1	2	2	2	2	2	2	1	1
7c965c95-768e-400d-b867-c298434d27cd	2	1	2	2	2	2	2	4	2	2
9d4f17f3-8f27-4ffe-bfb2-018ce1aa961d	2	1	2	2	2	1	1	1	1	1
d3cfd722-f106-4d5d-9393-1915cbf1add6	2	2	2	2	1	1	2	2	1	1
6baa2cf7-f9ec-4a6d-90e6-524ef04088a6	1	1	2	2	2	2	2	2	1	1
bc369ea5-03d3-4891-87b9-c0eec58481e1	2	2	2	2	1	1	1	1	1	1
0605f83b-83ab-4ba1-9033-2183a3e3ef95	2	2	2	2	2	2	2	4	1	1
387ac59c-06e8-47a4-af25-4d6a56386a3e	1	1	2	2	2	2	2	2	1	1
54535128-71ac-48a4-bec2-96ace22a1bbd	2	1	2	2	2	2	2	4	1	1
acd4ef33-3a04-48f2-84b2-c2d8f5777e18	1	1	2	2	2	2	2	4	1	1
30c3725f-d298-4048-bcb8-29961c19f4d0	1	1	2	2	2	2	2	2	1	1
13e77346-47e1-41dd-afcf-59505763d613	2	2	2	2	2	2	2	2	1	1
25adf0a9-b019-48aa-9544-15c7ba02ed95	1	1	2	2	2	2	2	4	1	1
8fd92eb1-14f8-4723-82f6-abde625524e9	2	2	2	2	2	2	2	2	1	1
e58dc001-f962-4e76-a7db-e4fbcea908c2	2	2	2	2	2	2	2	2	1	1
85230228-2412-4327-bf05-99bf43e784ed	2	2	2	2	2	1	1	1	1	1
2544140f-78c3-40ff-9fbd-ba3e75a3fe3f	2	1	2	2	2	1	1	1	1	1
8c28db08-e82f-415e-a1c1-9cb8a1374569	1	1	2	2	2	2	2	4	2	2
3e8efe15-0b6d-417c-9701-c07b144db7c0	1	1	2	2	2	2	2	2	2	2
c0481932-fd1b-4223-9e45-de03a6041768	2	2	2	2	2	2	2	2	1	1
c1931613-c96e-4e3b-8277-d8e83369bea3	1	1	2	2	2	2	2	2	1	1
36adb13e-1c08-4f6a-8acf-3fb9975c6584	2	1	2	2	2	4	2	4	1	4
98dc50c3-fbab-4dfe-8d90-4801bc72e3e3	2	2	2	2	2	4	2	4	2	3
9bba7d02-fb74-4af3-9536-bdd038f5e250	2	2	2	2	2	2	2	2	1	1
c8845bf4-5a1d-4a26-9436-0f606e93033a	1	1	2	2	1	1	2	4	1	1
82903aef-cc7b-4dc3-aace-f84132f20642	1	1	2	2	2	2	2	4	2	4
9a2c6122-e001-48e8-bdd2-d5790490b731	1	1	2	2	2	2	2	2	1	1
7151d34c-289d-4509-978d-6ed44ca74f63	1	1	2	2	2	1	1	1	1	1
ad4067c5-1f70-4d80-9329-a75d4aea47dd	1	1	2	2	2	2	2	2	2	2
2fb5520f-cf9a-4f4e-af69-a613450c6189	2	2	2	2	2	1	1	1	1	1
62bd8e52-54d6-47c3-8b3f-0e6c8e0f16d0	1	1	2	2	1	1	1	1	1	1
b77af6da-1854-4c05-822f-299fb286d8fa	2	1	2	2	2	2	2	2	1	1
722ac7e4-9067-4ec2-901f-ef0ef2df6669	1	1	2	2	2	2	2	2	1	1
4fec7bdd-e2c4-43ec-bb45-0cf6a2799b7c	2	2	1	1	-1		-1		-1
e6586225-a9d4-439f-8855-4282e8bfc9f7	2	2	2	2	2	2	2	2	1	1
c6815ee9-1b73-4f8e-926d-5820e4beec4b	2	2	2	2	2	4	2	4	1	1
6101482a-757a-4ce4-80e0-d96d0e6f44b1	1	1	2	2	2	2	2	2	1	1
48014736-dccf-4f90-95a5-ea5f402f1204	2	2	2	2	2	2	2	2	1	2
7aed0cc2-d6bc-4651-bfb2-b73751b98030	1	1	2	2	2	1	1	1	1	1
c356f4c1-1e11-4357-853c-179af01322a9	2	2	2	2	2	3	2	2	1	1
b7435e63-7253-4e68-baf7-2abd342a9c1c	2	1	2	2	2	2	2	2	1	1
06ca34a9-a50a-47ab-b609-d5a839f2b33f	2	2	2	2	2	3	2	2	2	2
59c5a96b-d105-4e90-b1cd-953ab544ea1d	1	1	2	2	2	2	2	2	1	1
2d8d0f50-8295-4c0d-86d1-b5d5e5aeca57	2	2	2	2	2	2	2	2	2	2
8bc3452c-3c93-474f-afc6-1fc6d0c6b422	2	2	2	2	2	2	2	4	1	1
eaa79955-5779-4a8e-9591-1e8452c456c9	1	1	2	2	2	2	1	2	1	1
c857fa2d-b9ca-4875-a473-26cbd7054116	1	1	2	2	2	2	2	2	1	1
96a84c83-24e7-4929-8e13-75996ab0c838	2	2	2	2	2	2	2	4	1	1
1cd65156-c777-4aa2-956f-19c845d7a42c	2	1	2	2	1	1	2	2	1	1
0d1c0ff5-eda5-4671-8abb-cc3fe7b7459a	2	2	2	2	2	1	1	1	1	1
be01099f-1586-441e-971e-2c1179a3a288	2	2	2	2	1	1	1	1	1	1
c929942f-b08e-4863-b153-2a16c448b25b	2	2	2	2	2	2	2	2	2	2
ccb37f94-66c5-4f83-8b42-89aca5e70d4f	1	1	2	2	2	2	2	2	1	1
2fdcd4a5-b3d8-461b-8648-312143f8a72e	2	2	1	1	-1		-1		-1
6f6e6dae-4987-4cd1-8a4d-103b48d679ef	1	1	2	2	2	3	2	4	2	4
93298405-accc-4d85-9f2e-6af4a5fbd92d	1	1	2	2	2	2	2	2	2	2
4a1a39e0-ae42-45d0-9cba-2d4d2aa59e4f	2	2	2	2	2	4	2	2	1	1
9226c66c-ba10-45f0-807a-e63b9444f573	1	1	2	2	2	4	2	4	1	1
ccbd9377-bdfc-4339-b052-cf7101cdbc43	1	1	2	2	2	2	2	2	2	2
66fb7846-5a54-47e1-9e92-e9f9cf2b26b2	2	2	2	2	2	3	2	2	1	1
863037b1-9448-440f-8449-4cb4b8ff2a87	1	1	2	2	2	2	2	2	1	1
558da363-8944-4387-9d31-66028e0eb032	1	1	2	2	2	4	2	4	2	4
fa333f5d-113b-483f-a7c8-0ea6c9318c86	2	2	2	2	2	2	2	2	2	3
947cac18-7c87-438b-a2a5-9f2d1e61adce	2	2	2	2	2	2	2	2	1	1
77ae5be5-f4a6-46a9-b4d2-78d3e5a630b2	2	2	2	2	2	2	2	4	1	1
e46b0146-f66b-4465-8be9-5fadc10e8cac	2	2	2	2	2	2	2	2	1	1
876458d5-33ed-4fed-b9dd-60aa4348d6b6	1	1	2	2	2	2	2	2	2	2
f279a836-04cd-409c-907c-580f8e18f776	2	2	2	2	1	1	2	2	1	1
44a91a62-6dd2-4d34-bc4e-61c6d907651c	1	1	2	2	1	1	2	4	2	4
6e3140c5-398a-4720-a1e5-50168b01bd86	2	2	2	2	1	1	2	2	1	1
5d149193-3287-4da2-85ee-b21cef56a606	2	2	2	2	2	2	1	4	2	1
b1480130-4b0c-4193-a7ec-19018b7a975f	1	1	2	2	2	2	2	2	1	1
d839c639-4d1f-4cd8-9d20-c8eb9caf85e5	2	2	2	2	2	2	2	4	1	1
9227564c-d965-4e29-b6b8-b9eb008f2bfd	1	1	2	2	1	1	2	2	1	1
c5955637-1fba-4b59-a194-ff4f95f3d58e	1	1	2	2	1	1	1	1	1	1
8b57a34e-ec71-49af-97c4-75d41a6667f2	1	1	2	2	2	2	2	2	1	1
889c3085-9acc-4041-a34b-74334cc02759	2	2	2	2	1	2	2	2	1	1
dc2dff1f-19ce-4d91-b377-6ff188cee37e	2	2	2	2	2	4	2	4	1	1
48843715-61a3-43e8-ae1b-d3eb820bf2ac	2	2	2	2	2	4	2	2	1	1
8659a693-e43c-4259-a1ed-8863256f2202	2	2	2	2	2	2	2	2	1	1
921e6bb3-d9e2-4c31-a1e4-c339b268e25c	1	1	2	2	2	2	2	4	1	1
144c7307-90b2-4530-956b-f0fd5c0c0397	2	2	2	2	2	2	2	4	1	1
c03b2c9e-23fa-4e1f-8a5c-379b762d7dd9	2	2	2	2	2	2	2	4	1	1
e67b78e7-af47-4399-934f-38ff309e5a1d	2	2	2	2	2	2	1	4	1	1
3340b0d0-3de6-4a28-b2ae-84479c63ce26	2	1	2	2	2	2	2	4	2	2
1a0ed4a1-8541-4edf-9cfd-23e90a9f9db4	2	2	2	2	2	2	2	2	1	1
a79a5f98-7699-40b7-bee0-fe588bbb0703	1	1	2	2	2	2	2	2	1	1
1b4a9de0-3ed8-4a98-8139-2e9d635af2b6	2	2	2	2	2	3	2	2	1	3
eaabb277-0d0c-42d8-af64-066bf5c01790	2	1	2	2	2	1	1	1	1	1
95e0eba4-e374-473a-b2f8-89e1284a8e76	1	1	2	2	2	2	2	4	1	1
f754d447-7b5f-4aa8-bbc3-36cea82f21d0	2	2	2	2	2	3	2	2	1	1
d0db3b2b-c6d0-4b55-973e-76880a10d34a	1	1	2	2	2	2	2	2	1	1
4277abf7-c1d7-470f-afe3-a2416598a823	1	1	2	2	2	3	2	2	1	1
a6bd68b0-6313-4054-9db6-aa76f81b40e5	1	1	2	2	2	2	2	2	1	1
b98387a3-d865-4c86-a998-96a1864bcefa	1	1	2	2	2	2	2	4	1	1
7a944b54-08a1-418b-a2ca-06c7383b172f	2	2	2	2	1	1	2	2	1	1
02a22745-6a13-4945-bbb4-ac10e62cf364	1	1	2	2	1	1	1	1	1	1
c61f6603-0683-4ace-aa0a-e6d86d17a1bc	2	2	2	2	2	3	2	2	1	1
57417453-471d-45dd-a75c-61dd5d88d801	1	1	2	2	1	1	2	2	1	1
5e866b1f-bc21-4637-a674-25c6a4ecf0fb	1	1	2	2	2	2	1	4	1	1
f9631d9e-c810-4e66-9227-a5df89752b08	2	2	2	2	2	2	2	2	1	1
c551d73c-5716-42fb-a98d-7cdf3d9fcb34	2	2	2	2	2	4	1	4	2	4
0768084a-f2b7-432d-8ef4-dec0919bbd6c	1	1	2	2	2	2	2	2	1	1
ff095cbb-ce4e-4173-b6df-c36f2ff664c3	1	1	2	2	2	2	2	2	1	1
de714a85-5989-43eb-8c72-591baa086918	1	1	2	2	1	1	1	1	1	1
9abf4bd4-1fba-4def-99fc-f3ba78582627	1	1	2	2	2	2	2	2	1	1
19a51a12-839a-485e-aad4-f9af55a22131	1	1	2	2	2	2	2	2	1	1
4e589aa5-dd95-4dae-a101-453443ce369e	1	1	2	2	1	1	2	2	1	1
e5e89d8d-13b9-44c1-9ee8-0ef4b2e11396	1	1	2	2	2	2	2	2	1	1
fd43d961-b503-4444-9fdc-4569287ffb1d	2	2	2	2	2	2	2	2	1	1
55798e10-6a6e-48dc-b03c-7121ef3d3cfa	2	2	2	2	2	2	2	2	1	3
5c539e69-d41e-4d49-b1c7-d864581a5e04	2	2	2	2	2	2	2	4	1	1
d10b61ab-1ff2-44b8-9f5b-116b9b9b7639	2	2	1	1	-1		-1		-1
6877439c-3adc-424d-9982-9049a5ac0bff	2	2	2	2	1	1	2	2	1	1
372f4cc2-d828-47a8-adf3-03767cad6cdb	1	1	2	2	2	2	2	2	1	1
af0d503d-238a-4073-b2cd-34ee102a8784	1	1	2	2	2	2	2	2	1	1
8ea8c0ec-844b-44cc-8c8d-862ef7086549	2	2	2	2	2	3	2	2	1	1
9eccadd7-b2a1-4777-8618-66e54d6eee62	1	1	2	2	1	1	1	1	1	1
895f3fe6-8ee4-44db-8a7b-f61b41506084	2	2	2	2	1	1	1	1	1	1
37950ddc-adb7-45fb-ab2d-6f7db3f58a3c	1	1	2	2	1	1	2	4	1	1
c6e1c5c6-e09d-4607-a631-b212e623b16d	1	1	2	2	2	2	2	4	1	1
d0cb9ca4-650f-4ee4-9481-32f2df2ac269	1	1	2	2	2	2	2	4	1	1
8810522d-9e60-405b-a89a-2aac0255e916	2	2	2	2	1	1	1	1	1	1
6d207e64-6d6c-42bb-b81d-52642eb6e746	2	2	2	2	1	1	2	4	1	1
bfd22a9a-a534-4533-91df-3391d57ac998	2	2	2	2	2	2	2	2	1	1
b6406fb6-c685-4bdb-8e27-e8d5a04c1eee	1	1	2	2	2	2	2	4	1	1
5898ff15-8460-4caf-8710-7e27087f0166	1	1	2	2	2	2	2	2	2	2
8c3d4489-f890-4767-af48-5176bc3a4b77	2	2	1	1	-1		-1		-1
e7ab244e-85ca-4ffd-a2a0-3068d6fc34dc	2	2	1	1	-1		-1		-1
42044fc8-c80f-4b4c-a757-4313c77ee24a	2	2	2	2	1	1	1	1	1	1
5b403d26-d08b-4579-a66d-0f8930846093	2	1	2	2	2	1	1	1	1	1
a21404f7-60f3-4906-847e-6e5657f3ae00	2	2	2	2	2	2	1	4	1	1
f0435c29-51ad-46b2-add0-2dac9142a43c	1	1	2	2	1	1	1	1	1	1
563d9ef0-cb1b-4268-95c8-3bc58420c8f8	1	1	2	2	2	1	1	1	1	1
eb465858-2b62-4e2e-a55c-eb0ec56004f4	2	2	1	1	-1		-1		-1
c3673af5-a632-498c-b3c4-5b57399a8a53	1	1	2	2	2	2	2	2	1	1
5ecdd746-6c24-4e85-9143-63dc3dcc10d3	2	2	2	2	1	1	1	1	1	1
c9c91f1a-0b6e-483c-b095-762bea6e9993	2	2	2	2	2	4	1	4	2	4
a6120375-7429-4768-ac9c-bb8fd760fb7f	1	1	2	2	2	2	2	2	1	1
8e193440-e156-4c46-8576-080a838e6eaa	2	2	2	2	2	2	2	2	1	1
3b94e44e-5f10-4d07-a214-f3b1a2cd14a6	1	1	2	2	1	2	2	2	1	1
0aa076ea-ea9b-41b5-9e67-a4cc00d81d9b	2	2	2	2	1	1	2	2	2	4
959ee14f-e581-489a-a08a-f96f74f9f915	2	2	2	2	1	1	1	1	1	1
ed2b7769-5918-425d-abc1-fa1f4a23046c	2	2	2	2	1	1	1	1	2	4
fb1602a0-e4a8-408b-8477-ba537bbced21	1	1	2	2	2	2	2	2	2	2
59401a5e-f01c-4ab8-8e45-d7baba170b01	1	1	2	2	2	2	2	2	2	2
691ecabc-f592-4f72-a181-a5df81f238ef	1	1	2	2	1	2	2	2	1	1
a7660eee-586e-41c9-b6a5-9c5081702463	2	2	2	2	2	2	2	4	1	1
a5248026-65f1-4e91-aab3-acaaf125d377	1	1	2	2	2	2	2	2	1	1
f8c136ea-4f50-4ddc-8839-77268e3a9662	2	2	1	1	-1		-1		-1
67046d23-9a35-4425-bbea-07bf69d0d3fc	2	2	2	2	2	2	2	2	1	1
15521161-64b7-446d-a522-530a8bd41bd7	1	1	2	2	2	3	2	4	1	1
c78b8eba-b613-4098-bc19-01066bd31967	2	2	2	2	2	2	2	4	1	1
728bc161-7fca-4213-8336-2f9c0fa2cbd1	1	1	2	2	2	2	1	1	1	1
95488260-55fa-4486-8c8b-a628598d18a7	1	1	2	2	2	2	2	2	1	1
7644fa92-11c4-4b5d-8297-2f9d5b17ad1c	1	1	2	2	2	2	2	2	1	1
91530264-ad28-4c69-a5a3-f8e5979a8d67	2	1	2	2	2	2	2	2	1	1
c34f83df-8d87-4f08-a6b7-61759a8887c8	2	2	2	2	2	3	2	2	1	1
fc472fe6-7146-42da-918a-416c36910a8f	1	1	2	2	2	2	2	2	1	1
2032207c-05ac-483e-9be3-24c93f30542b	2	2	2	2	2	3	2	2	1	1
74ebc100-01e4-4205-abb5-442edac42e75	2	2	2	2	1	1	1	2	1	1
8acd3f17-2410-4b4f-ad3a-ff14df7b17de	2	2	2	2	1	1	1	1	2	2
8e81ea03-933d-4c15-811e-2aa7fa144c89	1	1	2	2	2	2	2	2	1	1
307ee3cc-fef1-4766-b8c1-2f81146fe24d	1	1	2	2	1	2	2	2	1	1
72956d57-71fd-4a8f-ab8d-9a16729c5ba9	1	1	2	2	2	1	1	1	2	1
df5630f0-4c59-48d9-8d11-7b895cca5536	2	2	2	2	2	2	2	2	1	1
eeaafc5a-6a9b-48db-a869-20084bb977cd	1	1	2	2	2	2	2	2	1	1
0098b79d-bf75-4104-b698-27418f0ab8ef	1	1	2	2	2	1	2	1	1	1
31821323-0cf9-4da6-8e69-d323f823ec7c	2	2	2	2	2	2	2	2	1	2
b2eb546c-354f-46a8-b52c-5bb42ac3c07e	2	2	2	2	2	2	2	2	2	2
47c1c4e1-ade0-4701-848e-ef839a7b500b	2	2	2	2	2	3	2	4	1	1
9136284c-3275-4841-ada7-dd2963c8161f	1	1	2	2	2	3	2	2	1	1
0884f9fe-8c01-4106-8df2-7b8f7d79455c	1	1	2	2	2	3	2	4	1	1
91383292-71f3-41f0-aa67-3da3ccbbc79e	2	2	2	2	1	1	1	1	2	4
48c0a12f-ebce-4133-bbf9-5f5508504d68	1	1	2	2	2	2	2	2	2	2
18b0a34a-d8c3-45f3-ab70-0bb8f5644345	1	1	2	2	2	2	2	2	2	2
cf18c2a1-6330-4752-9d95-6647d448eda7	1	1	2	2	2	2	2	2	1	1
56751e2c-e3bf-4c3b-a5fb-e728d295bdab	2	2	2	2	1	1	2	2	1	1
ed2336cb-4f2e-4dc9-865f-d9a4e4db34cb	1	1	2	2	2	2	2	2	1	1
8b745966-cba4-4358-a2cf-3243b1b2d602	1	1	2	2	2	2	2	2	1	1
e14ee268-6c87-4f1f-89bb-91aafab9545f	1	1	2	2	2	3	2	2	1	1
8ec64278-490f-4776-a063-e8dfec887e3e	1	1	2	2	2	2	1	2	1	1
fb887c47-6855-4232-a8ff-1b081d09c001	1	1	2	2	2	2	2	2	1	1
bb440f0e-4a78-4f9e-89c6-8e82e07c6122	1	1	2	2	1	1	1	1	1	1
eeb5c40c-0332-4f04-8f44-25b75148cba4	1	1	2	2	2	2	2	2	1	1
bf9c235d-6707-4e1a-9bcb-90f69214d6e4	1	1	2	2	2	2	2	2	2	2
0f213a39-0f0f-4e9a-b10e-be624bdbdd3e	1	1	2	2	2	2	2	2	1	1
4e264738-d2ed-4192-99d9-4042fe6e8e9e	2	2	2	2	1	2	2	2	1	1
aa437edf-bcd2-49aa-a4f5-04ae53320dbe	1	1	2	2	1	1	1	2	1	1
9caff6fb-0580-468b-8952-e7649da4f1ef	1	1	2	2	2	1	2	1	1	1
5a7b93d8-e5ff-47a0-8384-2fd9909b465e	1	1	2	2	2	2	2	2	1	1
ff880217-b2d9-4bbf-ad5c-bd774f6db838	1	1	2	2	2	2	2	2	1	1
f8c5ab3d-20f6-45f4-8383-fbba61a7d3d2	1	1	2	2	2	2	2	2	2	2
8cb7c967-6c56-469f-b1f1-654978c2cac2	2	2	2	2	1	1	1	1	1	1
bee11734-37ad-4417-ae40-90eb55c84f0e	1	1	2	2	2	2	2	4	1	1
ee60f870-50dd-445a-809e-b2160985be53	1	1	2	2	2	2	2	2	1	1
3f827712-b474-492c-83e0-856db1a8ece3	1	1	2	2	2	2	2	2	1	1
6743ea27-2b68-4f5d-8981-b1e46b9cf165	1	1	2	2	2	2	2	2	1	1
4e897994-7825-470e-b165-cdcaa1cf1da7	1	1	2	2	2	2	2	2	1	1
21d7a003-dc00-442e-810b-0b2260065c4f	2	1	2	2	1	1	1	1	1	1
aebaf3e1-a096-4e2d-98e8-e90146587f6f	2	2	2	2	2	2	2	2	1	1
4aacb86b-2340-43d4-9537-3d6911a0aed4	2	2	2	2	2	2	2	2	1	1
32b641d5-7c9b-4c23-9247-84222737aacb	1	1	2	2	2	2	2	2	1	1
3a6d1a89-54ff-4191-84ad-542872e6fad7	2	2	2	2	2	3	2	2	1	1
cf1ccd42-b9c0-49a0-90fe-b25037d9803f	1	2	2	2	2	2	2	2	1	1
674d3448-e4ab-4a76-ac19-c6a225c50d3d	1	1	2	2	2	2	2	2	1	1
75090a9d-e6f6-4a95-8bb0-fd6bb1d85160	2	2	2	2	2	2	2	2	1	1
6577a14d-173e-425b-9442-3e10156d2f93	1	1	2	2	2	2	2	2	1	1
5850f6a5-abe3-4fd0-80cb-c3115e50dc33	2	2	2	2	2	2	2	2	1	1
d1c4d607-68df-417c-b96b-68b490a78d4c	1	1	2	2	2	2	2	2	1	2
b2bbc028-3d1d-488c-9ecf-1d1a0f3c5262	2	2	2	2	2	2	2	2	1	1
83b9af35-6cd5-4adf-8b85-d82c9c9adb84	2	2	2	2	2	2	2	2	1	1
d7f197ae-51b2-4804-9be7-0b692d86c523	2	2	2	2	2	2	1	2	1	1
b317e2bc-9cc9-44e2-a8e4-aecc3a4f3d93	1	1	2	2	2	1	1	1	1	1
9b642d72-1952-40bb-9924-0e4db71f0f88	1	1	2	2	2	2	2	2	1	1
1e540c2b-94c1-42b2-9563-8751cc1c8435	2	2	2	2	1	1	1	1	1	1
0cb84ab3-977a-49f6-acda-e416005d3a7c	1	1	2	2	2	2	2	2	1	1
a2030851-60a3-44fd-857b-b261f1c23d4f	1	1	2	2	2	2	2	2	1	1
eeecc79a-bf89-495b-b501-f1ccd885e138	1	1	2	2	2	2	2	2	1	1
89015392-ba02-4267-8e57-f00ba1102ee8	2	2	2	2	1	2	2	2	1	1
db454a1d-5eec-4a92-98ed-7895144e0e6a	2	2	2	2	2	3	2	4	1	1
77385732-2c70-45eb-b1d7-1ee156ee3179	1	1	2	2	2	2	2	2	2	2
6951b066-5de9-4f87-b976-44521f5cd862	1	1	2	2	2	3	2	2	2	2
95bc295b-5e79-4970-8610-d8446b6dba2b	2	2	2	2	2	2	2	4	1	1
ec457e66-5370-4a33-a9d0-4d8bf2c48c89	1	1	2	2	2	2	2	4	1	1
f9b06a2f-be80-46b9-873a-14a2336e7aaa	1	1	2	2	2	2	2	2	1	1
5244671d-d8d6-4c78-aca4-be72926790cc	2	2	2	2	2	3	2	2	1	1
cc3e7bb0-53f7-4fe8-931f-a89d50b60ccd	2	2	2	2	1	1	1	1	1	1
60e1533d-23f1-4464-ae57-173fda401f33	2	2	2	2	2	1	1	1	1	1
e87263a6-7117-4fcf-abc8-fa518b0a6e28	2	2	2	2	2	2	2	4	1	1
9a1d7d07-4a05-49ca-8622-3f9009a2fc8f	2	2	2	2	2	2	2	2	1	1
3f60eae8-6abb-45e8-a8ac-e6cb26f7b942	1	1	2	2	2	2	2	2	2	2
9fe8a299-cf8f-47fd-8f31-af5851fb1d76	2	2	1	1	-1		-1		-1
11f38d7b-ee52-4d20-a379-3b3756d171a2	1	1	2	2	2	2	2	2	1	1
5bb71265-b95d-4ce0-b9f5-4eed19b0ed84	1	1	2	2	1	1	1	1	1	1
75e4f464-1516-4e95-83c2-b154b3e11d5a	1	1	2	2	1	2	1	2	1	1
53ed30a4-7141-4e56-8ff1-d9475796ef86	1	1	2	2	2	2	2	2	1	1
1bdbf40f-a5aa-4b91-afd1-b7b687e84323	1	1	2	2	2	2	2	2	1	1
e1c177be-0efc-4a53-84b2-bfbc11eb9dec	2	2	1	2	-1	1	-1	1	-1	1
2daeec10-f1a9-49bc-96d6-fdcc25f745f1	2	2	2	2	2	3	2	2	1	1
5c68dcb3-0362-4c14-b5ac-ae71578ddac8	2	2	2	2	1	1	2	2	2	2
a5708b2f-291b-4600-afc5-f31534a31453	1	1	2	2	2	1	1	1	1	1
5e3f2356-2b59-44f9-80c5-b10eb54b82b5	2	2	2	2	1	1	1	1	1	1
c8ab3c77-50a0-4f24-899e-d67313dfa246	2	2	2	2	2	2	2	2	2	2
b5c7a7b0-f351-4819-856a-4b3d84cd7958	1	1	2	2	2	3	2	2	1	1
06416a18-316b-4038-826c-01114f3bb0e0	2	2	2	2	2	1	1	1	1	1
2b6be290-99b6-4c51-8a6a-d169aa1a3d12	2	2	2	2	2	2	2	2	1	1
bdb9871d-c6e1-46d2-aee8-1f08de4a838d	2	2	2	2	2	4	2	4	2	4
478ab6bc-b2aa-4170-9685-f0cfe82b7502	2	2	2	2	2	3	2	2	1	1
8c3d9c8b-9e22-4048-8174-9b6b9346861a	1	1	2	2	2	2	2	2	1	1
ee8af62c-b3d5-4d28-a980-d6e373a5a4cd	1	1	2	2	2	3	2	2	1	1
9002feaf-738e-493d-9b84-246459a63b70	2	2	2	2	2	2	2	2	1	1
770ed9e0-ba32-498c-bfbd-48796587383a	2	1	2	2	2	2	2	4	1	1
f2d442d2-da3a-456e-ba5c-083dccc4ae05	1	1	2	2	2	2	2	2	1	1
d16444d2-4eec-4c20-a00a-bbc4ea77fcdf	2	2	2	2	1	1	1	1	1	1
3846ec1d-8b1e-4a74-b5fb-bb6d5ee8b782	1	1	2	2	2	2	2	2	1	1
c2bcab81-ac9c-4ac6-99dc-887a7d569429	1	2	2	2	2	3	1	4	2	4
69a6c7fb-64ff-498e-ab0d-b69b845fb53e	1	1	2	2	1	1	1	1	2	2
add5f24b-3bd8-462a-b417-13ea4661fc90	2	2	1	1	-1		-1		-1
f4274b83-4b7b-4eb8-849e-fc0d9ea6737c	1	1	2	2	2	2	2	2	1	2
0c369418-3511-41c0-9cfb-16754f94911a	2	2	2	2	1	1	1	1	1	1
88786163-4866-451a-a0b0-ddff2b882f59	1	1	2	2	2	2	2	2	1	1
1599307e-27e7-4699-8e60-0bff13f6ec9c	2	2	2	2	2	3	2	4	2	4
10ea9119-85e2-48b4-82e9-782f8efde75e	2	2	2	2	2	2	2	2	1	1
97dbc20b-badb-4658-bffe-94f4780221cd	2	2	2	2	2	2	2	2	1	1
bd82d748-fc87-40df-849f-b58438111122	1	1	2	2	1	1	1	1	1	1
a8eff15f-db8f-47d9-9abe-cb88ae5dd65a	2	2	2	2	2	2	2	2	1	1
44df04d8-4c76-42e7-97f5-d4cbf2866866	1	1	2	2	2	2	2	2	1	1
0b0c4d0c-222d-4510-855f-4f51712c3a95	2	2	2	2	1	1	1	1	1	1
a63b3c4e-d8b5-45f5-bdd3-3b56117abf36	2	2	2	2	2	1	1	1	1	1
36502169-c9c0-488b-a840-c1f3b2803a98	1	1	2	2	2	2	2	2	1	1
c7545278-ac6a-47ca-9c2a-6b0b9ac5c066	1	1	2	2	2	2	2	2	1	1

## Sheet: Fig 4
Statistic Results
Fig. 4 | Comparison of the performances between Fu-LLM (finetune_qwen2_7b) and five other popular public LLM models
fig4-fullm_vs_silver
dCap	Pred_follow_up_source	GT_follow_up_source	Pred_is_deceased	GT_is_deceased	Pred_is_hospitalized	GT_is_hospitalized	Pred_had_surgery	GT_had_surgery	Pred_is_medicated	GT_is_medicated
39fa6f8d-dd40-4bb7-ab03-13d0021681b8	2	2	2	2	1	1	1	1	1	1
fd32a82a-8fa6-41fd-93e5-3581cb18bd82	2	2	2	2	2	2	2	2	1	1
edf5b3bd-2b92-4cbe-bcf2-fe7c3d1e916f	2	2	1	1	-1		-1		-1
899e9379-7f9a-46f5-9fb6-a8b20342105d	2	2	2	2	2	2	2	2	1	1
6c18c1b7-d86e-4c27-9c99-abd0a4910b3e	2	2	2	2	1	1	1	1	2	2
42149d00-f42d-4017-aa74-a22b4fee1d43	2	2	2	2	2	2	2	2	1	1
37d80016-3d79-4ade-b913-805901ab4130	1	1	2	2	2	2	2	2	1	2
7912a24c-1bc7-40c9-b3fd-57f434fc6c51	2	2	1	1	-1		-1		-1
dc8dce3a-7b51-48a8-a571-448092cf38a7	1	1	2	2	2	1	2	2	1	1
e92c075c-782f-4940-945f-eee69f02cd1f	1	1	2	2	2	4	2	2	1	1
e4d2fea4-cdff-486a-9ea0-fa1404782963	1	1	2	2	2	4	4	4	1	1
ed9d5420-97db-42ad-9968-51702c4636ed	2	2	2	2	2	4	4	4	1	1
ebab9161-b36b-4347-8206-02af5433ca47	2	2	2	2	2	2	2	2	1	1
6fd9f975-eacd-4558-aba8-509d40a226e9	2	2	2	2	2	2	4	4	1	1
3e7b0db0-d0f6-48ab-a732-9066c6adb1c9	2	2	2	2	2	2	2	2	1	3
26be5c60-3b57-42a1-a1db-55e4414fa778	1	1	2	2	3	3	2	2	2	2
362acf35-9bf9-4423-8ccb-75f9c934a1cf	1	1	2	2	2	2	2	2	1	1
e58864eb-b861-498b-a28f-be137f3502b3	1	1	2	2	2	2	4	4	1	1
35eeb086-f961-43aa-bf96-7ef1c5cf4222	1	1	2	2	2	2	4	4	1	1
798c4f9f-2b83-49aa-9c6b-ae8c5c7c68b2	2	2	2	2	4	4	4	4	1	1
29d967a1-401a-4036-aa88-22e321cfaa48	1	1	2	2	2	2	4	4	1	1
cfc89a38-1444-4366-9d37-fc624475de9c	1	1	2	2	1	1	1	1	2	2
50386026-06a4-4e13-a763-170164d6b620	2	2	2	2	1	1	1	1	1	1
10c9b440-e83c-4960-a1ad-c31f5741644a	2	2	2	2	2	2	4	4	2	2
baed9661-1973-46c8-81b5-a67d39275c65	1	1	2	2	2	2	2	2	1	1
09f9d2fe-e567-4054-aa06-ac6875570bbb	1	1	2	2	2	2	2	2	2	2
4ccf1825-5494-4ef2-8f96-a2875973c890	1	1	2	2	3	3	4	3	1	1
6d205e8f-d9cc-46c2-a733-2f4dc8ee5504	1	1	2	2	2	2	2	2	1	1
122c12ee-43f8-45c8-b90e-eaf9e76a7e69	1	1	2	2	2	2	2	2	1	1
0ed5b7b9-f4ff-4534-8c7c-8d242c83f81d	1	1	2	2	3	1	2	2	1	1
3da54458-9dd3-4cf8-9c93-92998b756913	1	1	2	2	2	2	2	2	1	1
e2d760a1-6abc-4290-9261-2895cc690949	1	1	2	2	4	4	2	2	1	1
2ddf2616-ba1b-4c76-9858-b579afb7f539	1	1	2	2	2	2	2	4	1	1
530dd736-b06c-411f-bd96-2523098fbd5f	2	2	2	2	1	1	2	2	1	1
d859d067-b023-490e-982e-22a345283fed	1	2	2	2	2	2	2	2	2	2
f0ccb979-3062-46b0-92dd-4392dc5738ac	2	2	2	2	1	1	2	2	1	1
dc2d73b5-a63b-45d5-835b-92627c0d1190	1	1	2	2	2	2	2	2	2	2
c5012a2f-0b5c-442f-9bbd-a6c9774b43e0	2	2	2	2	1	1	2	2	1	1
0dcff201-9175-468e-8994-d9fb9a7a685b	2	2	2	2	2	2	2	2	1	1
bddf1552-8bdd-4918-9f57-8c9f1246f117	1	1	2	2	2	2	4	2	1	1
cd1ad7ba-8251-4fde-91f7-3be9bfb920b1	1	1	2	2	2	2	4	2	1	1
add8dd24-10cf-4715-bd98-572c29bcc7fe	2	2	2	2	4	4	4	4	4	4
c0159472-c3e0-4e0c-beba-c2d60129d469	2	2	2	2	2	2	2	2	1	1
b48d30ce-cff8-45a9-a593-31cf86b606e2	2	2	2	2	2	2	2	2	1	1
536a8327-faf0-4791-98c2-c5857da34233	2	2	2	2	2	2	4	4	1	1
f4055306-5159-4556-86f4-512ed5384586	1	1	2	2	3	3	4	4	1	1
c1012e33-0f7e-4a4d-87de-163e798635a2	2	2	2	2	2	2	2	2	1	1
628f3fc2-7113-4b26-b4e0-f30956d0bb46	1	1	2	2	2	2	4	4	1	1
63f26a0d-e94b-48c8-aa80-521173c80fa3	1	1	2	2	1	1	1	1	2	1
98978b4e-72bd-487f-b8db-4b0c83bcf242	1	1	2	2	2	2	2	2	1	1
7c965c95-768e-400d-b867-c298434d27cd	1	1	2	2	2	2	4	4	2	2
9d4f17f3-8f27-4ffe-bfb2-018ce1aa961d	1	1	2	2	2	1	1	1	1	1
d3cfd722-f106-4d5d-9393-1915cbf1add6	2	2	2	2	1	1	2	2	1	1
6baa2cf7-f9ec-4a6d-90e6-524ef04088a6	1	1	2	2	2	2	2	2	1	1
bc369ea5-03d3-4891-87b9-c0eec58481e1	2	2	2	2	1	1	1	1	1	1
0605f83b-83ab-4ba1-9033-2183a3e3ef95	2	2	2	2	2	2	4	4	1	1
387ac59c-06e8-47a4-af25-4d6a56386a3e	1	1	2	2	2	2	2	2	1	1
54535128-71ac-48a4-bec2-96ace22a1bbd	2	1	2	2	2	2	4	4	1	1
acd4ef33-3a04-48f2-84b2-c2d8f5777e18	1	1	2	2	2	2	4	4	1	1
30c3725f-d298-4048-bcb8-29961c19f4d0	1	1	2	2	2	2	2	2	1	1
13e77346-47e1-41dd-afcf-59505763d613	2	2	2	2	2	2	2	2	1	1
25adf0a9-b019-48aa-9544-15c7ba02ed95	1	1	2	2	2	2	4	4	1	1
8fd92eb1-14f8-4723-82f6-abde625524e9	2	2	2	2	2	2	2	2	1	1
e58dc001-f962-4e76-a7db-e4fbcea908c2	1	2	2	2	2	2	2	2	1	1
85230228-2412-4327-bf05-99bf43e784ed	2	2	2	2	3	1	1	1	1	1
2544140f-78c3-40ff-9fbd-ba3e75a3fe3f	1	1	2	2	3	1	1	1	1	1
8c28db08-e82f-415e-a1c1-9cb8a1374569	1	1	2	2	2	2	4	4	2	2
3e8efe15-0b6d-417c-9701-c07b144db7c0	1	1	2	2	2	2	2	2	2	2
c0481932-fd1b-4223-9e45-de03a6041768	2	2	2	2	2	2	2	2	1	1
c1931613-c96e-4e3b-8277-d8e83369bea3	1	1	2	2	2	2	2	2	1	1
36adb13e-1c08-4f6a-8acf-3fb9975c6584	1	1	2	2	4	4	4	4	1	4
98dc50c3-fbab-4dfe-8d90-4801bc72e3e3	2	2	2	2	4	4	4	4	3	3
9bba7d02-fb74-4af3-9536-bdd038f5e250	2	2	2	2	2	2	2	2	1	1
c8845bf4-5a1d-4a26-9436-0f606e93033a	1	1	2	2	1	1	4	4	1	1
82903aef-cc7b-4dc3-aace-f84132f20642	1	1	2	2	2	2	4	4	4	4
9a2c6122-e001-48e8-bdd2-d5790490b731	1	1	2	2	2	2	2	2	1	1
7151d34c-289d-4509-978d-6ed44ca74f63	1	1	2	2	1	1	1	1	1	1
ad4067c5-1f70-4d80-9329-a75d4aea47dd	1	1	2	2	2	2	2	2	2	2
2fb5520f-cf9a-4f4e-af69-a613450c6189	2	2	2	2	1	1	1	1	1	1
62bd8e52-54d6-47c3-8b3f-0e6c8e0f16d0	1	1	2	2	1	1	1	1	1	1
b77af6da-1854-4c05-822f-299fb286d8fa	2	1	2	2	1	2	2	2	1	1
722ac7e4-9067-4ec2-901f-ef0ef2df6669	1	1	2	2	2	2	2	2	1	1
4fec7bdd-e2c4-43ec-bb45-0cf6a2799b7c	2	2	1	1	-1		-1		-1
e6586225-a9d4-439f-8855-4282e8bfc9f7	2	2	2	2	2	2	2	2	1	1
c6815ee9-1b73-4f8e-926d-5820e4beec4b	2	2	2	2	4	4	4	4	1	1
6101482a-757a-4ce4-80e0-d96d0e6f44b1	1	1	2	2	2	2	2	2	1	1
48014736-dccf-4f90-95a5-ea5f402f1204	2	2	2	2	2	2	2	2	2	2
7aed0cc2-d6bc-4651-bfb2-b73751b98030	1	1	2	2	1	1	1	1	1	1
c356f4c1-1e11-4357-853c-179af01322a9	2	2	2	2	2	3	2	2	1	1
b7435e63-7253-4e68-baf7-2abd342a9c1c	1	1	2	2	2	2	2	2	1	1
06ca34a9-a50a-47ab-b609-d5a839f2b33f	2	2	2	2	2	3	2	2	2	2
59c5a96b-d105-4e90-b1cd-953ab544ea1d	1	1	2	2	2	2	2	2	1	1
2d8d0f50-8295-4c0d-86d1-b5d5e5aeca57	2	2	2	2	2	2	2	2	2	2
8bc3452c-3c93-474f-afc6-1fc6d0c6b422	2	2	2	2	2	2	4	4	1	1
eaa79955-5779-4a8e-9591-1e8452c456c9	1	1	2	2	2	2	2	2	1	1
c857fa2d-b9ca-4875-a473-26cbd7054116	1	1	2	2	2	2	2	2	1	1
96a84c83-24e7-4929-8e13-75996ab0c838	2	2	2	2	2	2	4	4	1	1
1cd65156-c777-4aa2-956f-19c845d7a42c	2	1	2	2	1	1	2	2	1	1
0d1c0ff5-eda5-4671-8abb-cc3fe7b7459a	2	2	2	2	1	1	1	1	1	1
be01099f-1586-441e-971e-2c1179a3a288	2	2	2	2	1	1	1	1	1	1
c929942f-b08e-4863-b153-2a16c448b25b	2	2	2	2	2	2	2	2	2	2
ccb37f94-66c5-4f83-8b42-89aca5e70d4f	1	1	2	2	2	2	2	2	1	1
2fdcd4a5-b3d8-461b-8648-312143f8a72e	2	2	1	1	-1		-1		-1
6f6e6dae-4987-4cd1-8a4d-103b48d679ef	2	1	2	2	3	3	4	4	4	4
93298405-accc-4d85-9f2e-6af4a5fbd92d	1	1	2	2	2	2	2	2	2	2
4a1a39e0-ae42-45d0-9cba-2d4d2aa59e4f	2	2	2	2	3	4	2	2	1	1
9226c66c-ba10-45f0-807a-e63b9444f573	1	1	2	2	2	4	4	4	1	1
ccbd9377-bdfc-4339-b052-cf7101cdbc43	1	1	2	2	2	2	2	2	2	2
66fb7846-5a54-47e1-9e92-e9f9cf2b26b2	2	2	2	2	3	3	2	2	1	1
863037b1-9448-440f-8449-4cb4b8ff2a87	1	1	2	2	2	2	2	2	1	1
558da363-8944-4387-9d31-66028e0eb032	1	1	2	2	4	4	4	4	4	4
fa333f5d-113b-483f-a7c8-0ea6c9318c86	2	2	2	2	2	2	2	2	4	3
947cac18-7c87-438b-a2a5-9f2d1e61adce	2	2	2	2	2	2	2	2	1	1
77ae5be5-f4a6-46a9-b4d2-78d3e5a630b2	2	2	2	2	2	2	4	4	1	1
e46b0146-f66b-4465-8be9-5fadc10e8cac	2	2	2	2	2	2	2	2	1	1
876458d5-33ed-4fed-b9dd-60aa4348d6b6	1	1	2	2	2	2	2	2	2	2
f279a836-04cd-409c-907c-580f8e18f776	2	2	2	2	1	1	2	2	1	1
44a91a62-6dd2-4d34-bc4e-61c6d907651c	1	1	2	2	1	1	4	4	4	4
6e3140c5-398a-4720-a1e5-50168b01bd86	2	2	2	2	1	1	2	2	1	1
5d149193-3287-4da2-85ee-b21cef56a606	2	2	2	2	2	2	4	4	1	1
b1480130-4b0c-4193-a7ec-19018b7a975f	1	1	2	2	1	2	1	2	1	1
d839c639-4d1f-4cd8-9d20-c8eb9caf85e5	2	2	2	2	2	2	2	4	1	1
9227564c-d965-4e29-b6b8-b9eb008f2bfd	1	1	2	2	2	1	2	2	1	1
c5955637-1fba-4b59-a194-ff4f95f3d58e	1	1	2	2	1	1	1	1	1	1
8b57a34e-ec71-49af-97c4-75d41a6667f2	1	1	2	2	2	2	2	2	1	1
889c3085-9acc-4041-a34b-74334cc02759	2	2	2	2	1	2	1	2	1	1
dc2dff1f-19ce-4d91-b377-6ff188cee37e	2	2	2	2	2	4	2	4	1	1
48843715-61a3-43e8-ae1b-d3eb820bf2ac	2	2	2	2	4	4	2	2	1	1
8659a693-e43c-4259-a1ed-8863256f2202	2	2	2	2	2	2	2	2	1	1
921e6bb3-d9e2-4c31-a1e4-c339b268e25c	1	1	2	2	2	2	4	4	1	1
144c7307-90b2-4530-956b-f0fd5c0c0397	2	2	2	2	2	2	4	4	1	1
c03b2c9e-23fa-4e1f-8a5c-379b762d7dd9	2	2	2	2	2	2	4	4	1	1
e67b78e7-af47-4399-934f-38ff309e5a1d	2	2	2	2	2	2	4	4	1	1
3340b0d0-3de6-4a28-b2ae-84479c63ce26	1	1	2	2	2	2	4	4	1	2
1a0ed4a1-8541-4edf-9cfd-23e90a9f9db4	2	2	2	2	2	2	2	2	1	1
a79a5f98-7699-40b7-bee0-fe588bbb0703	1	1	2	2	2	2	2	2	1	1
1b4a9de0-3ed8-4a98-8139-2e9d635af2b6	2	2	2	2	3	3	2	2	1	3
eaabb277-0d0c-42d8-af64-066bf5c01790	1	1	2	2	1	1	1	1	1	1
95e0eba4-e374-473a-b2f8-89e1284a8e76	1	1	2	2	2	2	2	4	1	1
f754d447-7b5f-4aa8-bbc3-36cea82f21d0	2	2	2	2	4	3	2	2	1	1
d0db3b2b-c6d0-4b55-973e-76880a10d34a	1	1	2	2	2	2	2	2	1	1
4277abf7-c1d7-470f-afe3-a2416598a823	1	1	2	2	3	3	2	2	1	1
a6bd68b0-6313-4054-9db6-aa76f81b40e5	1	1	2	2	2	2	2	2	1	1
b98387a3-d865-4c86-a998-96a1864bcefa	1	1	2	2	2	2	4	4	1	1
7a944b54-08a1-418b-a2ca-06c7383b172f	2	2	2	2	1	1	2	2	1	1
02a22745-6a13-4945-bbb4-ac10e62cf364	1	1	2	2	1	1	1	1	1	1
c61f6603-0683-4ace-aa0a-e6d86d17a1bc	2	2	2	2	3	3	2	2	1	1
57417453-471d-45dd-a75c-61dd5d88d801	1	1	2	2	1	1	2	2	1	1
5e866b1f-bc21-4637-a674-25c6a4ecf0fb	1	1	2	2	2	2	4	4	1	1
f9631d9e-c810-4e66-9227-a5df89752b08	2	2	2	2	2	2	2	2	1	1
c551d73c-5716-42fb-a98d-7cdf3d9fcb34	2	2	2	2	4	4	4	4	4	4
0768084a-f2b7-432d-8ef4-dec0919bbd6c	1	1	2	2	2	2	2	2	1	1
ff095cbb-ce4e-4173-b6df-c36f2ff664c3	1	1	2	2	2	2	2	2	1	1
de714a85-5989-43eb-8c72-591baa086918	1	1	2	2	1	1	1	1	1	1
9abf4bd4-1fba-4def-99fc-f3ba78582627	1	1	2	2	2	2	2	2	1	1
19a51a12-839a-485e-aad4-f9af55a22131	1	1	2	2	2	2	2	2	1	1
4e589aa5-dd95-4dae-a101-453443ce369e	1	1	2	2	1	1	2	2	1	1
e5e89d8d-13b9-44c1-9ee8-0ef4b2e11396	1	1	2	2	2	2	2	2	1	1
fd43d961-b503-4444-9fdc-4569287ffb1d	2	2	2	2	2	2	2	2	1	1
55798e10-6a6e-48dc-b03c-7121ef3d3cfa	2	2	2	2	3	2	2	2	1	3
5c539e69-d41e-4d49-b1c7-d864581a5e04	2	2	2	2	2	2	2	4	1	1
d10b61ab-1ff2-44b8-9f5b-116b9b9b7639	2	2	1	1	-1		-1		-1
6877439c-3adc-424d-9982-9049a5ac0bff	2	2	2	2	1	1	2	2	1	1
372f4cc2-d828-47a8-adf3-03767cad6cdb	1	1	2	2	2	2	2	2	1	1
af0d503d-238a-4073-b2cd-34ee102a8784	1	1	2	2	2	2	2	2	1	1
8ea8c0ec-844b-44cc-8c8d-862ef7086549	2	2	2	2	2	3	2	2	1	1
9eccadd7-b2a1-4777-8618-66e54d6eee62	1	1	2	2	1	1	1	1	1	1
895f3fe6-8ee4-44db-8a7b-f61b41506084	2	2	2	2	1	1	1	1	1	1
37950ddc-adb7-45fb-ab2d-6f7db3f58a3c	1	1	2	2	2	1	4	4	1	1
c6e1c5c6-e09d-4607-a631-b212e623b16d	1	1	2	2	2	2	4	4	1	1
d0cb9ca4-650f-4ee4-9481-32f2df2ac269	1	1	2	2	2	2	4	4	1	1
8810522d-9e60-405b-a89a-2aac0255e916	2	2	2	2	1	1	1	1	1	1
6d207e64-6d6c-42bb-b81d-52642eb6e746	2	2	2	2	1	1	4	4	1	1
bfd22a9a-a534-4533-91df-3391d57ac998	2	2	2	2	2	2	2	2	1	1
b6406fb6-c685-4bdb-8e27-e8d5a04c1eee	1	1	2	2	2	2	2	4	1	1
5898ff15-8460-4caf-8710-7e27087f0166	1	1	2	2	2	2	2	2	2	2
8c3d4489-f890-4767-af48-5176bc3a4b77	2	2	1	1	-1		-1		-1
e7ab244e-85ca-4ffd-a2a0-3068d6fc34dc	2	2	1	1	-1		-1		-1
42044fc8-c80f-4b4c-a757-4313c77ee24a	2	2	2	2	1	1	1	1	1	1
5b403d26-d08b-4579-a66d-0f8930846093	1	1	2	2	1	1	1	1	1	1
a21404f7-60f3-4906-847e-6e5657f3ae00	2	2	2	2	2	2	4	4	1	1
f0435c29-51ad-46b2-add0-2dac9142a43c	1	1	2	2	1	1	1	1	1	1
563d9ef0-cb1b-4268-95c8-3bc58420c8f8	1	1	2	2	4	1	1	1	1	1
eb465858-2b62-4e2e-a55c-eb0ec56004f4	2	2	1	1	-1		-1		-1
c3673af5-a632-498c-b3c4-5b57399a8a53	1	1	2	2	2	2	2	2	1	1
5ecdd746-6c24-4e85-9143-63dc3dcc10d3	2	2	2	2	1	1	1	1	1	1
c9c91f1a-0b6e-483c-b095-762bea6e9993	2	2	2	2	4	4	4	4	4	4
a6120375-7429-4768-ac9c-bb8fd760fb7f	1	1	2	2	2	2	2	2	1	1
8e193440-e156-4c46-8576-080a838e6eaa	2	2	2	2	2	2	2	2	1	1
3b94e44e-5f10-4d07-a214-f3b1a2cd14a6	1	1	2	2	2	2	2	2	1	1
0aa076ea-ea9b-41b5-9e67-a4cc00d81d9b	2	2	2	2	1	1	2	2	1	4
959ee14f-e581-489a-a08a-f96f74f9f915	2	2	2	2	1	1	1	1	1	1
ed2b7769-5918-425d-abc1-fa1f4a23046c	2	2	2	2	1	1	1	1	4	4
fb1602a0-e4a8-408b-8477-ba537bbced21	1	1	2	2	2	2	4	2	2	2
59401a5e-f01c-4ab8-8e45-d7baba170b01	1	1	2	2	2	2	2	2	2	2
691ecabc-f592-4f72-a181-a5df81f238ef	1	1	2	2	2	2	4	2	1	1
a7660eee-586e-41c9-b6a5-9c5081702463	2	2	2	2	2	2	4	4	1	1
a5248026-65f1-4e91-aab3-acaaf125d377	1	1	2	2	2	2	2	2	1	1
f8c136ea-4f50-4ddc-8839-77268e3a9662	2	2	1	1	-1		-1		-1
67046d23-9a35-4425-bbea-07bf69d0d3fc	2	2	2	2	2	2	2	2	1	1
15521161-64b7-446d-a522-530a8bd41bd7	1	1	2	2	2	3	4	4	1	1
c78b8eba-b613-4098-bc19-01066bd31967	2	2	2	2	2	2	4	4	1	1
728bc161-7fca-4213-8336-2f9c0fa2cbd1	1	1	2	2	2	2	1	1	1	1
95488260-55fa-4486-8c8b-a628598d18a7	1	1	2	2	2	2	2	2	1	1
7644fa92-11c4-4b5d-8297-2f9d5b17ad1c	1	1	2	2	2	2	2	2	1	1
91530264-ad28-4c69-a5a3-f8e5979a8d67	1	1	2	2	2	2	2	2	1	1
c34f83df-8d87-4f08-a6b7-61759a8887c8	2	2	2	2	3	3	2	2	1	1
fc472fe6-7146-42da-918a-416c36910a8f	1	1	2	2	2	2	2	2	1	1
2032207c-05ac-483e-9be3-24c93f30542b	2	2	2	2	1	3	2	2	1	1
74ebc100-01e4-4205-abb5-442edac42e75	2	2	2	2	1	1	1	2	1	1
8acd3f17-2410-4b4f-ad3a-ff14df7b17de	2	2	2	2	1	1	1	1	2	2
8e81ea03-933d-4c15-811e-2aa7fa144c89	1	1	2	2	2	2	2	2	1	1
307ee3cc-fef1-4766-b8c1-2f81146fe24d	1	1	2	2	2	2	2	2	1	1
72956d57-71fd-4a8f-ab8d-9a16729c5ba9	1	1	2	2	1	1	1	1	1	1
df5630f0-4c59-48d9-8d11-7b895cca5536	2	2	2	2	2	2	2	2	1	1
eeaafc5a-6a9b-48db-a869-20084bb977cd	1	1	2	2	2	2	4	2	1	1
0098b79d-bf75-4104-b698-27418f0ab8ef	1	1	2	2	3	1	4	1	1	1
31821323-0cf9-4da6-8e69-d323f823ec7c	2	2	2	2	2	2	2	2	2	2
b2eb546c-354f-46a8-b52c-5bb42ac3c07e	2	2	2	2	2	2	2	2	2	2
47c1c4e1-ade0-4701-848e-ef839a7b500b	2	2	2	2	3	3	4	4	1	1
9136284c-3275-4841-ada7-dd2963c8161f	1	1	2	2	2	3	2	2	1	1
0884f9fe-8c01-4106-8df2-7b8f7d79455c	1	1	2	2	3	3	4	4	1	1
91383292-71f3-41f0-aa67-3da3ccbbc79e	2	2	2	2	1	1	1	1	4	4
48c0a12f-ebce-4133-bbf9-5f5508504d68	1	1	2	2	2	2	2	2	2	2
18b0a34a-d8c3-45f3-ab70-0bb8f5644345	1	1	2	2	2	2	2	2	2	2
cf18c2a1-6330-4752-9d95-6647d448eda7	1	1	2	2	2	2	2	2	1	1
56751e2c-e3bf-4c3b-a5fb-e728d295bdab	2	2	2	2	3	1	2	2	1	1
ed2336cb-4f2e-4dc9-865f-d9a4e4db34cb	1	1	2	2	2	2	2	2	1	1
8b745966-cba4-4358-a2cf-3243b1b2d602	1	1	2	2	2	2	2	2	1	1
e14ee268-6c87-4f1f-89bb-91aafab9545f	1	1	2	2	3	3	2	2	1	1
8ec64278-490f-4776-a063-e8dfec887e3e	1	1	2	2	2	2	2	2	1	1
fb887c47-6855-4232-a8ff-1b081d09c001	1	1	2	2	2	2	2	2	1	1
bb440f0e-4a78-4f9e-89c6-8e82e07c6122	1	1	2	2	1	1	1	1	1	1
eeb5c40c-0332-4f04-8f44-25b75148cba4	1	1	2	2	2	2	2	2	1	1
bf9c235d-6707-4e1a-9bcb-90f69214d6e4	1	1	2	2	2	2	2	2	2	2
0f213a39-0f0f-4e9a-b10e-be624bdbdd3e	1	1	2	2	2	2	2	2	1	1
4e264738-d2ed-4192-99d9-4042fe6e8e9e	2	2	2	2	2	2	2	2	1	1
aa437edf-bcd2-49aa-a4f5-04ae53320dbe	1	1	2	2	1	1	2	2	1	1
9caff6fb-0580-468b-8952-e7649da4f1ef	1	1	2	2	2	1	2	1	1	1
5a7b93d8-e5ff-47a0-8384-2fd9909b465e	1	1	2	2	2	2	2	2	1	1
ff880217-b2d9-4bbf-ad5c-bd774f6db838	1	1	2	2	2	2	2	2	1	1
f8c5ab3d-20f6-45f4-8383-fbba61a7d3d2	1	1	2	2	2	2	2	2	2	2
8cb7c967-6c56-469f-b1f1-654978c2cac2	2	2	2	2	1	1	1	1	1	1
bee11734-37ad-4417-ae40-90eb55c84f0e	1	1	2	2	2	2	4	4	1	1
ee60f870-50dd-445a-809e-b2160985be53	1	1	2	2	2	2	2	2	1	1
3f827712-b474-492c-83e0-856db1a8ece3	1	1	2	2	2	2	2	2	1	1
6743ea27-2b68-4f5d-8981-b1e46b9cf165	1	1	2	2	2	2	2	2	1	1
4e897994-7825-470e-b165-cdcaa1cf1da7	1	1	2	2	2	2	2	2	1	1
21d7a003-dc00-442e-810b-0b2260065c4f	1	1	2	2	1	1	1	1	1	1
aebaf3e1-a096-4e2d-98e8-e90146587f6f	2	2	2	2	2	2	2	2	1	1
4aacb86b-2340-43d4-9537-3d6911a0aed4	2	2	2	2	2	2	2	2	1	1
32b641d5-7c9b-4c23-9247-84222737aacb	1	1	2	2	2	2	2	2	1	1
3a6d1a89-54ff-4191-84ad-542872e6fad7	2	2	2	2	2	3	2	2	1	1
cf1ccd42-b9c0-49a0-90fe-b25037d9803f	2	2	2	2	2	2	2	2	1	1
674d3448-e4ab-4a76-ac19-c6a225c50d3d	1	1	2	2	2	2	2	2	1	1
75090a9d-e6f6-4a95-8bb0-fd6bb1d85160	2	2	2	2	2	2	2	2	1	1
6577a14d-173e-425b-9442-3e10156d2f93	1	1	2	2	2	2	2	2	1	1
5850f6a5-abe3-4fd0-80cb-c3115e50dc33	2	2	2	2	2	2	2	2	1	1
d1c4d607-68df-417c-b96b-68b490a78d4c	1	1	2	2	2	2	2	2	2	2
b2bbc028-3d1d-488c-9ecf-1d1a0f3c5262	2	2	2	2	2	2	2	2	1	1
83b9af35-6cd5-4adf-8b85-d82c9c9adb84	2	2	2	2	2	2	2	2	1	1
d7f197ae-51b2-4804-9be7-0b692d86c523	2	2	2	2	3	2	1	2	1	1
b317e2bc-9cc9-44e2-a8e4-aecc3a4f3d93	1	1	2	2	1	1	1	1	1	1
9b642d72-1952-40bb-9924-0e4db71f0f88	1	1	2	2	2	2	2	2	1	1
1e540c2b-94c1-42b2-9563-8751cc1c8435	2	2	2	2	1	1	1	1	1	1
0cb84ab3-977a-49f6-acda-e416005d3a7c	1	1	2	2	2	2	1	2	1	1
a2030851-60a3-44fd-857b-b261f1c23d4f	1	1	2	2	2	2	2	2	1	1
eeecc79a-bf89-495b-b501-f1ccd885e138	1	1	2	2	2	2	2	2	1	1
89015392-ba02-4267-8e57-f00ba1102ee8	2	2	2	2	1	2	2	2	1	1
db454a1d-5eec-4a92-98ed-7895144e0e6a	2	2	2	2	3	3	4	4	1	1
77385732-2c70-45eb-b1d7-1ee156ee3179	1	1	2	2	2	2	2	2	2	2
6951b066-5de9-4f87-b976-44521f5cd862	1	1	2	2	3	3	2	2	2	2
95bc295b-5e79-4970-8610-d8446b6dba2b	2	2	2	2	2	2	4	4	1	1
ec457e66-5370-4a33-a9d0-4d8bf2c48c89	1	1	2	2	2	2	4	4	1	1
f9b06a2f-be80-46b9-873a-14a2336e7aaa	1	1	2	2	2	2	2	2	1	1
5244671d-d8d6-4c78-aca4-be72926790cc	2	2	2	2	3	3	2	2	1	1
cc3e7bb0-53f7-4fe8-931f-a89d50b60ccd	2	2	2	2	1	1	1	1	1	1
60e1533d-23f1-4464-ae57-173fda401f33	2	2	2	2	1	1	1	1	1	1
e87263a6-7117-4fcf-abc8-fa518b0a6e28	2	2	2	2	2	2	4	4	1	1
9a1d7d07-4a05-49ca-8622-3f9009a2fc8f	2	2	2	2	2	2	4	2	1	1
3f60eae8-6abb-45e8-a8ac-e6cb26f7b942	1	1	2	2	2	2	2	2	2	2
9fe8a299-cf8f-47fd-8f31-af5851fb1d76	2	2	1	1	-1		-1		-1
11f38d7b-ee52-4d20-a379-3b3756d171a2	1	1	2	2	2	2	2	2	1	1
5bb71265-b95d-4ce0-b9f5-4eed19b0ed84	1	1	2	2	1	1	1	1	1	1
75e4f464-1516-4e95-83c2-b154b3e11d5a	1	1	2	2	3	2	4	2	1	1
53ed30a4-7141-4e56-8ff1-d9475796ef86	1	1	2	2	2	2	2	2	1	1
1bdbf40f-a5aa-4b91-afd1-b7b687e84323	1	1	2	2	2	2	2	2	1	1
e1c177be-0efc-4a53-84b2-bfbc11eb9dec	2	2	1	2	-1	1	-1	1	-1	1
2daeec10-f1a9-49bc-96d6-fdcc25f745f1	2	2	2	2	2	3	4	2	1	1
5c68dcb3-0362-4c14-b5ac-ae71578ddac8	2	2	2	2	1	1	2	2	2	2
a5708b2f-291b-4600-afc5-f31534a31453	1	1	2	2	1	1	1	1	1	1
5e3f2356-2b59-44f9-80c5-b10eb54b82b5	2	2	2	2	1	1	1	1	1	1
c8ab3c77-50a0-4f24-899e-d67313dfa246	2	2	2	2	2	2	2	2	2	2
b5c7a7b0-f351-4819-856a-4b3d84cd7958	1	1	2	2	2	3	2	2	1	1
06416a18-316b-4038-826c-01114f3bb0e0	2	2	2	2	1	1	1	1	1	1
2b6be290-99b6-4c51-8a6a-d169aa1a3d12	2	2	2	2	2	2	2	2	1	1
bdb9871d-c6e1-46d2-aee8-1f08de4a838d	2	2	2	2	2	4	4	4	4	4
478ab6bc-b2aa-4170-9685-f0cfe82b7502	2	2	2	2	2	3	2	2	1	1
8c3d9c8b-9e22-4048-8174-9b6b9346861a	1	1	2	2	3	2	2	2	1	1
ee8af62c-b3d5-4d28-a980-d6e373a5a4cd	1	1	2	2	3	3	2	2	1	1
9002feaf-738e-493d-9b84-246459a63b70	2	2	2	2	2	2	2	2	1	1
770ed9e0-ba32-498c-bfbd-48796587383a	1	1	2	2	2	2	4	4	1	1
f2d442d2-da3a-456e-ba5c-083dccc4ae05	1	1	2	2	2	2	2	2	1	1
d16444d2-4eec-4c20-a00a-bbc4ea77fcdf	2	2	2	2	1	1	1	1	1	1
3846ec1d-8b1e-4a74-b5fb-bb6d5ee8b782	1	1	2	2	2	2	2	2	1	1
c2bcab81-ac9c-4ac6-99dc-887a7d569429	1	2	2	2	4	3	4	4	4	4
69a6c7fb-64ff-498e-ab0d-b69b845fb53e	1	1	2	2	1	1	1	1	2	2
add5f24b-3bd8-462a-b417-13ea4661fc90	2	2	1	1	-1		-1		-1
f4274b83-4b7b-4eb8-849e-fc0d9ea6737c	1	1	2	2	2	2	2	2	1	2
0c369418-3511-41c0-9cfb-16754f94911a	2	2	2	2	1	1	1	1	1	1
88786163-4866-451a-a0b0-ddff2b882f59	1	1	2	2	2	2	2	2	1	1
1599307e-27e7-4699-8e60-0bff13f6ec9c	2	2	2	2	2	3	4	4	4	4
10ea9119-85e2-48b4-82e9-782f8efde75e	2	2	2	2	2	2	2	2	1	1
97dbc20b-badb-4658-bffe-94f4780221cd	2	2	2	2	2	2	2	2	1	1
bd82d748-fc87-40df-849f-b58438111122	1	1	2	2	1	1	1	1	1	1
a8eff15f-db8f-47d9-9abe-cb88ae5dd65a	2	2	2	2	2	2	2	2	1	1
44df04d8-4c76-42e7-97f5-d4cbf2866866	1	1	2	2	2	2	4	2	1	1
0b0c4d0c-222d-4510-855f-4f51712c3a95	2	2	2	2	1	1	1	1	1	1
a63b3c4e-d8b5-45f5-bdd3-3b56117abf36	2	2	2	2	1	1	1	1	1	1
36502169-c9c0-488b-a840-c1f3b2803a98	1	1	2	2	2	2	4	2	1	1
c7545278-ac6a-47ca-9c2a-6b0b9ac5c066	1	1	2	2	2	2	2	2	1	1
fcae96a6-48dd-4a4c-a1e1-9dbaa393a3c3	2	2	2	2	2	2	2	4	2	2
ca3a2dcb-5e87-4c8e-a54b-3afe9654df42	2	2	2	2	4	3	2	2	1	1
fafac8bf-6ad7-43b0-81b8-b3551438d2a5	1	1	2	2	2	2	4	4	1	1
54704ac9-3c14-4416-a8b6-7195f126e361	2	2	2	2	2	2	2	2	1	1
c0f1cd40-f562-450c-a47b-e80350f7fa30	2	2	2	2	3	2	4	4	1	1
028999bb-32fc-4096-a57b-33a9a2771e47	2	2	2	2	2	2	2	2	1	1
266370ca-fcb3-44ce-90dc-7a9e083d17a4	2	2	2	2	3	3	2	2	2	2
026dd331-e5f8-4733-b3e1-44ebfc5c993a	1	1	2	2	2	2	4	4	1	1
7ab9af20-36ee-4a3f-91f3-ecfa21fcf571	1	1	2	2	2	2	4	4	2	2
8c2ecc2d-1801-44f3-9c37-84ebe4b1a863	2	2	2	2	3	3	4	4	1	1
ea089723-0627-418d-8a36-3b02b6716180	1	1	2	2	1	3	1	1	1	4
473020c0-cd9a-4bda-8c44-fb0cceb5efe4	2	2	2	2	3	3	2	2	1	1
5a87d1b8-800a-4ba9-a4c6-fd45094f7444	1	1	2	2	1	1	1	1	1	1
a490e7c6-c2b6-4e2c-905e-9fd2612a54ad	2	2	2	2	2	2	2	2	2	2
af2b6e00-8a3d-474c-8079-00a659f04d24	2	1	2	2	1	1	4	4	1	1
1f55561c-66cd-47c3-9d0f-baddb825858f	2	2	2	2	2	2	1	1	2	2
8e4a8ed7-43de-464e-9c2d-b660063e06e7	2	2	2	2	3	3	2	2	1	1
3d377f77-b538-4f98-9472-f81d6144fea5	2	2	2	2	3	3	1	1	2	3
d0eab0a9-e607-4082-ac07-5491bfc6ad9d	1	1	2	2	2	3	4	4	2	2
72399510-4d6f-42f9-b646-adfde5cc42a1	1	1	2	2	2	2	2	2	1	1
2ece2e05-401f-45d1-9194-d1ea1c155e20	1	1	2	2	1	1	1	1	1	1
5499c67f-c4a7-4aa9-bc81-86088daf162e	2	2	2	2	1	1	1	1	2	2
1d5f10c1-1651-4c80-9056-8ae7f2d2a215	2	2	1	1	-1		-1		-1
06f6ed77-f83b-4b13-9dd9-03850aab8a75	2	2	2	2	2	2	4	2	2	2
86692b55-39dd-4aeb-a863-004fc9fb1f27	1	1	2	2	2	2	2	2	2	2
24b48621-136c-4540-90c7-c5dfad928f02	1	1	2	2	2	2	2	2	1	1
1f0f4ba3-6efa-424c-bd64-da9191a1bb07	1	1	2	2	1	1	1	1	2	2
40524759-bea5-4001-a5e8-6f7185c290f4	2	2	2	2	2	2	4	2	1	1
380fe528-4aac-440a-84df-2eff1e08c02b	2	2	2	2	2	2	4	2	1	1
cb5dcbcb-f533-4218-a1ea-f89f3fcdd9c7	2	2	1	1	-1		-1		-1
4a581c19-03b7-4926-bc26-6deeb7c36d57	1	1	2	2	1	1	4	4	2	2
9fc1fe3f-a0f3-4d4e-ab17-ccdf12ce20b1	2	2	2	2	2	1	1	1	1	1
539e729c-e058-40c4-8828-1a3ab11c3ed1	1	1	2	2	1	2	1	2	2	2
b0e71dc7-76fb-47b8-a7ae-e6187d07d551	1	1	2	2	2	2	2	2	1	1
fcec40c3-2101-4b07-8da0-789529aeb6f2	1	1	2	2	1	3	2	2	1	1
833a128a-76ed-4577-904b-65ead9fe641c	2	2	2	2	3	3	4	4	1	1
c3bb4bc6-4618-4315-ae69-bdd87ed8f7e8	1	1	2	2	1	3	1	1	2	2
988e977d-dc4f-491e-9bfb-0b3ae098a183	2	2	2	2	2	2	2	2	1	1
4cdbfb7e-80a8-4d4c-a65e-4880bda503c1	1	1	2	2	1	1	4	4	1	1
01eb226a-fa05-4465-8a1a-a51a26d8106a	1	1	2	2	3	3	2	2	1	1
ae0a3510-437a-4b2b-a90e-3c95c30f2cfa	1	1	2	2	2	3	4	4	1	1
544bcef4-f2d2-4fb3-9ab9-6a5920e3346c	2	2	2	2	3	3	2	2	1	1
0ae0c548-dc75-48a1-a35f-5afb38abbe53	1	1	2	2	1	2	2	2	1	1
ae9f63b2-49fe-48dc-9d4d-d1259de5ff21	2	2	2	2	2	2	2	2	1	1
36a76674-0ae6-46da-9e1e-8704e0ac88b2	2	2	2	2	2	2	2	2	1	1
0a2f3fd4-59fa-42d4-8c49-516019c28181	2	2	2	2	3	3	4	4	1	1
f4ad608f-f52e-4fb7-961f-d99beccc8a9e	2	2	2	2	1	3	1	1	2	2
fe905aee-6122-4b0c-8e6e-cc2bd83b6f63	2	2	2	2	2	2	4	4	1	1
82cfa337-7af0-406f-8205-25772c25ee33	1	1	2	2	3	3	4	4	1	1
76e6958e-e536-4883-8b1e-70e843cf8557	1	1	2	2	2	2	4	4	1	1
2f4fb07a-e184-49c6-8dae-dc770bf6a0ac	1	1	2	2	3	3	4	4	1	1
fa903062-3a39-4af3-ada6-f02a67086b1c	2	2	2	2	3	3	2	2	1	1
284078f9-3214-403e-af68-1ec775b0f427	1	1	2	2	1	1	1	1	1	1
38d632f9-518b-4053-b9ad-2d0e902f1652	2	1	2	2	2	2	2	2	2	2
28738533-a52c-40af-b9b3-e98eaa38276c	1	1	2	2	1	1	1	1	1	1
1982337f-e653-4e04-9a5d-4879e0f3362d	1	1	2	2	1	2	1	1	1	1
fa43b199-ed51-4791-a823-f05c011d9c6f	2	2	2	2	3	3	4	4	1	1
979cde90-c47b-4554-b858-9717f015e381	2	2	1	2	-1	2	-1	2	-1	4
37bd2765-718e-4912-a47a-2e42c17e7ae2	2	2	2	2	1	3	1	1	1	1
05ebc1a0-955a-416b-b72b-8f8ba3f1ae0a	1	1	2	2	2	2	4	4	1	1
e4754c26-337c-41bc-8133-9fcf07011319	2	2	2	2	1	1	1	1	2	2
63e07a8f-28eb-4b9e-813f-93804e21c322	1	1	2	2	2	3	4	4	1	1
56281e38-45c4-453f-a8ed-965e332669bd	2	2	2	2	2	3	4	4	1	1
247d8890-57e1-4ffb-b099-1255681ee352	2	2	2	2	2	3	2	2	1	1
52cfc5de-a4f4-4d29-902a-72dc29e2a2da	2	2	2	2	2	2	4	4	2	2
2e634340-0303-4dfa-b3f3-1ee91a9e86e7	1	1	2	2	1	1	2	2	1	1
f08297c6-56b8-47e0-9adf-8575cc1c6bbc	1	1	2	2	2	2	2	2	2	2
4132fa26-312b-4300-9bc3-1420fad2571a	2	2	2	2	2	2	4	4	1	1
7d1a9bde-1c20-4061-a2c1-ada91916a159	1	1	2	2	3	3	4	4	1	1
e8ce36a4-7be2-4d32-b058-b5a3060bf854	2	2	2	2	3	3	4	4	1	1
716faaeb-d20c-4fad-afbb-462f5e9cbc78	1	1	2	2	2	2	2	1	1	1
641a87e2-3d53-4ea2-aad5-4eff4f1f8e53	2	2	2	2	1	1	1	1	1	3
a78c9f25-d472-4ff6-a2ad-124c5d962ac6	1	1	2	2	2	2	4	4	2	2
2949965b-47a9-477d-8ed7-6a62f5fef0e8	2	2	2	2	2	2	2	2	1	1
41ad7539-3e24-4633-aaca-e9e9071f2bd9	1	1	2	2	2	2	1	1	1	1
f4e18a94-b15e-4493-9593-46cb16bec114	2	2	2	2	1	3	1	1	1	1
1319af16-9dbe-426d-8aa4-c0800aaf5929	1	1	2	2	2	2	2	2	1	1
4015961a-74f4-47e1-8c80-0da57288cc4f	2	2	2	2	4	4	4	4	1	1
cbce3968-5873-4851-8cf8-8f6ed52ed614	1	1	2	2	3	3	4	4	1	1
79da5933-b1a7-4610-b949-60e9e6263853	1	1	2	2	2	2	4	4	1	1
e8cd024c-0bb6-41de-96b3-4339a38c9b36	2	2	2	2	2	2	4	2	4	2
a8939bd1-3332-4525-97a4-2b1111ae8e6c	1	1	2	2	3	3	2	2	1	1
00c6dff8-f3c5-4379-87e8-5fc61da53e1c	1	1	2	2	2	2	4	4	1	1
1ad8f315-5f8f-4c6f-aee8-fe77b2166603	2	2	2	2	1	2	1	1	1	1
653942c2-7c28-447e-a00f-cd8550ad1902	2	2	2	2	2	3	2	2	1	1
3e7d38ec-45e4-4c3b-8df3-33312f904ac4	1	1	2	2	2	2	4	4	1	1
ccaa1e26-ef0e-404b-aa0a-244c92c6c62d	1	1	2	2	2	2	4	4	1	1
87980a03-0476-4fcf-ba55-243078970927	1	1	2	2	2	2	4	4	2	2
8827af3a-d40b-4ba4-bef0-d1e1127644e4	2	2	2	2	2	2	4	4	1	1
d5f9784e-1a3f-4204-9ddc-f2207a880afe	2	2	2	2	1	1	1	1	1	1
5b265de4-84ba-4802-8b33-b4581dbe551a	1	1	2	2	2	2	2	2	1	1
3aa8f2c5-169c-4f82-87ed-f270a8840f32	2	2	2	2	2	2	4	4	1	1
c315e27d-0040-4ae0-85ab-f3b0b2facad4	1	2	2	2	2	2	2	2	1	1
4ace0a00-7b24-4b19-a41f-0340cd1d4ad1	1	1	2	2	2	2	4	4	1	1
a1650af8-d182-4420-a727-e72f446295fe	1	1	2	2	2	2	4	4	1	1
9cf8e18b-0716-4c02-a6a2-c1b8934751e7	1	1	2	2	3	3	2	2	2	2
b5ac647c-4455-44f0-8eb1-9172a7758730	1	1	2	2	1	2	1	1	2	2
00bb4a86-946e-4ddf-b735-cec88e0c2049	2	2	2	2	3	3	4	4	1	1
1b6b86d1-35f7-4e59-a3c2-e1fcb62c73c4	1	1	2	2	3	3	4	4	4	4
680d156d-241c-4a83-a2c8-4764abc2e276	1	1	2	2	4	4	4	4	2	2
9b1bee62-10d1-4e03-b043-e20530f5c1b0	2	2	2	2	2	3	4	4	2	2
c56ef16b-aa03-409c-a1f8-3b0c21b4e026	1	1	2	2	2	2	4	4	1	1
6339bf4c-3543-4d49-b8df-f48053735edd	2	2	2	2	3	3	4	4	1	1
b0ff2dc0-1481-4d2a-aba8-11c44f2dff33	2	2	2	2	2	2	2	2	1	1
6a598a1b-7f8c-44c7-bfa7-4a8ab14da9aa	2	2	2	2	2	4	4	4	1	3
b65c0ac6-8022-4c39-95d1-c4add5678714	2	2	2	2	1	3	1	1	1	1
df9faab7-e6fd-4d35-9aa4-36e050352028	1	1	2	2	2	2	2	2	1	1
a61646fb-cabf-471b-9f9b-44c16f9dbfd3	2	2	1	1	-1		-1		-1
5c859857-7215-4fa6-b166-8825570b6a40	1	1	2	2	1	1	1	1	1	1
934baac9-297a-4b9c-bf80-aaa34b709235	2	2	2	2	1	1	1	1	1	1
7cfbb0a5-b631-423a-be68-d451571f8510	1	1	2	2	3	3	4	4	2	2
c333cc8a-a266-4928-8a23-498229c29190	1	1	2	2	2	2	2	2	1	1
2c10fe20-82b7-40ba-89ce-96e0ef261a80	2	2	2	2	2	2	2	2	1	1
22cb8fa2-5f58-40e8-bfbd-ce31faca5ab5	1	1	2	2	2	2	4	4	1	1
3fe7c74f-90b1-4494-8710-38a9c244d463	1	1	2	2	2	2	2	2	1	1
be9026a1-2923-4cf5-9931-63c2479b9ebc	2	2	2	2	1	2	2	2	1	1
348f449b-ea1e-46b5-ad57-d4fae75da35f	1	1	2	2	3	3	2	2	1	1
b37aeb6c-4abd-47e6-8243-60ad0da24988	2	2	2	2	1	3	1	2	1	1
221b75d6-9916-4fd1-9463-9963f016cb5b	1	1	2	2	1	1	1	1	1	1
1a17ec40-1e53-477c-91d5-c0a733da4d00	2	2	1	1	-1		-1		-1
bcd67082-29fb-4249-939f-f17858dc14dc	2	2	2	2	2	2	2	2	1	1
d9a9a4b3-4aba-46e8-b0e5-9d4c6aa3845c	2	2	2	2	3	3	4	4	1	1
a8ebfa8d-225e-44ca-92a7-1f9091e6fbca	2	2	2	2	2	2	2	2	1	1
550eb5fd-f4ce-4ea6-90ac-b60f8d9d8adb	1	1	2	2	2	2	4	4	1	1
90378c00-dc23-48b7-aedd-f384db40836a	1	1	2	2	2	2	4	2	2	2
6e1061f2-2c48-4221-a283-1a2532137dca	1	2	2	2	2	2	2	2	2	2
b9ce2766-5a61-469c-b55f-47aba76791d3	1	1	2	2	2	1	4	4	1	1
2ad835ec-dc3f-4788-8d9f-75d723ecda12	2	2	2	2	2	2	4	4	1	1
1ce9d9de-55f0-484c-b77b-eab74b44b3ad	2	2	2	2	3	3	4	4	1	1
f71f1ebc-7cae-4e49-b5eb-d34b4c81b700	1	1	2	2	2	2	2	2	1	1
138fa9ad-e0ff-4c4a-9755-6ae12e3be509	2	2	2	2	2	2	4	4	1	1
8d95b16e-da7e-4d3d-a13e-55fe8006c709	1	1	2	2	1	3	1	1	1	1
3d843e19-e1ce-4ca4-9033-b263f5ca496e	1	1	2	2	2	3	4	4	1	1
eed6f187-1bb2-42ec-8bb2-f968952d6996	1	1	2	2	3	3	4	4	1	1
d7fdb811-5297-43f2-b39c-7d6cc7fc39c2	1	1	2	2	2	2	2	2	1	1
15eba79e-5dc2-4be4-96c2-fefb51eb73af	2	2	2	2	2	2	4	4	1	1
d6209b64-d6eb-46f9-bdf9-826cdad961e5	2	2	2	2	4	2	4	4	1	1
8fa1a76e-4a2e-492f-b2ec-1b296b466c8c	2	2	2	2	1	1	4	4	1	1
293ed0e9-e741-4f6a-88c0-e5c9810578f9	1	1	2	2	2	2	4	2	1	2
d8577769-695b-42d5-a95e-bcbce301cb1b	1	1	2	2	2	2	2	2	2	2
ecda5972-b4f6-4497-90a9-6b8d3ff90a1a	1	1	2	2	2	3	4	3	1	1
419ba169-6e90-4ab6-8c4c-acbed4436e01	2	2	2	2	3	3	4	4	1	1
4c7fd645-b90a-46e0-8e43-b9471958f1ed	1	1	2	2	1	1	1	1	1	1
4f52560b-b938-4d52-ae7e-c9ae4b0545a5	1	1	2	2	1	1	1	1	1	1
293bf75e-3a7e-4b67-a5bb-e0f4cb562003	1	1	2	2	2	2	4	2	2	2
47afa21e-19f7-43a6-8532-ba760a631ed5	2	2	2	2	2	2	4	2	1	1
8dd96f01-f76f-430b-be65-619b305eb11e	2	2	2	2	2	2	2	2	1	1
c31988ef-b70a-4541-8f9c-50e1c57a424d	1	1	2	2	2	2	4	4	1	1
d3a2614b-8ce9-4037-8baa-0fb0490a9bb3	1	1	2	2	4	4	4	4	1	1
c9621cac-f499-490e-813a-eae3885ff83a	1	1	2	2	2	2	2	2	1	1
f08124ca-1859-4e06-8c8a-3ea5f3943597	1	1	2	2	2	2	4	2	1	1
a03b0074-8a70-45e0-a62b-f5b73eb19145	1	2	2	2	2	2	4	4	2	2
207c720e-7ced-4e88-b703-37b9d363daad	1	1	2	2	2	2	4	4	1	1
49c2f6e6-6dc5-4bee-96e0-38c11e27d87f	1	1	2	2	3	3	4	4	1	1
0906d413-7ebe-47cb-ba61-c9551f361bd7	2	2	2	2	1	1	4	4	4	4
1297059f-32db-4bb7-9920-284ce35dd688	2	2	2	2	3	3	2	2	1	1
9e790fa0-4503-4623-ae64-9692c2569a63	2	2	2	2	1	1	1	1	1	1
837ac221-4528-4bf1-84a8-28bd41cc3cbd	1	1	2	2	4	2	4	4	1	1
fb916a6f-8fba-4982-bbb3-5f0802026a11	2	1	2	2	2	2	2	2	1	1
2ccbff37-ab32-4379-8e91-39e40a87210f	2	2	2	2	2	2	2	2	2	2
bdabfc88-aeb8-4384-9a10-37830545f353	2	2	2	2	2	2	2	2	1	1
07ee86d2-4546-46eb-a07a-b0217b9c7caf	2	2	2	2	3	3	4	4	1	1
37462c7b-3ff8-4a5c-98ec-8de89650377b	2	2	2	2	3	3	4	4	1	1
b41a1c90-b250-4c96-8a7a-99a5ae3a0513	2	2	2	2	3	3	4	4	1	1
712e96e9-067f-4a45-80d8-b07e5ae3a141	2	2	2	2	2	2	4	4	2	2
6bea70c1-f169-48ca-acf6-bdd422a11142	2	2	2	2	1	1	4	4	1	1
745b3396-abeb-4570-aaa2-2a0fa186ef3c	2	2	2	2	3	4	4	4	1	1
c2e12b0a-20c5-44db-b1cf-8222b9c97240	1	1	2	2	4	2	4	4	1	1
c2836c46-b059-4d04-af28-e6b8f71cea42	2	2	2	2	2	2	4	4	1	1
e29d2947-839a-4259-981f-386021367cd5	2	2	2	2	2	2	2	2	2	2
f1a0b2d8-9055-492e-81bd-a4c036213313	1	1	2	2	2	2	4	4	1	1
5f6ba135-8660-4023-befb-fa2eac84de16	1	1	2	2	3	3	4	4	1	1
8b25ed8e-afa1-4138-8a5e-4a124ea8d5a2	2	2	2	2	2	3	4	4	1	1
077a4b8e-d0a3-4596-8c02-d154483407c1	2	2	2	2	2	2	4	4	1	1
e6fb9213-30b7-4b6e-8b0e-6f53ac33209a	1	1	2	2	4	4	4	4	1	1
7e42a96e-4116-4b05-847d-f3271bcee619	2	2	2	2	1	1	4	4	1	1
d7de1c43-898c-4040-b86f-6b3f547c5c2a	1	1	2	2	4	3	4	4	1	1
3b587b1b-eba7-4b2c-abe6-52a25a43b0f2	2	2	2	2	3	3	2	2	1	1
1ff6e2c7-8768-4341-b025-44d6a926ba34	1	1	2	2	2	2	4	4	1	1
2b9e4ed5-76e2-4907-81b4-92b2deb02d8b	1	1	2	2	3	3	2	2	1	1
292262c5-0daf-40ab-809b-c9c1401fd2c0	2	2	2	2	3	3	4	4	1	1
7c6b8eee-08ba-47fc-9851-f34f0bdbb77d	1	1	2	2	2	2	4	4	1	3
1bd50fa4-93b8-4bab-804b-6a7d904a110c	1	1	2	2	3	3	4	4	2	2
121d15c3-5588-469d-8686-d382cbaf500d	2	2	2	2	2	2	2	2	1	1
5782662c-cddc-4830-8b0a-9a0c08d71be7	1	2	2	2	2	2	4	2	2	2
9de929e9-59a7-4fc0-a0ac-9eb26adf1492	1	1	2	2	2	2	2	2	1	1
3ed81ddf-c695-413d-8720-356ebeb9f4c1	2	2	2	2	4	2	4	4	1	1
17334eee-aee4-4823-9376-e1fec4b45af1	1	1	2	2	4	2	4	2	4	4
1e7ef36c-3cec-44bc-9dea-b3c15b53d4b1	1	1	2	2	2	4	4	4	1	1
ba5b6d64-e863-480e-b7d3-408d12a4c66f	2	2	2	2	2	4	1	1	1	1
72b0f3e5-cffd-499d-875c-5facf9712307	1	1	2	2	2	3	4	4	1	1
80b2bbe1-69d7-4d81-8f4c-ef19aa534699	2	2	2	2	2	2	2	2	2	2
53267838-f9d1-4bdf-863f-74d45b50ce38	1	1	2	2	1	1	1	1	1	1
a2393715-ed94-44d1-b54b-17066f1378d8	1	1	2	2	2	2	2	2	1	1
8ecbbbc9-2720-43bd-9402-4065a5750c87	2	2	2	2	2	2	4	4	1	1
bde97d0d-1ec9-4acf-8a71-34b5620a6b89	1	1	2	2	2	2	2	2	1	1
859c6a2c-c80b-45de-8512-9f4d4ff44054	2	2	2	2	1	1	1	1	1	1
ab29d41e-bdc0-4afe-8244-f4c905615758	2	2	2	2	3	3	1	1	4	4
cc164931-d225-42b3-a071-bfea37399ce8	1	1	2	2	2	2	4	4	1	1
9a919157-67b1-42c3-91ea-9a76becb4f91	1	1	2	2	2	2	2	2	1	1
4e8c4c36-b393-4c59-a038-dfb15a02de37	1	1	2	2	1	3	4	4	1	1
4967c14c-f2f8-4892-aa82-761b4e6d90a0	1	1	2	2	2	1	4	1	1	1
b34aa337-4723-4e41-affd-5603606b57b7	1	1	2	2	2	3	2	2	1	1
b7962e63-97f2-48da-ae84-7df298b7e4fe	1	1	2	2	2	2	4	4	2	2
39d8f5b2-eb94-41af-8fa9-66e5073c8678	1	1	2	2	3	3	2	2	1	1
1f815014-7bf0-43e6-a9e3-a9a8c8cd911f	1	1	2	2	1	2	4	4	1	1
ef52912f-1b54-448a-8e23-030084320614	2	1	2	2	2	3	2	4	1	1
a5ea35b9-c033-440e-8e1c-6f1a02302fe9	2	2	2	2	2	2	2	2	2	2
7331e909-fe3f-4a82-b364-9e577bb18adc	1	1	2	2	2	2	4	4	1	1
536025c3-5984-4f7b-8e40-ca483a6ea517	2	2	2	2	3	3	4	4	1	1
35402e95-95d5-4229-9679-d467f0d6be8c	1	1	2	2	3	3	4	4	1	1
d4681289-11c5-4990-a4f2-0de390e05a9a	1	1	2	2	1	3	1	1	1	1
83eb73da-9296-4ac9-b789-bf916d76adae	1	1	2	2	2	3	2	2	1	1
378d89a9-34ef-476e-8871-1fd49d0b87ae	1	1	2	2	1	3	4	4	1	2
cd0b4683-3bac-4b22-abf6-270b933993c0	1	1	2	2	2	2	4	4	2	2
37c9bc45-eae6-4e26-876a-ee0765a0f34b	2	2	2	2	1	1	4	4	1	1
dec6f516-fd7c-4bf6-b4fa-b801bda1ab33	2	2	2	2	2	3	1	1	1	1
a017ba90-332c-4e10-b957-a4675d273118	1	1	2	2	4	4	4	4	1	1
1879de4f-bc17-4ec0-8218-e69b87561cb0	1	1	2	2	3	3	2	2	2	2
1839eb87-cfa9-4609-9857-a6aadcddf1a9	2	2	2	2	2	2	2	2	1	1
21c04ba4-75a4-47e1-a494-638d854d9b52	2	2	2	2	1	1	4	4	1	1
1658bf50-7cf2-4684-ac63-832257b4f2a7	2	1	2	2	2	2	2	2	1	1
21e53051-85eb-4a76-8d37-850e7e0d5035	2	2	2	2	2	2	2	2	1	1
e66c77d3-8fc4-4fa8-b3a3-76dba0aa3f54	2	2	2	2	2	3	4	2	1	4
0f9d66b4-571f-4ac7-8687-95cf6425a6dd	2	2	2	2	2	2	4	4	1	1
13b70d89-5ab1-48ec-bef2-cf986d05f5f3	1	1	2	2	3	2	2	2	1	1
5b44a6c7-a459-46b7-bfd3-c4fa0810d892	2	2	2	2	1	1	2	2	1	1
649b6453-fab8-47d6-b17c-1dd0b13e5c2b	2	2	2	2	3	2	4	4	4	4
d0a3c81e-7824-44ad-bc79-c25c2601e37c	1	1	2	2	2	2	2	2	1	1
841f5a16-ecc4-4e16-9559-e16c58349899	1	1	2	2	2	2	4	4	1	1
c71ff433-98a5-4100-bcf1-753f418b0d86	1	1	2	2	3	3	4	2	2	2
1fca5bfd-e764-4725-bc41-371c1dbd3600	2	2	2	2	1	1	2	2	1	1
e435c660-5350-409e-a2d4-59660f890fa8	1	1	2	2	1	1	4	4	2	2
bffbd942-81c2-4493-9f04-8cf123d89bef	1	1	2	2	2	2	2	2	1	1
be89a762-1f08-4a1e-80c3-a3c57ee69594	2	2	2	2	1	2	2	2	1	1
d542ff26-8826-4e26-b63a-714443ca2aa4	1	1	2	2	1	4	4	4	2	2
bbd8fbf7-c84a-47ed-8d02-123167aa53ad	1	1	2	2	1	1	1	1	2	2
d0a7021a-06c0-4a6d-82ec-890f4be62c24	1	1	2	2	2	4	4	4	1	2
bb1dbdb9-903e-4619-9f21-914fb57cc363	1	1	2	2	3	3	4	4	1	1
629e45b0-5178-4c98-8ad0-5734e5ab4522	2	2	2	2	1	1	4	4	4	4
23a35af2-ec9e-40ba-b94b-4aa1f96c0111	1	1	2	2	2	2	2	2	2	2
1ab328b5-4264-425e-95e0-24bdc7ba3243	1	1	2	2	2	2	1	2	1	1
b502d267-80a8-4c14-b69c-b5dc3ad8bb98	1	1	2	2	4	4	4	4	1	1
0b5cdbdf-f27c-4b1d-a90c-cb4e8067ef26	1	1	2	2	4	4	4	4	1	1
246f0463-c244-473a-af97-7d1ec52f1a33	1	1	2	2	4	3	4	3	2	2
87c7928d-9b7c-40d5-8e4e-4b201fcf88cd	1	2	2	2	1	1	4	4	1	1
f6e8925c-2f2a-47a5-8cc7-644847c872bf	1	1	2	2	2	2	2	2	1	1
16c72e4e-84cf-4251-8bed-88cba11754f5	1	1	2	2	2	2	2	2	2	2
4147b2f6-d9e9-4c62-8e2b-fc8658c1ae29	2	2	2	2	2	2	2	2	1	1
73575949-0318-4b4a-8d2b-9574e60dc268	2	2	2	2	2	2	2	2	1	1
b5648b45-d5ae-4423-97ea-a82590669400	2	1	2	2	2	2	4	4	1	1
731a6a2f-4ab6-44e5-8a0d-7d40a980b5d0	1	1	2	2	2	2	4	4	4	4
72327d7a-70fd-438e-9108-ea1b0e13871b	1	1	2	2	3	3	2	2	1	1
0ccf4b8c-5b77-4c33-ba23-89969dc2c99e	1	1	2	2	1	1	4	4	1	1
b68bf5a8-e02f-4ccf-a2e2-bdc58acc9d71	1	1	2	2	2	2	2	2	1	1
97fdecd0-0bc7-42ce-b8e0-05741b0a86cf	2	2	2	2	2	2	2	3	2	2
645a2b4b-9643-486b-94bb-a439575d4dbd	1	1	2	2	4	4	4	4	1	1
35639b35-9c15-4942-ad2b-12fd8a728965	1	1	2	2	3	3	4	4	2	2
6df0ea11-fce2-4c71-afcf-85bb3cddf040	1	1	2	2	1	1	1	1	1	1
ff8a6bbd-50d5-485e-ba59-2e27f86f6b14	2	2	2	2	1	1	1	1	1	1
58db0485-a52e-45c3-a215-064865c635bf	1	2	2	2	4	4	4	4	1	1
30fd8371-d617-4458-964e-1db1921d83e2	1	1	2	2	4	4	4	4	1	1
a9e4005b-29da-476c-8761-9d667726fdcd	1	1	2	2	2	2	4	4	1	1
887f103a-45d4-49ec-ad16-21de4459e934	1	1	2	2	2	2	1	2	1	1
463584b7-f8f0-4a3f-bc8c-72796f9d20e8	2	2	2	2	1	3	1	1	1	1
4a09f795-3b27-4439-b84f-974d6166e164	1	1	2	2	2	2	4	4	1	1
ec403a44-5832-4d58-bc51-48ae7bd2918d	1	2	2	2	4	4	4	4	1	1
76d1cc3e-2989-4fe5-9425-f71405032381	1	1	2	2	4	4	4	4	2	2
2c311f86-63bb-4824-bc24-74f5fdcd6ab8	1	1	2	2	1	1	1	1	1	1
df807afc-01d8-44ff-b0f9-ead0568a457f	2	2	2	2	4	4	4	4	4	4
0ba69d4e-efde-4c56-a02e-a60a2268f148	2	2	2	2	4	4	4	4	1	1
fb363942-4be6-41b4-bf50-b38d03e50fc1	1	1	2	2	2	2	2	2	1	1
ea674b24-f4d5-49c4-8a21-8111e153985c	2	2	2	2	3	4	4	4	1	1
c761589c-27d8-43dc-9ecf-4091c6c98bea	1	1	2	2	2	4	4	4	2	2
3ccdc172-8868-4373-ba2a-355706a517ac	2	2	2	2	2	2	2	2	1	1
893313fe-a17c-42fa-a37c-01331f5b1730	1	1	2	2	4	4	4	4	1	1
3d159a21-3fad-44f4-b731-6e068250dead	1	1	2	2	3	4	4	4	1	1
46a400b4-f560-4282-8155-1e468055fb40	1	1	2	2	2	2	2	2	1	1
da91a7a2-69c6-4a11-b5b4-7325fc8cc87e	2	2	2	2	3	3	2	2	1	3
aa01974a-009d-46e5-94b6-63b0df416af2	1	1	2	2	1	2	1	1	1	1
0799b9bf-d0f5-402d-8628-2784be1bc9a6	1	1	2	2	2	2	4	4	4	4
5ba8f895-dcd7-4279-b8e3-9fa2ab2d9543	1	1	2	2	2	2	2	2	1	1
f2c9bff2-c9d3-4e7b-9337-0e38c212562c	1	1	2	2	2	2	4	4	1	1
2f51d064-93ea-417c-be50-eb39d2e5fbd7	2	2	2	2	3	3	2	2	1	1
2166d121-8b5d-4341-9a77-f9a315f68d4b	1	1	2	2	4	4	4	4	1	1
7b610f43-f9a9-4535-9367-9ccb17cd842e	1	1	2	2	4	4	4	4	1	1
000107a1-473b-482a-b7c7-a083af6b6f65	2	2	2	2	1	2	1	1	1	1
945f615b-006b-4be9-8f77-d328f0235513	2	2	2	2	3	3	4	4	4	4
6e620b97-a922-43da-bb75-ae0d6a521910	1	1	2	2	3	2	4	4	2	3
b52b2256-3b07-40aa-8f3e-d636768df0fb	2	2	2	2	2	2	4	4	1	1
73f5ea3a-efa9-4a5d-8b57-6964131ca4c4	1	1	2	2	3	3	4	4	2	2
a719fabe-5504-4729-90b6-88a54abc3a9f	1	1	2	2	4	4	4	4	2	2
fe77117a-2897-4840-afa4-bed6c733f0d4	1	1	2	2	4	3	4	4	1	1
0cbe33e1-4ec3-4c87-8ce5-cf1e24c68460	1	1	2	2	2	2	2	2	2	2
a78c6b54-2dd4-4489-9c72-5d0c20e62351	1	1	2	2	2	2	4	4	1	1
a168c4b2-c77b-4fef-82f3-bb41fe6f4810	2	2	2	2	2	2	2	2	2	2
e7150c89-4fe6-43df-b9e5-70aab6626744	1	1	2	2	4	4	4	4	1	1
d0615320-3881-4122-8a72-a49c890d087f	1	2	2	2	2	2	2	2	1	1
2f8196fa-1fdb-4727-a526-b59f4f9e5287	2	2	2	2	1	2	1	1	1	1
506eb375-81af-4927-8b2d-c6763f8dfc95	2	2	2	2	1	2	2	2	1	1
07a0571a-8e36-45d1-ae55-9296b409e0a9	2	2	2	2	2	2	2	2	2	2
aed94cff-d97f-44e6-b156-09b0df1a88c7	1	1	2	2	4	3	4	4	2	2
6152a037-d4c9-4bd1-b6b9-68ad19f83f22	1	1	2	2	2	2	4	4	1	1
94b40cc3-4a79-46f1-b45f-eeaea16f24a4	2	2	1	1	-1		-1		-1
165e3316-d31a-44cf-bc4b-b4c578929608	2	2	2	2	2	2	2	2	1	1
8f6208c2-e12d-4124-b9da-972d484ce23c	1	1	2	2	3	3	2	2	1	1
89ab168b-45b9-4488-be27-d3a87d34e7aa	1	1	2	2	2	2	2	2	1	1
cdb4a687-a860-4920-9702-a7e098043a26	2	2	2	2	2	4	2	2	1	1
5a2f5866-c1fa-4cfc-89c5-71aa56ac8276	1	1	2	2	4	4	4	4	1	1
225d3d35-3f6d-4a86-9aee-d3ea36d29eef	1	1	2	2	2	2	2	2	1	1
2ac5840c-68d4-4d6c-8067-4b4434e39d24	2	2	2	2	3	2	4	4	1	1
0e1db05f-4b05-447c-9ba1-9a157b608153	1	1	2	2	1	3	1	1	4	4
64a5a61e-605a-4655-9b1d-bb7b63699a5d	1	1	2	2	3	2	1	1	2	2
acc665c4-fc06-4b2e-a5c0-6e5f78dc02d3	1	1	2	2	4	4	4	4	1	1
2f9e87ec-d663-4323-9ffe-2445e6a040e9	1	1	2	2	4	4	4	4	1	1
76d0d500-f1a1-4bd5-a0d5-54b8df4c5e6d	2	2	2	2	2	2	2	2	1	1
252a03d1-97e8-4a17-b47f-347ee8ab1ad0	1	1	2	2	3	3	2	2	1	1
e527c48d-fb34-4964-b17d-b56c960f23ad	1	1	2	2	1	1	4	4	1	1
3565f4b0-8b61-4a4b-a60f-39c02fed67cb	1	1	2	2	4	4	4	4	1	1
d353fa3b-9e7d-4233-b1b8-e953b6af414b	1	1	2	2	1	1	4	4	4	4
2b6c41ea-7ef9-4c13-888b-5a0fe74bf8ef	1	1	2	2	1	1	1	1	4	4
9bf1f90f-f53a-4f4a-bbf2-92e1c34bb064	1	1	2	2	1	1	4	4	1	1
9255f7ec-cae7-4a5b-9534-dfca329d6401	2	2	2	2	2	2	1	1	1	1
fcf22d88-5cd6-48b4-9efb-178f1c0d50b0	1	1	2	2	1	1	1	1	1	1
5652203d-1e63-4e1d-ac68-ddd5ab603788	1	1	2	2	4	4	4	4	2	2
ec7f654d-b544-45b2-8074-e8c6f0c4c3b6	1	1	2	2	4	4	4	4	1	1
d70fa313-e1f1-4283-ae8d-8f6a73ad945f	1	1	2	2	2	2	4	2	2	2
96cbf08b-065c-4451-a4ec-ac1bd88a46a1	1	1	2	2	4	4	4	4	1	1
401c2200-49c4-4d30-90e6-71dfadfdbc2b	1	1	2	2	3	3	4	4	1	1
8ac2972b-4427-4ce1-8a97-8edff187eaa8	1	1	2	2	1	1	1	1	1	1
f5edf9cc-8592-470d-ad07-22eb15536f62	2	2	2	2	3	4	4	2	1	1
3d9fccb9-88bd-4a9c-b9ad-c6a76085eca7	1	1	2	2	2	1	4	4	1	1
25a67488-b7df-4a81-a771-63db842d58c3	1	1	2	2	2	2	4	4	1	1
27fe7567-a9bc-43ea-9711-22c344a836f3	1	1	2	2	4	4	4	4	1	1
a2f98995-5c4e-45d3-82cb-bce570cb5101	2	2	2	2	3	1	1	1	2	2
a2b82517-6431-4985-901a-535d2bcd9293	2	2	2	2	4	4	4	4	1	3
40ce3a66-02a7-463f-a5a5-b4b70735b0c7	1	1	2	2	3	3	2	2	1	1
a20fa43f-c261-4e69-a7a6-d9274b07e6ae	2	2	2	2	2	2	2	2	1	1
e8f33c3b-cbb7-48be-b753-3fdf9573ee7c	1	1	2	2	4	4	4	4	1	1
c61400ee-5727-4481-b5d7-97af602df25d	2	2	2	2	2	2	4	2	1	1
4ca0af88-20e5-42e6-a2ec-9d2801e6f7e0	2	2	1	1	-1		-1		-1
cdc69fbc-5897-4325-8c02-4e840586886f	1	1	2	2	4	4	4	4	1	1
601e1bc9-d0e3-4237-9952-5227b7291d66	1	1	2	2	3	3	2	2	1	1
92877db5-7728-4ff0-9d6e-6957d3fbe8f6	1	2	2	2	4	4	4	4	1	1
6c484747-0ff5-4879-ae72-67344aac1dfe	1	1	2	2	4	4	4	4	2	2
bbf6433f-b19e-4f37-aa5d-74b1dd8a07e0	1	1	2	2	4	4	4	4	1	1
c5b855bd-8345-4d35-b6a5-db0db8037c1c	2	2	2	2	4	4	4	4	1	1
d115f369-a558-4151-a86c-0cca7a3d65d1	2	2	2	2	2	2	4	2	2	2
a4c3c24c-90ee-4d53-bf82-80e41e858818	1	1	2	2	4	4	4	4	1	1
93a899cd-f8db-4214-b702-4724d4427896	2	1	2	2	3	4	4	4	1	1
8f58e46f-7aa4-4003-8168-68c0ebff1fff	1	1	2	2	2	2	2	2	1	1
6b66a334-fd6d-4f40-bd6a-e42717c20125	2	2	1	1	-1		-1		-1
db0d81b8-21cc-4917-8e44-86546ec4ae6e	1	1	2	2	1	3	2	2	1	1
48a949f9-2f92-43cf-8889-189938ff460b	1	1	2	2	4	4	4	4	1	1
0c2b6a06-54ae-4445-bd0e-15f759893dbd	1	1	2	2	4	4	4	4	2	2
e838499f-12ac-4529-870b-ea3557b16759	1	1	2	2	2	2	4	4	1	2
11c8adb7-d284-433f-855c-45074d7e65c4	2	2	2	2	1	1	2	2	1	1
ff500b70-f7d4-440f-995e-8f4164226f73	2	2	2	2	4	4	4	4	1	1
f59309cc-e158-4eb8-a92d-c23f4796aed8	1	1	2	2	2	2	2	2	1	1
bd5b5079-1cac-443e-946b-3c2c2a057d37	2	2	2	2	2	2	2	2	2	2
72c7dce4-53ec-4cbb-9e6a-989e7386d4b6	1	1	2	2	2	4	4	4	1	1
3fcb5b2c-bd55-477d-887d-69e131f04691	1	1	2	2	4	4	4	4	1	1
4de4f776-58cb-4c1b-85c9-8413795d6736	2	2	2	2	3	2	4	4	1	1
613e7796-ae8e-4df7-a7ca-3bb79052ec01	1	1	2	2	2	2	2	2	2	2
148eadf7-a1f1-4350-8eb6-a9ed3eb96855	2	2	2	2	2	2	2	2	1	1
240832d4-8576-44e8-9f37-823ee80ee63a	1	1	2	2	2	2	2	2	1	1
a0f302b2-39d3-40ca-8497-98d9017fe8bf	2	2	2	2	2	2	2	2	1	1
62e2a2ca-959a-48fe-b53c-58133335cf8f	1	1	2	2	2	2	2	2	1	1
06904efd-2135-4c1f-a468-163efdbf2ec8	2	2	1	1	-1		-1		-1
350dc905-6da8-4528-a4c5-fa87a838cdac	2	2	2	2	2	1	1	1	2	2
bb18db4a-e627-4c95-a1a8-f0fb4898b5ca	2	2	2	2	3	3	2	3	1	1
4b78855d-4f79-43b1-b547-1cc7a6fa5cce	2	2	2	2	1	1	2	2	2	4
c7c053c2-0ebe-41af-b496-9d701d556289	1	1	2	2	2	2	2	2	1	1
9c3ed7e2-c6e8-414e-b5eb-1257125ae7ac	1	1	2	2	1	1	2	2	1	1
880a0f58-1e2c-4f59-bd58-92aebacffb97	1	1	2	2	3	1	2	1	1	1
efda9c35-9279-4b7b-bff4-48229d44f44f	1	1	2	2	1	1	1	1	1	1
79504451-78ae-4472-9eda-29b2f434a89b	1	1	2	2	2	2	2	2	1	1
00249d32-7a2b-4df4-a54d-63ceef5e1666	1	2	2	2	1	1	1	1	1	1
8cba9ac2-8cbf-4fbe-b78a-c40cee46143d	1	1	2	2	2	2	2	2	1	1
64d74388-0980-4ff6-bb9b-e8592acc5b5a	1	1	2	2	2	3	2	2	1	1
a6ae5d63-1af1-42b4-87b7-08030c89c8fd	2	2	2	2	1	1	1	1	1	1
cda15b57-4f92-4728-ad0b-8af632b3d72c	1	1	2	2	2	2	2	2	1	1
a9cee137-dc3c-4d21-b22a-e97bde791009	2	2	2	2	1	1	1	1	1	1
f2f093f2-5839-450e-80c0-4e8d29aff0d9	1	1	2	2	2	2	2	2	1	1
bbb815d6-1e5e-4154-a84d-e5597868d891	1	1	2	2	1	1	1	1	1	1
fbd355a8-d496-431c-b0e7-22451055159f	1	1	2	2	2	2	2	2	1	1
ca6cb5b9-526e-4339-9692-98f63d99dcaa	2	2	2	2	1	1	2	1	1	1
568e0e13-36ae-4cdd-a6f4-e924d23417ce	1	1	2	2	2	2	2	2	1	1
49a09d5b-6552-4bc7-922f-762319136aa6	2	2	2	2	3	3	2	2	1	1
b327dba3-7cb9-452f-b53d-36d92783c57b	1	1	2	2	2	2	2	2	1	1
cca08573-0598-4b11-a1cc-f506a3ccbb52	1	1	2	2	2	4	4	4	1	1
2cecc1c2-7e5a-4952-89a6-d4c9f6b808b1	1	1	2	2	2	3	1	1	1	1
2ff8b8b9-17ec-4b5e-95b5-05751f72c976	2	2	2	2	3	4	4	4	1	1
1ae87caf-5d19-46bb-a77d-0ce13556d557	1	1	2	2	2	4	2	2	1	1
af23a56f-4be9-4b30-b65c-fe65f2159fac	1	1	2	2	2	3	2	2	1	1
e92b2af2-0c39-4788-969a-1918cfbf6edb	1	1	2	2	2	2	2	2	1	1
7fe9ab5c-fe3a-4782-94f4-00cc1c6862f8	1	1	2	2	1	1	1	1	1	1
680cbffd-d7d4-4090-be8d-a5e8d1b15c38	1	1	2	2	2	2	2	2	1	1
eebf6d9a-2b7e-4687-af2a-e4edea410f75	2	2	2	2	1	1	2	2	1	1
e946e225-e664-41f0-88d6-554cecf786c0	2	2	2	2	1	1	1	1	1	1
af2d06b7-e1b0-460a-861d-1d58cdebef5d	1	1	2	2	1	1	1	1	1	1
a1446c70-93ee-4f3d-b4b9-11546e38a72b	1	1	2	2	2	2	2	2	1	1
80deb01b-b9ea-4387-98a3-3f9bc9a83d87	1	1	2	2	1	1	1	1	1	1
9eb41c8a-ce23-4bda-9540-52a6815467d4	1	1	2	2	2	2	2	2	1	1
351f9b02-388d-4e13-9a3d-d557a0f743f4	1	1	2	2	2	2	2	2	1	1
e817e91d-0f67-470b-87cf-3de53baeff26	1	1	2	2	2	2	2	2	1	1
33c057a2-46c0-4b14-8893-28d73ed88f40	1	1	2	2	2	2	2	2	2	2
a86fc961-5a8e-4639-853f-78f5edfd700d	1	1	2	2	2	2	4	2	2	2
a3c1935a-54ee-404e-a910-2b3a94da9776	1	1	2	2	3	3	2	2	1	1
e5bcfbab-cf01-4054-aa64-2bf616978512	1	1	2	2	4	4	4	4	1	1
db78edfd-309b-4824-9b21-a7766764d768	1	1	2	2	2	2	2	2	1	1
6a7ccfce-a9ca-4e9e-a036-fe8cdbef0433	1	1	2	2	2	2	2	2	1	1
851f296d-fe40-4b5a-a8e3-30f52fa793f6	1	1	2	2	2	2	2	2	1	1
d2d2862f-c60c-4508-81f7-78938baae603	2	2	2	2	2	2	2	2	1	1
eb9493eb-b8fa-47b5-9123-9e503b4ad8cb	1	1	2	2	3	3	2	2	1	1
9ef9f117-f511-4188-bd9a-16dbdfbf2c84	2	2	2	2	2	2	4	4	1	1
59e974f6-0fc2-4e52-abca-8ffaf8c59bfd	1	1	2	2	2	2	2	2	1	1
057e6e9a-8af0-402d-8cab-1d564dc99294	2	2	2	2	2	2	4	2	1	1
62a0ca6a-29aa-4f89-84e0-63d1d7d34452	1	1	2	2	2	2	2	2	1	1
d12562e3-96f1-41ef-bb1c-2fbd9a0018af	2	2	2	2	1	1	1	1	1	1
683d8769-0394-4ac0-8827-eb6e212e1e66	2	2	2	2	2	2	2	2	1	1
69d83547-2ac9-4fa5-844b-04e4bd6c14eb	2	2	2	2	2	2	2	2	2	3
b1368fc5-80b9-4f40-94f5-15d47fb9f1cd	2	2	2	2	2	2	2	2	1	1
a9700350-696b-4c12-8002-e03f763507bd	2	2	2	2	4	4	4	4	4	4
7dce0c85-3fdd-41b6-81f4-ef9fdcba86a0	2	2	2	2	1	1	2	2	1	1
f3ec775e-0397-49e1-97c0-f1513cba85e7	1	1	2	2	1	1	1	1	1	1
5c306fbe-79a9-409b-9c76-d27b85a53c8a	2	2	2	2	2	2	2	2	1	1
eb75191e-fdc4-4533-a46e-205542fb2219	1	1	2	2	2	2	2	2	1	1
9609730d-5c03-43dc-877c-12f06ebe2469	2	2	2	2	2	2	2	2	1	1
a6c44172-ce27-414f-8c05-e7052281d2fd	1	1	2	2	2	3	2	2	1	1
efc4d86a-5365-417b-93bb-ff76d45040f7	1	1	2	2	2	3	2	2	1	1
7ecc88a9-a103-45f4-aa69-d1901e76490b	2	2	2	2	2	2	2	2	2	2
2be2e0d1-3a6a-48cf-ae62-4586bad2c85e	2	2	2	2	2	2	2	2	1	1
637ad858-5d78-4c43-9a21-f9c97095f077	1	1	2	2	1	2	1	1	1	1
2581d8e4-5dec-45b5-be95-8eedb4eb9ae0	1	1	2	2	2	2	2	2	1	1
d9d3e76b-dfad-44b7-9120-88c1687a47be	1	1	2	2	2	2	4	4	1	1
4dbce71d-cb01-470c-9242-4f08dcd9620b	1	1	2	2	2	2	4	2	2	2
39c9121d-62c1-4f17-bfee-cc5eeb7b2ae7	1	1	2	2	2	2	2	2	1	1
812f7289-54b3-4e7c-b289-a6abf1bab170	1	1	2	2	2	2	4	2	1	1
eedc3a5f-7e57-44f7-8c25-6385bcfa8d5f	1	1	2	2	1	1	1	1	4	4
524caa6d-ac54-42fc-abba-23b13557a69b	1	1	2	2	2	2	4	2	1	1
2eee7ad5-7fcb-4162-86bc-279051a68398	1	1	2	2	2	2	2	2	1	1
1df5eade-e4f8-42ab-aa00-8013a9a66e9b	2	2	2	2	2	2	4	2	1	1
3627a0ae-90ef-4636-a590-fe3829cab7dd	1	1	2	2	2	2	2	2	1	1
af74b100-cafa-4526-ae0b-4216ef393b28	1	1	2	2	2	2	2	2	1	1
15a46206-7fae-4054-a940-3453ab5b04c0	2	2	2	2	1	1	1	1	1	1
91e58518-298d-4330-876f-8af4b5ce52ae	1	1	2	2	2	2	4	2	1	1
f32ed065-73f3-4bd9-b0b5-b4d7e65be97c	1	1	2	2	2	2	2	2	1	1
1ea50cd7-8d18-44f4-b312-90e4d15ea819	1	1	2	2	1	1	2	2	2	2
c319a0f6-271a-4501-8ea8-244c44a5073d	1	1	2	2	2	2	2	2	1	1
b301739d-16bf-4722-923b-94d90ffe49ba	1	1	2	2	2	4	4	4	1	1
b9606076-f74e-46f8-a8b5-95f298970d0f	2	2	2	2	2	2	2	2	1	1
aabc0f80-4178-4f9d-b952-737f9e828243	1	1	2	2	2	2	4	4	1	1
c2ad47ae-bca8-42f4-9167-1c720e106036	1	1	2	2	2	2	2	2	1	1
ee7d037e-6cb9-4648-8ee5-0ae720c6d34b	1	1	2	2	2	2	4	4	1	1
4869d180-1c39-4b14-bfe8-f9b22abb3757	2	2	2	2	2	2	2	2	1	1
8ccb335e-15a2-4505-9a0e-cfc22e795217	1	1	2	2	2	2	2	2	1	1
c99fa8c3-a92b-4f49-823f-a8737b993034	1	1	2	2	2	2	2	2	1	1
8d9a98b1-47b5-4e2d-bfd4-0b5f25ac1071	1	1	2	2	1	1	2	2	1	1
1e0e1906-a922-43cc-a39a-a81760758b00	1	1	2	2	2	2	2	2	1	1
c3878ddf-f28b-4cb0-b929-7ea8a3336536	1	1	2	2	2	2	2	2	1	2
0ac64d11-04ac-4b43-b1f1-26d3fe644d5c	2	2	2	2	2	2	2	2	1	1
77fa3f89-eda3-4cde-85ef-53c46efaf2a8	2	2	2	2	3	4	4	4	4	4
b3a65d54-2174-45f7-a9a7-3d6772c2405f	1	1	2	2	4	4	4	4	1	1
d11e4210-7b87-4060-b050-0f77f392382a	1	1	2	2	2	2	4	4	1	1
d7d7d493-6c1d-4802-9c73-91fcdf483ce8	1	1	2	2	2	2	2	2	1	1
2fb98449-cba0-4605-b718-233101295f8a	1	1	2	2	1	1	1	1	1	1
e364c705-a1c7-4b49-9cb6-1522bb3b3481	2	2	2	2	2	3	2	2	2	2
98069698-8ec9-4e17-b4e5-30f164608135	2	2	2	2	2	2	2	2	1	1
39cdf58a-f1ad-4b23-96f7-94a2e361e798	2	2	2	2	1	1	1	1	1	1
f62c7e97-3a1b-4ca8-afe3-e226b267d230	1	1	2	2	1	1	1	1	1	1
e15f4cb6-13e0-4306-a865-420f023bec05	1	1	2	2	2	2	2	2	1	1
bdb4be07-21ed-4484-a11b-10e459221373	1	1	2	2	2	3	2	2	1	1
d1af369e-80a4-43ed-aada-773d270f59ba	2	2	2	2	1	1	2	2	1	1
cc271f3a-7821-4414-9fee-6af07f05067d	1	1	2	2	1	1	2	2	1	1
00d41073-301f-4ade-b2d9-ec5e6a2d8d74	2	2	2	2	3	3	2	2	1	1
74a77f79-cf56-43e7-8534-640aabea331b	2	2	2	2	3	3	4	4	1	1
b1a42154-9b06-4f5d-a53c-c7beceee19a3	1	1	2	2	1	1	2	2	1	1
5430e78b-a6b1-4bf9-99cc-f4fd8b5436ad	2	2	2	2	2	2	4	2	1	1
e031626b-b399-4c98-b079-0b05d27b5689	1	1	2	2	2	3	2	2	1	1
f4c6dede-beaa-4089-b163-48b493dc7cc2	1	1	2	2	2	2	4	2	1	1
fd448bf2-46ee-4982-819e-283315ab2464	1	1	2	2	2	2	2	2	1	1
56d1dd38-68be-4fd7-a64f-ed6d047b53e1	1	1	2	2	2	2	4	4	1	1
e3c7be02-e9ae-459a-972d-da4cc2349064	2	2	2	2	3	2	4	4	2	2
cd282227-2f6a-4376-8a82-049549bc0679	2	2	2	2	1	1	4	4	1	1
08ec15dc-fc6a-4a56-9476-0999e89e9058	2	2	2	2	1	1	1	1	1	1
670ee05c-ce8c-4b8c-9010-7c962ca607c7	1	1	2	2	2	2	4	4	1	1
1031299f-91df-4c35-a7e7-98ffbf667913	1	1	2	2	2	2	2	2	1	1
42ad7d1c-3f83-4b2e-8862-1ffcc50a9efc	2	2	2	2	1	1	1	1	1	1
8f7c4e92-09c8-4495-948d-473fcf4b212b	2	2	2	2	2	2	4	4	1	1
f163fef6-24d6-4585-948a-3bc29919b79c	1	1	2	2	2	1	2	1	1	1
6e0d24cc-7d9d-4812-adb8-bd04976b2135	2	2	2	2	3	2	4	4	1	1
922c979e-e3e7-48fb-907d-e3efee803cc3	2	2	2	2	1	1	4	4	4	3
3ebb3bb0-791d-4ef0-bd3d-294347502494	2	2	2	2	4	4	4	4	4	4
da0f436d-c8d6-4598-ace0-1a53bb79f648	1	1	2	2	2	3	4	4	1	1
cfe1842f-48ab-4823-9c84-487e6fd0996b	2	2	2	2	2	2	4	4	1	1
9a2d2313-9610-4700-8d13-bb297c0db8a4	1	1	2	2	1	1	2	2	1	1
0e748d6c-e844-4899-8b9d-bbb1ace57250	1	1	2	2	3	3	2	2	2	3
29aa3a66-361e-444a-8a48-e24b8af3ab45	1	1	2	2	1	1	1	1	1	1
d7341f54-cedf-4447-b3bf-25450ee7b5b9	1	1	2	2	2	3	2	2	1	1
7890d8f6-aea7-4d96-9072-3aab4565d651	1	1	2	2	2	2	2	2	1	1
514ff325-e520-4f92-82cf-a355e999b796	2	2	2	2	2	2	2	2	1	1
83883bbd-dcc0-44d2-a194-db87d2405bfc	1	1	2	2	4	2	4	4	1	1
e4c758e6-8639-42ed-b231-1c8e0dbd7032	1	1	2	2	2	2	2	2	1	1
520be325-ef7a-44ac-81be-36820cc71b8b	1	1	2	2	2	2	4	4	1	1
6391b278-a0a0-44c1-97da-540ca9cc3576	1	1	2	2	2	2	2	2	1	1
607c98d7-d906-424e-938b-27402ee74304	2	2	2	2	2	2	4	4	1	1
055a9e1f-4a5b-4c78-a103-45312919a82b	1	2	2	2	2	2	2	2	1	1
37ea7bf9-842c-4abd-a823-1ac0c04b1748	2	2	2	2	2	2	2	2	1	1
6deaf426-925c-4a07-98bf-eef8884599e9	1	1	2	2	2	2	2	2	1	1
737d5416-b9ef-47fe-afff-1b2b09214854	1	1	2	2	1	2	1	2	1	1
636c0fc3-ece1-4486-a04a-ac45b1995ccc	1	1	2	2	2	2	2	2	1	1
3821e7f9-2d0a-475f-a1e9-654d96ad3593	1	1	2	2	2	2	2	2	2	2
59a5138e-23a3-442e-91f6-716c42fd0a52	2	2	2	2	2	2	4	4	1	1
c390c842-0e87-4254-9c87-26218084c866	1	1	2	2	3	2	1	2	1	1
66a22f5e-0824-4390-be1c-03ea63229296	1	1	2	2	3	1	4	4	1	1
8b9dd96f-d38a-4ad4-be18-40eeca04fed8	2	2	2	2	1	1	2	2	1	1
4667ede9-db9d-44bc-8c90-141e3093b90b	2	2	2	2	3	3	2	2	2	2
5aec1faf-3165-4fb9-8ad9-8298d865626d	1	1	2	2	2	2	4	4	1	1
45537854-bab0-4655-bd5a-337982ff7bb0	1	1	2	2	2	2	2	2	2	2
4346bb29-e30a-4601-a184-61688cf74c54	2	2	2	2	2	2	2	2	1	1
1881840b-093b-4a83-8883-6715cd902ad1	1	1	2	2	1	1	1	2	1	1
a219cb6b-1bd0-4c0e-88b0-a9b6fc2dab1a	1	1	2	2	3	3	2	2	2	2
12ec38a9-f740-4f39-a402-bbdd2eacb0d1	1	1	2	2	2	2	2	2	1	2
ead23266-936c-4c5c-b957-572da108d578	1	1	2	2	2	3	2	2	1	1
3c22a805-39e0-4744-89e8-ea6ad018aff9	1	1	2	2	2	2	2	2	1	1
8f594882-3cfa-4dcb-8ab5-bfd40ba9feae	1	2	2	2	3	1	2	2	1	1
b04b0731-448e-4866-a0b5-5cf5d7e0d6da	1	1	2	2	4	4	4	4	1	1
44b423ba-8eb1-4558-817d-b553d18feee9	1	1	2	2	2	2	2	2	1	1
44d8e984-bf99-44b5-975d-286b16edc51d	2	2	2	2	2	2	4	4	1	1
20209d16-eae1-4879-b86d-625ab15b1ca1	1	1	2	2	2	2	2	2	1	1
0fa2cc05-755c-4b0e-ac31-180e6bdc05f5	1	1	2	2	2	2	4	4	1	1
4bfee214-ebc2-4310-be4c-549fcdfe58ce	1	1	2	2	2	2	2	2	2	2
1250cf84-7e7e-43e6-a0d8-72e928ec93ea	2	2	2	2	4	2	4	4	1	1
9fbdb430-0010-4086-8371-ce0ab88baa0e	1	1	2	2	1	1	1	1	1	1
c28bcde6-69a1-4037-bd0d-88cb5919b411	1	1	2	2	1	1	2	4	1	1
2ba5538c-86fa-4c02-a551-4b6a6fd9ba8c	1	1	2	2	1	1	1	1	2	2
359bd2a7-3ff4-4a2c-8f87-31e56f0003bc	2	2	2	2	1	1	1	1	1	1
ed4400b4-f0ff-4156-bf5a-bfd657987af6	1	1	2	2	2	2	2	2	1	1
f482ee38-9c1c-4d12-bd1c-5d1e77fc051f	2	2	2	2	2	2	2	2	1	1
5422f87f-4120-4a8a-96e2-56f24cb87402	1	1	2	2	1	1	2	2	1	1
0e663f66-467b-40ed-88ef-14f7e4c0c874	1	1	2	2	2	2	2	2	2	2
04e84e81-347b-440b-92c5-5354276416a8	1	1	2	2	2	2	2	2	2	2
eadfd5e9-812d-45e8-9c88-78890ed498d8	1	1	2	2	2	3	2	2	1	1
26e70a3a-8584-4fc3-9880-a540ab2c9fac	1	1	2	2	2	2	2	2	2	2
ec30914d-42f3-4372-b8ea-524ff93b708c	1	1	2	2	2	3	2	2	1	1
fb3e9bb6-19f5-4575-abf7-bfcdae32fe3b	1	1	2	2	1	1	4	4	1	1
f99d1c32-ed41-4398-924e-0b4eeee1682d	1	1	2	2	1	1	2	2	1	1
b2fbc09e-034e-4ca5-b60d-f3483aa1f97e	1	1	2	2	2	4	2	2	1	1
446107bf-3f29-43aa-901c-73fb7b91e89f	1	1	2	2	2	2	2	2	1	1
8db70df1-754d-4932-bdcc-7146f411990c	1	1	2	2	2	3	4	4	1	1
c0d51213-99df-47f5-adb5-86642bb2ad3a	1	1	2	2	2	3	2	4	1	1
b25861f5-a2bd-4b06-932a-606634310901	2	2	2	2	2	2	2	2	2	2
9489db1f-154b-4e28-bc0a-7ebc3c2c9cb2	1	1	2	2	2	2	2	2	1	1
98876fd9-99fa-4859-9f52-b3f58a263540	1	1	2	2	2	2	4	4	1	1
429b50c7-922d-4bd9-af07-fe12993836dc	1	1	2	2	2	2	2	2	1	1
36707c7c-b544-4eec-b20a-fcea65dd7e5a	1	1	2	2	2	2	2	2	1	1
3968c73d-ec5a-40ad-a149-7430d065331f	2	2	2	2	2	2	2	2	1	1
ed71497c-0df8-4161-8ec3-8b5b2a6394ce	1	1	2	2	2	2	2	2	1	1
56795e59-ead0-4091-aeb2-866853ba0e16	2	2	2	2	1	1	4	4	1	1
a8ecc4c9-494e-43ef-8aa9-76b99d3104b6	2	2	2	2	1	1	3	2	1	1
141cd74f-bd3b-4df4-b2ef-475fce08e01b	2	2	2	2	1	1	1	1	1	1
0b8652a1-c05d-4997-b9ec-b858adef9e11	1	1	2	2	2	2	2	2	2	2
18c79864-d623-47d5-b176-0b7e81d93fce	2	2	1	1	-1		-1		-1
e3781580-a9a4-4031-a16d-7572d771c96e	1	1	2	2	2	2	2	2	1	1
633aab24-80d3-46fd-a336-2f3d587e89b5	1	1	2	2	1	1	1	1	1	1
ac9eb258-c083-4e18-9106-0b60fabc4b08	1	1	2	2	2	2	2	2	2	2
18c949ad-7186-48b5-b5eb-007a8fcac8ac	1	1	2	2	1	3	1	1	1	1
270d28d9-4cc5-49b2-841e-93858b14a990	2	2	2	2	2	2	2	2	1	1
f311f9fb-d6f8-480c-9432-2bf82778efcc	2	2	2	2	2	2	2	2	1	1
aa620e1a-65ba-46f2-ac3a-8540d43bf06e	2	2	2	2	2	3	4	4	1	1
1bca482c-0a6e-4b92-8782-255a21a70db5	1	1	2	2	3	4	4	4	1	1
ed287b04-1562-4fcd-bafb-35eb9049e36b	1	1	2	2	2	3	4	4	1	1
143794b8-5476-4b0c-993e-ccc242f667ce	1	1	2	2	2	2	1	1	1	1
692a70ed-a526-4f09-bf3b-1a00f8fe41a9	1	1	2	2	2	2	2	2	1	1
3c7d4d43-4932-41b8-baba-0bc1b75916b2	1	1	2	2	2	2	2	2	1	1
f1691742-de3e-4530-a8e8-83ae419db317	1	1	2	2	2	2	2	2	1	1
88263ec5-f756-4df0-914b-3e7aeb0b331a	2	2	2	2	2	2	2	2	1	1
f24be7f9-e985-4d47-95d0-f4a695a9d4ba	1	1	2	2	2	2	4	4	1	1
57b35836-f15f-49c9-bff9-766bcb50dae9	1	1	2	2	2	2	2	2	1	1
e92e18fd-8a39-4c6d-b320-9ff0318e4142	2	2	2	2	2	2	2	2	2	2
079d2a76-cdf3-49e0-8d38-b3b73e076f80	1	1	2	2	1	1	1	1	1	1
52332b79-c17e-4e19-b727-e9cad0dd2b56	2	2	2	2	2	2	2	2	1	1
51ca008e-7536-4a4e-a307-ae1776156bba	1	1	2	2	2	2	2	2	1	1
67b2d77d-e54d-4d70-8dfa-4551e0a3b01d	1	1	2	2	2	2	2	2	1	1
eb5ec396-92f2-40df-9f91-cbb190d0f761	1	1	2	2	3	2	2	2	1	1
ac828b05-c2ba-4c12-a1d1-b598dc5c5833	1	1	2	2	2	2	1	1	1	1
b96c6cea-b9e6-42e9-9abc-2b928ac77a21	2	2	2	2	1	1	1	1	1	1
fd97ecfc-96dc-4570-a8e0-ecbada3d3bbe	2	2	2	2	2	2	2	2	2	2
ecea07ca-d663-4cdf-b05b-954ed1069ce7	1	1	2	2	3	3	3	2	1	4
95cd91f7-5deb-4c56-88f6-8e11dc8c33a3	2	2	2	2	1	1	2	2	1	1
c0c4e1fc-9c08-4635-be84-0cade5460f87	1	1	2	2	3	3	2	2	1	1
092ee68c-93ae-4853-baa9-11377b74f855	2	2	2	2	2	2	2	2	1	1
a084a75e-0b3c-454e-99c9-c548ea89c463	1	1	2	2	1	1	1	1	1	1
657eb423-5be7-4472-a03f-70ea4b7224e5	1	1	2	2	2	2	2	2	1	1
8ea9f382-85f2-4d2f-81a5-71b3105bfd0b	1	1	2	2	2	2	4	4	1	1
a1ffd526-d3a5-4bd4-b8dd-5629d0ecaf3d	1	1	2	2	2	2	2	2	1	1
d7be68bd-5541-4009-8051-95b89f93c373	1	1	2	2	2	2	2	2	1	1
db54201f-bae0-47bd-a33f-e7882c4eca59	2	2	2	2	4	3	4	4	1	1
0e958756-2fe4-4053-8ddc-8eb93325f62a	1	1	2	2	3	2	2	2	1	1
da8b1257-8fd5-477f-88c2-68c4063dea0b	2	2	2	2	1	1	1	1	1	1
c7faca14-2425-40ea-a12d-e4f5eb66a49c	2	2	2	2	1	1	2	2	1	1
20005049-8936-43e5-b86c-69c9a0df1876	1	1	2	2	2	2	2	2	1	1
bcca86c1-a118-44cc-a1ed-4bb75b18d92c	1	1	2	2	2	2	2	2	1	1
7a608b1d-3b0c-4557-a32f-6bf4422646a2	1	1	2	2	2	2	2	2	1	1
e3c1ac58-05ed-4d26-832c-7410f8ba4a40	1	1	2	2	2	2	4	4	1	1
82bff78b-d3b3-413a-ba95-13b160d99cfe	2	1	2	2	2	2	4	4	1	1
24142348-e52c-4f21-90b8-9583000202a3	1	1	2	2	2	2	2	2	1	1
eed9fdc4-7b4d-4084-8037-ec49ac606403	1	1	2	2	3	2	2	2	1	2
3a5e2b05-2025-44c5-8be6-827ddd549eef	2	2	2	2	2	2	4	4	1	1
e83fcc8b-1053-489c-b73e-4af06a1e9ba2	2	2	2	2	1	1	2	2	1	1
daa19803-e17a-42b6-8c2a-37de4d47d606	1	1	2	2	3	3	2	4	1	1
31c1b79c-f5f9-44d4-921f-9e9b8210b73c	1	1	2	2	2	2	4	4	1	1
01281c5b-66e1-4793-a176-65ef73e8d885	1	1	2	2	2	2	2	2	1	1
617378aa-fc66-453c-9a1a-535fa321648b	1	1	2	2	3	2	4	4	1	1
a3990f44-6a1b-487e-98b9-c006e2a0cc7e	1	1	2	2	1	1	1	1	1	1
359b49f0-4636-497a-afbd-eab3c5a9bcca	2	2	2	2	3	3	2	2	1	1
bae335d4-dcdc-4e7d-9089-4fe945b3c072	1	1	2	2	2	3	2	2	1	1
a28a6977-730f-4298-875a-811ad19006ce	1	1	2	2	2	2	4	4	1	1
033e1ca2-d907-48a9-b865-d70ca86a9189	1	1	2	2	1	1	1	1	1	1
21cbd738-bf4a-47cb-9536-573e5d10bf9e	2	2	2	2	2	2	4	4	1	1
1b2557f5-fb0c-45c3-ab34-0c7661b6b1a0	2	2	2	2	2	2	2	2	1	1
2a46302a-5344-4253-a8bc-b4aa78415788	2	2	2	2	3	3	2	2	1	1
747022b0-7aab-4398-b67f-203df742bf0e	2	2	2	2	2	2	2	2	1	1
3d61b64a-85ee-4a28-a99a-a4e2b42f0e5f	1	1	2	2	2	2	2	2	1	1
31206b81-4e2f-4273-a0ff-a6776efeb30a	1	1	2	2	3	3	4	4	1	1
663103c3-9f00-456f-be0d-6f7390e5d1ad	1	1	2	2	2	3	2	2	2	2
93c17b85-d156-4099-8d95-fd939c446449	1	1	2	2	2	4	4	4	1	1
2ea9eea1-073e-414c-b775-ab405065eefd	2	2	2	2	2	2	2	2	1	1
96fde62f-ec53-4a3b-ae83-a7698ccfba08	2	2	1	1	-1		-1		-1
1f7f8393-0d42-4791-a15e-e69e6cdfb987	2	2	2	2	1	1	1	1	1	1
3daa30fb-5a71-4f66-b12f-2a50ea60442a	2	2	2	2	1	2	2	2	1	1
0b8cf4bc-ad55-44f4-9676-e0bc4d019290	1	1	2	2	2	2	4	4	1	1
69244326-e3cc-4ea3-807d-e7be58b00fad	1	1	2	2	2	3	1	1	1	1
ffc9e939-b79c-45cd-9858-d104554f1e6a	2	2	2	2	2	2	2	2	1	1
1fb925cd-1b8e-44d8-9d6f-e482e523f94d	1	1	2	2	2	2	4	4	1	1
ffb52122-4913-4ef3-90e2-f1ad2eb5bbd8	2	2	2	2	1	1	1	1	1	1
92549309-6726-4e60-8944-54b9563ae9e4	1	1	2	2	2	2	2	2	1	1
3bfae3b6-53f7-4721-bdd6-fe0635df75c8	2	2	2	2	2	2	2	2	1	1
6a6bacd2-6cdf-4a8c-986e-4356f982a0c7	1	1	2	2	3	3	1	1	1	1
12a679b3-2886-42ed-8a62-981e4fee33e9	1	1	2	2	2	2	4	4	1	1
f075a0df-071a-4e0d-9d07-eed532116e9f	1	1	2	2	1	1	1	1	1	1
49d169d5-ef74-4cba-af03-bb8edc0d3828	1	1	2	2	1	1	1	1	1	1
c4fc573a-6a23-433d-8b75-b730d421f74a	1	1	2	2	2	2	4	4	1	1
b944e85b-45c4-47db-8b65-dcc2fc356b3b	1	1	2	2	2	2	4	2	1	1
afd665bf-1b07-4b8a-b23b-6c7c0f694c81	1	1	2	2	2	2	2	2	1	1
20c49d2a-c01a-40c7-999e-271fa2cc79e9	2	2	2	2	2	2	2	2	1	1
00888219-5d24-4cfa-abf2-6f0fc5d4027a	1	1	2	2	2	2	2	2	1	1
1331147f-2ed7-49a5-90dd-30d900e3d3d3	1	1	2	2	2	2	2	2	2	2
8c4c9c9c-6253-43ca-9cf6-159274e49343	1	2	2	2	2	2	2	2	1	1
8a107505-6d5a-4228-ad60-2bb38b88b514	1	1	2	2	1	1	1	1	1	1
66d31198-cb40-4907-8b9f-89a2bd8d8f8f	1	1	2	2	1	1	1	1	1	1
1e0cef44-2e5b-48c4-abcf-b740c8e495e4	1	1	2	2	2	2	4	4	1	1
a1ed4003-9d79-454b-84b5-6847a2903957	1	1	2	2	2	2	2	2	1	1
18ac11e1-2ab4-4bb7-9428-91a10b477c35	1	1	2	2	2	4	4	4	1	1
967cefbf-a755-4a3f-a436-4d8efc8129fe	2	2	2	2	1	1	1	1	4	3
ae562625-56d9-439b-918f-dbeb794684df	1	1	2	2	2	2	2	2	1	1
646ef71e-a096-4453-891a-8fce878c0c2b	1	1	2	2	2	2	2	2	1	1
7ef5ae76-9793-4738-8eac-cfcf3faa3cd6	1	1	2	2	1	1	1	1	1	2
74bc4ae2-1834-4010-a9d5-ff818f4b3c4f	1	1	2	2	2	2	4	4	1	1
fd32f8dc-0e91-4e6d-b323-64793df4c1df	1	1	2	2	2	2	2	2	1	1
c7801297-4cdb-4d6b-a3ba-2e3d3ef5ca24	1	1	2	2	1	1	1	1	1	1
859cd2b2-2a1c-4d38-80eb-dc8799ba4c1b	1	1	2	2	1	2	1	1	1	1
7a99f987-1226-4e22-a338-48d49d2adee7	1	1	2	2	2	2	4	4	1	1
e823963a-0d22-48e9-b8a0-8ce8a3cebe29	2	2	1	1	-1		-1		-1
2abcdfb7-5263-4c0c-bae5-0b482282b5c7	1	1	2	2	1	1	1	1	1	2
3065d01f-b065-47b1-92c3-c4a92f58bf60	2	1	2	2	1	1	1	1	1	1
7148aeb0-09b5-4287-ac0a-552721cd1466	2	2	2	2	2	2	2	2	1	1
cfd373f8-882e-40d6-8b37-8fbe38bbe87c	2	2	2	2	2	2	4	4	1	1
d30d457a-1332-4024-9c48-727c3450acb8	1	1	2	2	2	2	4	4	1	1
d687158d-a04d-46fd-85e8-5bd232d57013	1	1	2	2	2	2	4	2	1	1
2398bc2b-0078-4d16-9e17-ce77308e5152	1	1	2	2	2	2	2	2	1	1
a6dd26cb-580f-4767-857d-195ec8c104fd	2	2	2	2	3	2	2	2	1	1
a2daaa3b-f075-4497-94c4-033bda21872d	2	2	2	2	1	1	1	1	1	1
aa5c535d-6bfa-4254-8d1b-138913cbf005	2	2	2	2	1	2	1	1	1	1
2deeb6db-0149-4d36-977c-6757201a6810	1	1	2	2	3	1	4	4	1	1
9754259e-8966-44f2-bc33-3d41bc51335b	1	1	2	2	1	1	1	1	1	1
dbd40223-e58c-4163-ac88-5ce815413dc6	1	1	2	2	2	2	2	2	2	2
b876fa7c-3bcf-4985-a467-b17053a53de8	1	1	2	2	2	3	2	2	1	1
6c243a2b-7691-44af-a00f-250284783a2e	1	1	2	2	2	2	2	2	2	2
0cb5a50c-e48f-4e63-b578-cd8be2883908	2	2	2	2	3	3	4	4	1	1
30e4a7c4-c6af-49c2-80c7-593744a478a7	2	2	2	2	1	3	2	2	1	1
41a6aa3a-b337-4c63-af6f-3a568cc11a6b	2	2	2	2	2	2	2	2	1	1
c45021ca-1771-4b57-bf80-034c2d07c6e1	2	2	2	2	1	1	1	1	1	1
89158bdf-3e76-400d-895c-d16d471f56fd	1	1	2	2	2	2	2	2	1	1
b4438f3b-761e-45ff-8428-d8cd274f0158	2	2	2	2	2	2	2	2	1	1
24224173-f6e4-43f9-a962-55bf37ab7f5e	1	1	2	2	1	1	1	1	1	1
b9fffd34-0828-4f95-8836-36d0d9923fc3	2	2	2	2	2	2	4	4	1	1
53828e72-57e6-49d3-811a-5f3407c5aec2	1	1	2	2	2	2	4	4	1	1
406e9461-348b-4681-b10c-73c9fd99ac59	1	1	2	2	2	2	2	2	1	1
3912c11a-27e3-4a69-b334-07452672d289	1	1	2	2	1	1	1	1	1	1
35e00cab-125a-498d-a3d9-86765b83ab3a	2	2	2	2	2	2	4	4	1	1
541a298c-229a-4397-9c0d-4c76828cb2d5	2	2	2	2	2	2	2	2	1	1
4be50dae-e80f-4a1d-a40a-cb416a266ed4	1	1	2	2	2	2	2	2	2	2
129fd404-c463-4117-9c57-d99574fa99d2	1	1	2	2	2	2	2	2	2	2
230272dc-6523-4e70-9654-ceb525550f4b	2	2	2	2	2	2	4	4	1	1
a2959b85-b3aa-4396-9f2d-1cee72b73c23	2	2	2	2	1	1	1	1	1	1
55f18cf7-ce8b-4252-8270-b790afe2b2bd	1	1	2	2	3	3	2	2	1	1
cc124b67-a10c-4087-b44d-3ab6f8da351f	1	1	2	2	1	1	1	1	2	2
e95c3942-9b6e-4eba-a650-1a82fd7c2eb9	1	1	2	2	2	2	2	2	1	1
25dda2bf-36e7-4dcc-9cd9-5364491db717	2	2	2	2	2	3	2	2	1	1
488bfb6d-0ee4-4e56-a3b3-fd87a4dadd9c	1	1	2	2	2	2	2	2	1	1
0481f02c-6efc-482a-a441-1e09eb5e665d	1	1	2	2	3	2	2	2	2	2
4cce2ec5-6705-4b71-8050-9e2afbf878cf	2	2	2	2	2	2	2	2	1	1
0833b244-e3bf-4ec6-8e51-5db33ea3631a	1	1	2	2	2	2	4	4	1	1
a753c92a-0de7-4f7b-8fef-4db9ab0b688d	1	1	2	2	3	4	2	2	1	1
a8c087d3-fd29-443e-9efe-949d5603d0dd	1	1	2	2	1	1	1	1	1	1
0a8ce26b-14a2-4c8b-b512-6de609736c85	2	2	2	2	1	1	1	1	1	1
cdcb3eda-cb3c-4ffa-8fae-e92295388e29	1	1	2	2	1	1	1	1	1	1
b55563a2-d9d4-46a4-930f-0d1f0978dfed	2	2	2	2	2	2	4	4	1	1
1bdb2b92-ee1a-4a74-b7c6-677629f4a0f9	1	1	2	2	2	2	4	4	1	1
cde66255-f5ea-4664-bdc0-9d92e6b5420c	1	1	2	2	1	1	2	2	1	1
84dbc005-89d7-4ded-966b-9e6367bb39a3	1	1	2	2	2	2	4	2	1	1
f1b672f0-7880-47d3-a37e-178d990b397e	1	1	2	2	3	3	2	2	1	1
3ce52518-1e3d-414b-9dbd-0b52c116430d	1	1	2	2	2	2	2	2	1	1
4d3be7a0-cb2c-4bb5-8f42-1c800a78145f	1	1	2	2	2	2	2	4	1	1
25828c72-ce91-4db9-a0e1-0af163f74a68	1	1	2	2	2	2	2	4	1	1
8e2003df-2179-4e3a-b273-acf1940aac44	2	2	2	2	1	1	1	1	1	1
5d3b2f52-b029-497e-b529-decc9cf19dcd	1	1	2	2	2	2	2	2	2	2
2ec77667-2c2e-4610-8741-6237ef8b5a6f	1	1	2	2	2	2	2	2	1	1
2258cf78-32fe-417e-8b3b-e0bcf56f6b51	1	1	2	2	2	2	2	4	1	1
3a443302-1301-48b2-89a1-c92b2ce64f7c	1	1	2	2	4	4	4	4	1	1
3faa5cea-f78f-49f3-9e15-3e4603274859	2	2	2	2	1	1	1	1	1	1
b7ce352c-733e-4adb-bd4e-8df11d46ba15	1	1	2	2	2	2	2	2	1	1
feba6d64-1620-4361-9fc2-936e16270e98	1	1	2	2	1	3	2	2	1	1
fig4-deepseekv3_vs_silver
dCap	Pred_follow_up_source	GT_follow_up_source	Pred_is_deceased	GT_is_deceased	Pred_is_hospitalized	GT_is_hospitalized	Pred_had_surgery	GT_had_surgery	Pred_is_medicated	GT_is_medicated
39fa6f8d-dd40-4bb7-ab03-13d0021681b8	1	2	2	2	4	1	1	1	1	1
fd32a82a-8fa6-41fd-93e5-3581cb18bd82	2	2	2	2	2	2	2	2	1	1
edf5b3bd-2b92-4cbe-bcf2-fe7c3d1e916f	2	2	1	1	-1		-1		-1
899e9379-7f9a-46f5-9fb6-a8b20342105d	2	2	2	2	1	2	2	2	1	1
6c18c1b7-d86e-4c27-9c99-abd0a4910b3e	2	2	2	2	1	1	1	1	2	2
42149d00-f42d-4017-aa74-a22b4fee1d43	2	2	2	2	2	2	2	2	1	1
37d80016-3d79-4ade-b913-805901ab4130	1	1	2	2	4	2	2	2	2	2
7912a24c-1bc7-40c9-b3fd-57f434fc6c51	2	2	1	1	-1		-1		-1
dc8dce3a-7b51-48a8-a571-448092cf38a7	1	1	2	2	1	1	2	2	1	1
e92c075c-782f-4940-945f-eee69f02cd1f	1	1	2	2	4	4	2	2	1	1
e4d2fea4-cdff-486a-9ea0-fa1404782963	1	1	2	2	4	4	4	4	1	1
ed9d5420-97db-42ad-9968-51702c4636ed	2	2	2	2	4	4	4	4	1	1
ebab9161-b36b-4347-8206-02af5433ca47	2	2	2	2	4	2	2	2	1	1
6fd9f975-eacd-4558-aba8-509d40a226e9	2	2	2	2	4	2	2	4	1	1
3e7b0db0-d0f6-48ab-a732-9066c6adb1c9	2	2	2	2	2	2	2	2	4	3
26be5c60-3b57-42a1-a1db-55e4414fa778	1	1	2	2	4	3	2	2	2	2
362acf35-9bf9-4423-8ccb-75f9c934a1cf	1	1	2	2	4	2	2	2	1	1
e58864eb-b861-498b-a28f-be137f3502b3	1	1	2	2	2	2	4	4	1	1
35eeb086-f961-43aa-bf96-7ef1c5cf4222	1	1	2	2	2	2	2	4	1	1
798c4f9f-2b83-49aa-9c6b-ae8c5c7c68b2	2	2	2	2	4	4	4	4	1	1
29d967a1-401a-4036-aa88-22e321cfaa48	1	1	2	2	4	2	4	4	1	1
cfc89a38-1444-4366-9d37-fc624475de9c	1	1	2	2	1	1	1	1	2	2
50386026-06a4-4e13-a763-170164d6b620	1	2	2	2	1	1	4	1	1	1
10c9b440-e83c-4960-a1ad-c31f5741644a	2	2	2	2	4	2	4	4	2	2
baed9661-1973-46c8-81b5-a67d39275c65	1	1	2	2	4	2	2	2	1	1
09f9d2fe-e567-4054-aa06-ac6875570bbb	1	1	2	2	4	2	2	2	2	2
4ccf1825-5494-4ef2-8f96-a2875973c890	1	1	2	2	4	3	2	3	1	1
6d205e8f-d9cc-46c2-a733-2f4dc8ee5504	1	1	2	2	4	2	2	2	1	1
122c12ee-43f8-45c8-b90e-eaf9e76a7e69	1	1	2	2	2	2	2	2	1	1
0ed5b7b9-f4ff-4534-8c7c-8d242c83f81d	1	1	2	2	2	1	2	2	2	1
3da54458-9dd3-4cf8-9c93-92998b756913	1	1	2	2	4	2	4	2	1	1
e2d760a1-6abc-4290-9261-2895cc690949	1	1	2	2	4	4	2	2	1	1
2ddf2616-ba1b-4c76-9858-b579afb7f539	1	1	2	2	2	2	2	4	1	1
530dd736-b06c-411f-bd96-2523098fbd5f	2	2	2	2	1	1	2	2	1	1
d859d067-b023-490e-982e-22a345283fed	2	2	2	2	4	2	2	2	2	2
f0ccb979-3062-46b0-92dd-4392dc5738ac	2	2	2	2	1	1	2	2	1	1
dc2d73b5-a63b-45d5-835b-92627c0d1190	1	1	2	2	2	2	2	2	2	2
c5012a2f-0b5c-442f-9bbd-a6c9774b43e0	2	2	2	2	1	1	2	2	1	1
0dcff201-9175-468e-8994-d9fb9a7a685b	2	2	2	2	4	2	2	2	1	1
bddf1552-8bdd-4918-9f57-8c9f1246f117	1	1	2	2	4	2	4	2	1	1
cd1ad7ba-8251-4fde-91f7-3be9bfb920b1	1	1	2	2	4	2	4	2	1	1
add8dd24-10cf-4715-bd98-572c29bcc7fe	2	2	2	2	4	4	4	4	4	4
c0159472-c3e0-4e0c-beba-c2d60129d469	1	2	2	2	2	2	2	2	1	1
b48d30ce-cff8-45a9-a593-31cf86b606e2	2	2	2	2	4	2	2	2	1	1
536a8327-faf0-4791-98c2-c5857da34233	2	2	2	2	4	2	4	4	1	1
f4055306-5159-4556-86f4-512ed5384586	1	1	2	2	4	3	4	4	1	1
c1012e33-0f7e-4a4d-87de-163e798635a2	2	2	2	2	4	2	2	2	1	1
628f3fc2-7113-4b26-b4e0-f30956d0bb46	1	1	2	2	4	2	4	4	1	1
63f26a0d-e94b-48c8-aa80-521173c80fa3	1	1	2	2	4	1	1	1	2	1
98978b4e-72bd-487f-b8db-4b0c83bcf242	1	1	2	2	2	2	2	2	1	1
7c965c95-768e-400d-b867-c298434d27cd	2	1	2	2	4	2	4	4	2	2
9d4f17f3-8f27-4ffe-bfb2-018ce1aa961d	2	1	2	2	4	1	1	1	1	1
d3cfd722-f106-4d5d-9393-1915cbf1add6	2	2	2	2	1	1	2	2	1	1
6baa2cf7-f9ec-4a6d-90e6-524ef04088a6	1	1	2	2	4	2	2	2	1	1
bc369ea5-03d3-4891-87b9-c0eec58481e1	2	2	2	2	1	1	1	1	1	1
0605f83b-83ab-4ba1-9033-2183a3e3ef95	2	2	2	2	4	2	4	4	1	1
387ac59c-06e8-47a4-af25-4d6a56386a3e	1	1	2	2	4	2	2	2	1	1
54535128-71ac-48a4-bec2-96ace22a1bbd	2	1	2	2	4	2	4	4	1	1
acd4ef33-3a04-48f2-84b2-c2d8f5777e18	1	1	2	2	4	2	4	4	1	1
30c3725f-d298-4048-bcb8-29961c19f4d0	1	1	2	2	4	2	4	2	1	1
13e77346-47e1-41dd-afcf-59505763d613	2	2	2	2	4	2	2	2	1	1
25adf0a9-b019-48aa-9544-15c7ba02ed95	1	1	2	2	4	2	4	4	1	1
8fd92eb1-14f8-4723-82f6-abde625524e9	2	2	2	2	4	2	2	2	1	1
e58dc001-f962-4e76-a7db-e4fbcea908c2	1	2	2	2	2	2	2	2	1	1
85230228-2412-4327-bf05-99bf43e784ed	2	2	2	2	4	1	1	1	1	1
2544140f-78c3-40ff-9fbd-ba3e75a3fe3f	1	1	2	2	4	1	1	1	1	1
8c28db08-e82f-415e-a1c1-9cb8a1374569	1	1	2	2	4	2	4	4	2	2
3e8efe15-0b6d-417c-9701-c07b144db7c0	1	1	2	2	4	2	2	2	2	2
c0481932-fd1b-4223-9e45-de03a6041768	2	2	2	2	4	2	2	2	1	1
c1931613-c96e-4e3b-8277-d8e83369bea3	2	1	2	2	4	2	4	2	1	1
36adb13e-1c08-4f6a-8acf-3fb9975c6584	1	1	2	2	4	4	4	4	1	4
98dc50c3-fbab-4dfe-8d90-4801bc72e3e3	2	2	2	2	4	4	4	4	4	3
9bba7d02-fb74-4af3-9536-bdd038f5e250	2	2	2	2	2	2	2	2	1	1
c8845bf4-5a1d-4a26-9436-0f606e93033a	1	1	2	2	1	1	4	4	1	1
82903aef-cc7b-4dc3-aace-f84132f20642	1	1	2	2	4	2	4	4	4	4
9a2c6122-e001-48e8-bdd2-d5790490b731	1	1	2	2	2	2	2	2	1	1
7151d34c-289d-4509-978d-6ed44ca74f63	1	1	2	2	4	1	1	1	1	1
ad4067c5-1f70-4d80-9329-a75d4aea47dd	1	1	2	2	4	2	2	2	2	2
2fb5520f-cf9a-4f4e-af69-a613450c6189	2	2	2	2	1	1	1	1	1	1
62bd8e52-54d6-47c3-8b3f-0e6c8e0f16d0	1	1	2	2	1	1	1	1	1	1
b77af6da-1854-4c05-822f-299fb286d8fa	2	1	2	2	2	2	2	2	1	1
722ac7e4-9067-4ec2-901f-ef0ef2df6669	1	1	2	2	4	2	2	2	1	1
4fec7bdd-e2c4-43ec-bb45-0cf6a2799b7c	2	2	1	1	-1		-1		-1
e6586225-a9d4-439f-8855-4282e8bfc9f7	2	2	2	2	4	2	2	2	1	1
c6815ee9-1b73-4f8e-926d-5820e4beec4b	2	2	2	2	4	4	4	4	1	1
6101482a-757a-4ce4-80e0-d96d0e6f44b1	1	1	2	2	4	2	2	2	1	1
48014736-dccf-4f90-95a5-ea5f402f1204	2	2	2	2	4	2	2	2	1	2
7aed0cc2-d6bc-4651-bfb2-b73751b98030	1	1	2	2	4	1	1	1	1	1
c356f4c1-1e11-4357-853c-179af01322a9	2	2	2	2	4	3	2	2	1	1
b7435e63-7253-4e68-baf7-2abd342a9c1c	1	1	2	2	4	2	2	2	1	1
06ca34a9-a50a-47ab-b609-d5a839f2b33f	2	2	2	2	4	3	2	2	2	2
59c5a96b-d105-4e90-b1cd-953ab544ea1d	1	1	2	2	4	2	2	2	1	1
2d8d0f50-8295-4c0d-86d1-b5d5e5aeca57	2	2	2	2	4	2	2	2	2	2
8bc3452c-3c93-474f-afc6-1fc6d0c6b422	2	2	2	2	4	2	4	4	1	1
eaa79955-5779-4a8e-9591-1e8452c456c9	1	1	2	2	4	2	2	2	1	1
c857fa2d-b9ca-4875-a473-26cbd7054116	1	1	2	2	4	2	2	2	1	1
96a84c83-24e7-4929-8e13-75996ab0c838	2	2	2	2	4	2	4	4	1	1
1cd65156-c777-4aa2-956f-19c845d7a42c	2	1	2	2	1	1	2	2	1	1
0d1c0ff5-eda5-4671-8abb-cc3fe7b7459a	2	2	2	2	4	1	1	1	1	1
be01099f-1586-441e-971e-2c1179a3a288	2	2	2	2	1	1	1	1	1	1
c929942f-b08e-4863-b153-2a16c448b25b	2	2	2	2	4	2	4	2	2	2
ccb37f94-66c5-4f83-8b42-89aca5e70d4f	1	1	2	2	2	2	2	2	1	1
2fdcd4a5-b3d8-461b-8648-312143f8a72e	-1	2	1	1	-1		-1		-1
6f6e6dae-4987-4cd1-8a4d-103b48d679ef	1	1	2	2	4	3	4	4	4	4
93298405-accc-4d85-9f2e-6af4a5fbd92d	1	1	2	2	1	2	2	2	2	2
4a1a39e0-ae42-45d0-9cba-2d4d2aa59e4f	2	2	2	2	4	4	2	2	1	1
9226c66c-ba10-45f0-807a-e63b9444f573	1	1	2	2	4	4	2	4	1	1
ccbd9377-bdfc-4339-b052-cf7101cdbc43	1	1	2	2	4	2	2	2	2	2
66fb7846-5a54-47e1-9e92-e9f9cf2b26b2	2	2	2	2	4	3	2	2	1	1
863037b1-9448-440f-8449-4cb4b8ff2a87	1	1	2	2	4	2	2	2	1	1
558da363-8944-4387-9d31-66028e0eb032	1	1	2	2	4	4	4	4	4	4
fa333f5d-113b-483f-a7c8-0ea6c9318c86	2	2	2	2	4	2	2	2	4	3
947cac18-7c87-438b-a2a5-9f2d1e61adce	2	2	2	2	4	2	2	2	1	1
77ae5be5-f4a6-46a9-b4d2-78d3e5a630b2	2	2	2	2	4	2	4	4	1	1
e46b0146-f66b-4465-8be9-5fadc10e8cac	2	2	2	2	4	2	2	2	1	1
876458d5-33ed-4fed-b9dd-60aa4348d6b6	1	1	2	2	4	2	2	2	2	2
f279a836-04cd-409c-907c-580f8e18f776	2	2	2	2	1	1	2	2	1	1
44a91a62-6dd2-4d34-bc4e-61c6d907651c	1	1	2	2	1	1	4	4	4	4
6e3140c5-398a-4720-a1e5-50168b01bd86	2	2	2	2	1	1	2	2	1	1
5d149193-3287-4da2-85ee-b21cef56a606	2	2	2	2	4	2	4	4	4	1
b1480130-4b0c-4193-a7ec-19018b7a975f	1	1	2	2	4	2	2	2	1	1
d839c639-4d1f-4cd8-9d20-c8eb9caf85e5	2	2	2	2	4	2	2	4	1	1
9227564c-d965-4e29-b6b8-b9eb008f2bfd	1	1	2	2	1	1	2	2	1	1
c5955637-1fba-4b59-a194-ff4f95f3d58e	1	1	2	2	1	1	1	1	1	1
8b57a34e-ec71-49af-97c4-75d41a6667f2	1	1	2	2	4	2	4	2	1	1
889c3085-9acc-4041-a34b-74334cc02759	2	2	2	2	1	2	2	2	2	1
dc2dff1f-19ce-4d91-b377-6ff188cee37e	2	2	2	2	4	4	2	4	1	1
48843715-61a3-43e8-ae1b-d3eb820bf2ac	2	2	2	2	4	4	2	2	1	1
8659a693-e43c-4259-a1ed-8863256f2202	2	2	2	2	4	2	2	2	1	1
921e6bb3-d9e2-4c31-a1e4-c339b268e25c	1	1	2	2	4	2	4	4	1	1
144c7307-90b2-4530-956b-f0fd5c0c0397	2	2	2	2	4	2	4	4	1	1
c03b2c9e-23fa-4e1f-8a5c-379b762d7dd9	2	2	2	2	2	2	4	4	1	1
e67b78e7-af47-4399-934f-38ff309e5a1d	2	2	2	2	2	2	4	4	1	1
3340b0d0-3de6-4a28-b2ae-84479c63ce26	1	1	2	2	4	2	4	4	2	2
1a0ed4a1-8541-4edf-9cfd-23e90a9f9db4	2	2	2	2	4	2	2	2	1	1
a79a5f98-7699-40b7-bee0-fe588bbb0703	1	1	2	2	4	2	2	2	1	1
1b4a9de0-3ed8-4a98-8139-2e9d635af2b6	2	2	2	2	4	3	2	2	1	3
eaabb277-0d0c-42d8-af64-066bf5c01790	1	1	2	2	4	1	1	1	1	1
95e0eba4-e374-473a-b2f8-89e1284a8e76	1	1	2	2	4	2	4	4	1	1
f754d447-7b5f-4aa8-bbc3-36cea82f21d0	2	2	2	2	4	3	2	2	1	1
d0db3b2b-c6d0-4b55-973e-76880a10d34a	1	1	2	2	4	2	2	2	1	1
4277abf7-c1d7-470f-afe3-a2416598a823	1	1	2	2	4	3	2	2	1	1
a6bd68b0-6313-4054-9db6-aa76f81b40e5	1	1	2	2	4	2	2	2	1	1
b98387a3-d865-4c86-a998-96a1864bcefa	1	1	2	2	4	2	4	4	1	1
7a944b54-08a1-418b-a2ca-06c7383b172f	2	2	2	2	1	1	2	2	1	1
02a22745-6a13-4945-bbb4-ac10e62cf364	1	1	2	2	4	1	1	1	1	1
c61f6603-0683-4ace-aa0a-e6d86d17a1bc	2	2	2	2	4	3	2	2	1	1
57417453-471d-45dd-a75c-61dd5d88d801	1	1	2	2	1	1	2	2	1	1
5e866b1f-bc21-4637-a674-25c6a4ecf0fb	1	1	2	2	4	2	4	4	1	1
f9631d9e-c810-4e66-9227-a5df89752b08	2	2	2	2	4	2	2	2	1	1
c551d73c-5716-42fb-a98d-7cdf3d9fcb34	2	2	2	2	4	4	4	4	4	4
0768084a-f2b7-432d-8ef4-dec0919bbd6c	1	1	2	2	4	2	4	2	1	1
ff095cbb-ce4e-4173-b6df-c36f2ff664c3	1	1	2	2	4	2	2	2	1	1
de714a85-5989-43eb-8c72-591baa086918	1	1	2	2	1	1	1	1	1	1
9abf4bd4-1fba-4def-99fc-f3ba78582627	1	1	2	2	4	2	4	2	1	1
19a51a12-839a-485e-aad4-f9af55a22131	1	1	2	2	4	2	2	2	1	1
4e589aa5-dd95-4dae-a101-453443ce369e	1	1	2	2	1	1	2	2	1	1
e5e89d8d-13b9-44c1-9ee8-0ef4b2e11396	1	1	2	2	4	2	2	2	1	1
fd43d961-b503-4444-9fdc-4569287ffb1d	2	2	2	2	4	2	2	2	1	1
55798e10-6a6e-48dc-b03c-7121ef3d3cfa	2	2	2	2	4	2	2	2	1	3
5c539e69-d41e-4d49-b1c7-d864581a5e04	2	2	2	2	4	2	4	4	1	1
d10b61ab-1ff2-44b8-9f5b-116b9b9b7639	2	2	1	1	-1		-1		-1
6877439c-3adc-424d-9982-9049a5ac0bff	2	2	2	2	1	1	2	2	1	1
372f4cc2-d828-47a8-adf3-03767cad6cdb	1	1	2	2	2	2	2	2	1	1
af0d503d-238a-4073-b2cd-34ee102a8784	1	1	2	2	4	2	2	2	1	1
8ea8c0ec-844b-44cc-8c8d-862ef7086549	2	2	2	2	4	3	2	2	1	1
9eccadd7-b2a1-4777-8618-66e54d6eee62	1	1	2	2	4	1	1	1	1	1
895f3fe6-8ee4-44db-8a7b-f61b41506084	2	2	2	2	4	1	1	1	1	1
37950ddc-adb7-45fb-ab2d-6f7db3f58a3c	1	1	2	2	1	1	4	4	1	1
c6e1c5c6-e09d-4607-a631-b212e623b16d	1	1	2	2	4	2	4	4	1	1
d0cb9ca4-650f-4ee4-9481-32f2df2ac269	1	1	2	2	4	2	4	4	1	1
8810522d-9e60-405b-a89a-2aac0255e916	2	2	2	2	1	1	1	1	1	1
6d207e64-6d6c-42bb-b81d-52642eb6e746	2	2	2	2	1	1	4	4	1	1
bfd22a9a-a534-4533-91df-3391d57ac998	2	2	2	2	4	2	2	2	1	1
b6406fb6-c685-4bdb-8e27-e8d5a04c1eee	1	1	2	2	2	2	2	4	1	1
5898ff15-8460-4caf-8710-7e27087f0166	1	1	2	2	2	2	2	2	2	2
8c3d4489-f890-4767-af48-5176bc3a4b77	2	2	1	1	-1		-1		-1
e7ab244e-85ca-4ffd-a2a0-3068d6fc34dc	2	2	1	1	-1		-1		-1
42044fc8-c80f-4b4c-a757-4313c77ee24a	2	2	2	2	1	1	1	1	1	1
5b403d26-d08b-4579-a66d-0f8930846093	2	1	2	2	1	1	1	1	1	1
a21404f7-60f3-4906-847e-6e5657f3ae00	2	2	2	2	4	2	4	4	1	1
f0435c29-51ad-46b2-add0-2dac9142a43c	1	1	2	2	1	1	1	1	1	1
563d9ef0-cb1b-4268-95c8-3bc58420c8f8	1	1	2	2	4	1	1	1	1	1
eb465858-2b62-4e2e-a55c-eb0ec56004f4	2	2	1	1	-1		-1		-1
c3673af5-a632-498c-b3c4-5b57399a8a53	1	1	2	2	4	2	2	2	1	1
5ecdd746-6c24-4e85-9143-63dc3dcc10d3	2	2	2	2	1	1	1	1	1	1
c9c91f1a-0b6e-483c-b095-762bea6e9993	2	2	2	2	4	4	1	4	4	4
a6120375-7429-4768-ac9c-bb8fd760fb7f	1	1	2	2	4	2	2	2	1	1
8e193440-e156-4c46-8576-080a838e6eaa	2	2	2	2	4	2	2	2	1	1
3b94e44e-5f10-4d07-a214-f3b1a2cd14a6	1	1	2	2	1	2	2	2	1	1
0aa076ea-ea9b-41b5-9e67-a4cc00d81d9b	2	2	2	2	1	1	2	2	4	4
959ee14f-e581-489a-a08a-f96f74f9f915	2	2	2	2	1	1	1	1	1	1
ed2b7769-5918-425d-abc1-fa1f4a23046c	2	2	2	2	4	1	1	1	4	4
fb1602a0-e4a8-408b-8477-ba537bbced21	1	1	2	2	4	2	4	2	2	2
59401a5e-f01c-4ab8-8e45-d7baba170b01	1	1	2	2	2	2	2	2	2	2
691ecabc-f592-4f72-a181-a5df81f238ef	1	1	2	2	2	2	2	2	1	1
a7660eee-586e-41c9-b6a5-9c5081702463	2	2	2	2	4	2	4	4	1	1
a5248026-65f1-4e91-aab3-acaaf125d377	1	1	2	2	4	2	2	2	1	1
f8c136ea-4f50-4ddc-8839-77268e3a9662	2	2	1	1	-1		-1		-1
67046d23-9a35-4425-bbea-07bf69d0d3fc	2	2	2	2	4	2	2	2	1	1
15521161-64b7-446d-a522-530a8bd41bd7	1	1	2	2	4	3	4	4	1	1
c78b8eba-b613-4098-bc19-01066bd31967	2	2	2	2	4	2	4	4	1	1
728bc161-7fca-4213-8336-2f9c0fa2cbd1	1	1	2	2	2	2	1	1	1	1
95488260-55fa-4486-8c8b-a628598d18a7	1	1	2	2	4	2	2	2	1	1
7644fa92-11c4-4b5d-8297-2f9d5b17ad1c	1	1	2	2	4	2	2	2	1	1
91530264-ad28-4c69-a5a3-f8e5979a8d67	1	1	2	2	4	2	2	2	1	1
c34f83df-8d87-4f08-a6b7-61759a8887c8	2	2	2	2	4	3	2	2	1	1
fc472fe6-7146-42da-918a-416c36910a8f	1	1	2	2	4	2	2	2	1	1
2032207c-05ac-483e-9be3-24c93f30542b	2	2	2	2	4	3	2	2	1	1
74ebc100-01e4-4205-abb5-442edac42e75	2	2	2	2	1	1	1	2	1	1
8acd3f17-2410-4b4f-ad3a-ff14df7b17de	2	2	2	2	1	1	1	1	2	2
8e81ea03-933d-4c15-811e-2aa7fa144c89	1	1	2	2	4	2	2	2	1	1
307ee3cc-fef1-4766-b8c1-2f81146fe24d	1	1	2	2	1	2	2	2	1	1
72956d57-71fd-4a8f-ab8d-9a16729c5ba9	1	1	2	2	4	1	1	1	2	1
df5630f0-4c59-48d9-8d11-7b895cca5536	2	2	2	2	4	2	2	2	1	1
eeaafc5a-6a9b-48db-a869-20084bb977cd	1	1	2	2	4	2	4	2	1	1
0098b79d-bf75-4104-b698-27418f0ab8ef	1	1	2	2	4	1	4	1	1	1
31821323-0cf9-4da6-8e69-d323f823ec7c	2	2	2	2	2	2	2	2	2	2
b2eb546c-354f-46a8-b52c-5bb42ac3c07e	2	2	2	2	4	2	2	2	2	2
47c1c4e1-ade0-4701-848e-ef839a7b500b	2	2	2	2	4	3	4	4	1	1
9136284c-3275-4841-ada7-dd2963c8161f	1	1	2	2	4	3	2	2	1	1
0884f9fe-8c01-4106-8df2-7b8f7d79455c	1	1	2	2	4	3	4	4	1	1
91383292-71f3-41f0-aa67-3da3ccbbc79e	2	2	2	2	1	1	1	1	4	4
48c0a12f-ebce-4133-bbf9-5f5508504d68	1	1	2	2	2	2	2	2	2	2
18b0a34a-d8c3-45f3-ab70-0bb8f5644345	1	1	2	2	4	2	2	2	2	2
cf18c2a1-6330-4752-9d95-6647d448eda7	1	1	2	2	4	2	2	2	1	1
56751e2c-e3bf-4c3b-a5fb-e728d295bdab	2	2	2	2	1	1	2	2	1	1
ed2336cb-4f2e-4dc9-865f-d9a4e4db34cb	1	1	2	2	4	2	2	2	1	1
8b745966-cba4-4358-a2cf-3243b1b2d602	1	1	2	2	4	2	2	2	1	1
e14ee268-6c87-4f1f-89bb-91aafab9545f	1	1	2	2	4	3	2	2	1	1
8ec64278-490f-4776-a063-e8dfec887e3e	1	1	2	2	4	2	2	2	1	1
fb887c47-6855-4232-a8ff-1b081d09c001	1	1	2	2	2	2	2	2	1	1
bb440f0e-4a78-4f9e-89c6-8e82e07c6122	1	1	2	2	1	1	1	1	1	1
eeb5c40c-0332-4f04-8f44-25b75148cba4	1	1	2	2	2	2	2	2	1	1
bf9c235d-6707-4e1a-9bcb-90f69214d6e4	1	1	2	2	4	2	2	2	2	2
0f213a39-0f0f-4e9a-b10e-be624bdbdd3e	1	1	2	2	4	2	2	2	1	1
4e264738-d2ed-4192-99d9-4042fe6e8e9e	2	2	2	2	1	2	1	2	1	1
aa437edf-bcd2-49aa-a4f5-04ae53320dbe	1	1	2	2	1	1	1	2	1	1
9caff6fb-0580-468b-8952-e7649da4f1ef	1	1	2	2	4	1	2	1	1	1
5a7b93d8-e5ff-47a0-8384-2fd9909b465e	1	1	2	2	4	2	2	2	1	1
ff880217-b2d9-4bbf-ad5c-bd774f6db838	1	1	2	2	2	2	2	2	1	1
f8c5ab3d-20f6-45f4-8383-fbba61a7d3d2	1	1	2	2	4	2	2	2	2	2
8cb7c967-6c56-469f-b1f1-654978c2cac2	2	2	2	2	1	1	1	1	1	1
bee11734-37ad-4417-ae40-90eb55c84f0e	1	1	2	2	2	2	2	4	1	1
ee60f870-50dd-445a-809e-b2160985be53	1	1	2	2	4	2	2	2	1	1
3f827712-b474-492c-83e0-856db1a8ece3	1	1	2	2	4	2	2	2	1	1
6743ea27-2b68-4f5d-8981-b1e46b9cf165	1	1	2	2	4	2	2	2	1	1
4e897994-7825-470e-b165-cdcaa1cf1da7	1	1	2	2	4	2	4	2	1	1
21d7a003-dc00-442e-810b-0b2260065c4f	1	1	2	2	1	1	1	1	1	1
aebaf3e1-a096-4e2d-98e8-e90146587f6f	2	2	2	2	2	2	2	2	1	1
4aacb86b-2340-43d4-9537-3d6911a0aed4	2	2	2	2	2	2	2	2	1	1
32b641d5-7c9b-4c23-9247-84222737aacb	1	1	2	2	4	2	2	2	1	1
3a6d1a89-54ff-4191-84ad-542872e6fad7	2	2	2	2	4	3	2	2	1	1
cf1ccd42-b9c0-49a0-90fe-b25037d9803f	-1	2	2	2	2	2	2	2	1	1
674d3448-e4ab-4a76-ac19-c6a225c50d3d	1	1	2	2	4	2	2	2	1	1
75090a9d-e6f6-4a95-8bb0-fd6bb1d85160	2	2	2	2	4	2	2	2	1	1
6577a14d-173e-425b-9442-3e10156d2f93	1	1	2	2	4	2	2	2	1	1
5850f6a5-abe3-4fd0-80cb-c3115e50dc33	2	2	2	2	2	2	2	2	1	1
d1c4d607-68df-417c-b96b-68b490a78d4c	1	1	2	2	4	2	2	2	1	2
b2bbc028-3d1d-488c-9ecf-1d1a0f3c5262	2	2	2	2	4	2	2	2	1	1
83b9af35-6cd5-4adf-8b85-d82c9c9adb84	2	2	2	2	4	2	2	2	1	1
d7f197ae-51b2-4804-9be7-0b692d86c523	2	2	2	2	4	2	1	2	1	1
b317e2bc-9cc9-44e2-a8e4-aecc3a4f3d93	1	1	2	2	1	1	1	1	1	1
9b642d72-1952-40bb-9924-0e4db71f0f88	1	1	2	2	4	2	2	2	1	1
1e540c2b-94c1-42b2-9563-8751cc1c8435	2	2	2	2	1	1	1	1	1	1
0cb84ab3-977a-49f6-acda-e416005d3a7c	1	1	2	2	4	2	2	2	1	1
a2030851-60a3-44fd-857b-b261f1c23d4f	1	1	2	2	4	2	2	2	1	1
eeecc79a-bf89-495b-b501-f1ccd885e138	1	1	2	2	4	2	2	2	1	1
89015392-ba02-4267-8e57-f00ba1102ee8	2	2	2	2	1	2	2	2	1	1
db454a1d-5eec-4a92-98ed-7895144e0e6a	2	2	2	2	1	3	4	4	1	1
77385732-2c70-45eb-b1d7-1ee156ee3179	1	1	2	2	2	2	2	2	2	2
6951b066-5de9-4f87-b976-44521f5cd862	1	1	2	2	4	3	2	2	2	2
95bc295b-5e79-4970-8610-d8446b6dba2b	2	2	2	2	4	2	4	4	1	1
ec457e66-5370-4a33-a9d0-4d8bf2c48c89	1	1	2	2	4	2	4	4	1	1
f9b06a2f-be80-46b9-873a-14a2336e7aaa	1	1	2	2	4	2	2	2	1	1
5244671d-d8d6-4c78-aca4-be72926790cc	2	2	2	2	4	3	2	2	1	1
cc3e7bb0-53f7-4fe8-931f-a89d50b60ccd	2	2	2	2	1	1	1	1	1	1
60e1533d-23f1-4464-ae57-173fda401f33	2	2	2	2	4	1	1	1	1	1
e87263a6-7117-4fcf-abc8-fa518b0a6e28	2	2	2	2	4	2	4	4	1	1
9a1d7d07-4a05-49ca-8622-3f9009a2fc8f	2	2	2	2	2	2	2	2	1	1
3f60eae8-6abb-45e8-a8ac-e6cb26f7b942	1	1	2	2	4	2	2	2	2	2
9fe8a299-cf8f-47fd-8f31-af5851fb1d76	2	2	1	1	-1		-1		-1
11f38d7b-ee52-4d20-a379-3b3756d171a2	1	1	2	2	4	2	2	2	1	1
5bb71265-b95d-4ce0-b9f5-4eed19b0ed84	1	1	2	2	1	1	1	1	1	1
75e4f464-1516-4e95-83c2-b154b3e11d5a	1	1	2	2	4	2	1	2	1	1
53ed30a4-7141-4e56-8ff1-d9475796ef86	1	1	2	2	2	2	2	2	1	1
1bdbf40f-a5aa-4b91-afd1-b7b687e84323	1	1	2	2	4	2	4	2	1	1
e1c177be-0efc-4a53-84b2-bfbc11eb9dec	2	2	1	2	-1	1	-1	1	-1	1
2daeec10-f1a9-49bc-96d6-fdcc25f745f1	2	2	2	2	1	3	4	2	1	1
5c68dcb3-0362-4c14-b5ac-ae71578ddac8	2	2	2	2	1	1	2	2	2	2
a5708b2f-291b-4600-afc5-f31534a31453	1	1	2	2	1	1	1	1	1	1
5e3f2356-2b59-44f9-80c5-b10eb54b82b5	2	2	2	2	1	1	1	1	1	1
c8ab3c77-50a0-4f24-899e-d67313dfa246	2	2	2	2	4	2	2	2	2	2
b5c7a7b0-f351-4819-856a-4b3d84cd7958	1	1	2	2	4	3	2	2	1	1
06416a18-316b-4038-826c-01114f3bb0e0	2	2	2	2	1	1	1	1	1	1
2b6be290-99b6-4c51-8a6a-d169aa1a3d12	2	2	2	2	4	2	2	2	4	1
bdb9871d-c6e1-46d2-aee8-1f08de4a838d	2	2	2	2	4	4	4	4	4	4
478ab6bc-b2aa-4170-9685-f0cfe82b7502	2	2	2	2	4	3	2	2	1	1
8c3d9c8b-9e22-4048-8174-9b6b9346861a	1	1	2	2	4	2	2	2	1	1
ee8af62c-b3d5-4d28-a980-d6e373a5a4cd	1	1	2	2	4	3	2	2	1	1
9002feaf-738e-493d-9b84-246459a63b70	2	2	2	2	4	2	2	2	1	1
770ed9e0-ba32-498c-bfbd-48796587383a	1	1	2	2	4	2	4	4	1	1
f2d442d2-da3a-456e-ba5c-083dccc4ae05	1	1	2	2	2	2	2	2	1	1
d16444d2-4eec-4c20-a00a-bbc4ea77fcdf	2	2	2	2	1	1	1	1	1	1
3846ec1d-8b1e-4a74-b5fb-bb6d5ee8b782	1	1	2	2	2	2	2	2	1	1
c2bcab81-ac9c-4ac6-99dc-887a7d569429	1	2	2	2	4	3	1	4	4	4
69a6c7fb-64ff-498e-ab0d-b69b845fb53e	1	1	2	2	1	1	1	1	2	2
add5f24b-3bd8-462a-b417-13ea4661fc90	2	2	1	1	-1		-1		-1
f4274b83-4b7b-4eb8-849e-fc0d9ea6737c	1	1	2	2	4	2	2	2	1	2
0c369418-3511-41c0-9cfb-16754f94911a	2	2	2	2	1	1	1	1	1	1
88786163-4866-451a-a0b0-ddff2b882f59	1	1	2	2	2	2	2	2	1	1
1599307e-27e7-4699-8e60-0bff13f6ec9c	2	2	2	2	4	3	4	4	4	4
10ea9119-85e2-48b4-82e9-782f8efde75e	2	2	2	2	4	2	2	2	1	1
97dbc20b-badb-4658-bffe-94f4780221cd	2	2	2	2	4	2	2	2	1	1
bd82d748-fc87-40df-849f-b58438111122	1	1	2	2	1	1	1	1	1	1
a8eff15f-db8f-47d9-9abe-cb88ae5dd65a	2	2	2	2	4	2	2	2	1	1
44df04d8-4c76-42e7-97f5-d4cbf2866866	1	1	2	2	4	2	2	2	1	1
0b0c4d0c-222d-4510-855f-4f51712c3a95	2	2	2	2	1	1	1	1	1	1
a63b3c4e-d8b5-45f5-bdd3-3b56117abf36	2	2	2	2	1	1	1	1	1	1
36502169-c9c0-488b-a840-c1f3b2803a98	1	1	2	2	4	2	4	2	1	1
c7545278-ac6a-47ca-9c2a-6b0b9ac5c066	1	1	2	2	2	2	2	2	1	1
fcae96a6-48dd-4a4c-a1e1-9dbaa393a3c3	2	2	2	2	4	2	4	4	2	2
ca3a2dcb-5e87-4c8e-a54b-3afe9654df42	2	2	2	2	4	3	2	2	1	1
fafac8bf-6ad7-43b0-81b8-b3551438d2a5	1	1	2	2	4	2	4	4	1	1
54704ac9-3c14-4416-a8b6-7195f126e361	2	2	2	2	4	2	4	2	1	1
c0f1cd40-f562-450c-a47b-e80350f7fa30	2	2	2	2	1	2	4	4	1	1
028999bb-32fc-4096-a57b-33a9a2771e47	2	2	2	2	4	2	2	2	1	1
266370ca-fcb3-44ce-90dc-7a9e083d17a4	2	2	2	2	4	3	2	2	2	2
026dd331-e5f8-4733-b3e1-44ebfc5c993a	1	1	2	2	2	2	4	4	1	1
7ab9af20-36ee-4a3f-91f3-ecfa21fcf571	1	1	2	2	4	2	4	4	2	2
8c2ecc2d-1801-44f3-9c37-84ebe4b1a863	2	2	2	2	4	3	4	4	1	1
ea089723-0627-418d-8a36-3b02b6716180	1	1	2	2	1	3	1	1	4	4
473020c0-cd9a-4bda-8c44-fb0cceb5efe4	1	2	2	2	4	3	2	2	1	1
5a87d1b8-800a-4ba9-a4c6-fd45094f7444	1	1	2	2	1	1	1	1	1	1
a490e7c6-c2b6-4e2c-905e-9fd2612a54ad	2	2	2	2	4	2	4	2	2	2
af2b6e00-8a3d-474c-8079-00a659f04d24	2	1	2	2	1	1	4	4	1	1
1f55561c-66cd-47c3-9d0f-baddb825858f	2	2	2	2	4	2	1	1	2	2
8e4a8ed7-43de-464e-9c2d-b660063e06e7	2	2	2	2	4	3	2	2	1	1
3d377f77-b538-4f98-9472-f81d6144fea5	2	2	2	2	4	3	1	1	4	3
d0eab0a9-e607-4082-ac07-5491bfc6ad9d	1	1	2	2	4	3	4	4	2	2
72399510-4d6f-42f9-b646-adfde5cc42a1	1	1	2	2	4	2	2	2	1	1
2ece2e05-401f-45d1-9194-d1ea1c155e20	1	1	2	2	1	1	1	1	1	1
5499c67f-c4a7-4aa9-bc81-86088daf162e	2	2	2	2	1	1	1	1	2	2
1d5f10c1-1651-4c80-9056-8ae7f2d2a215	2	2	1	1	-1		-1		-1
06f6ed77-f83b-4b13-9dd9-03850aab8a75	2	2	2	2	4	2	4	2	2	2
86692b55-39dd-4aeb-a863-004fc9fb1f27	1	1	2	2	4	2	2	2	2	2
24b48621-136c-4540-90c7-c5dfad928f02	1	1	2	2	4	2	2	2	1	1
1f0f4ba3-6efa-424c-bd64-da9191a1bb07	1	1	2	2	4	1	1	1	2	2
40524759-bea5-4001-a5e8-6f7185c290f4	2	2	2	2	4	2	4	2	1	1
380fe528-4aac-440a-84df-2eff1e08c02b	2	2	2	2	4	2	4	2	1	1
cb5dcbcb-f533-4218-a1ea-f89f3fcdd9c7	2	2	1	1	-1		-1		-1
4a581c19-03b7-4926-bc26-6deeb7c36d57	1	1	2	2	1	1	4	4	2	2
9fc1fe3f-a0f3-4d4e-ab17-ccdf12ce20b1	2	2	2	2	4	1	1	1	1	1
539e729c-e058-40c4-8828-1a3ab11c3ed1	1	1	2	2	4	2	1	2	2	2
b0e71dc7-76fb-47b8-a7ae-e6187d07d551	1	1	2	2	4	2	2	2	1	1
fcec40c3-2101-4b07-8da0-789529aeb6f2	1	1	2	2	1	3	2	2	1	1
833a128a-76ed-4577-904b-65ead9fe641c	2	2	2	2	4	3	4	4	1	1
c3bb4bc6-4618-4315-ae69-bdd87ed8f7e8	1	1	2	2	4	3	1	1	2	2
988e977d-dc4f-491e-9bfb-0b3ae098a183	2	2	2	2	4	2	2	2	1	1
4cdbfb7e-80a8-4d4c-a65e-4880bda503c1	1	1	2	2	1	1	4	4	1	1
01eb226a-fa05-4465-8a1a-a51a26d8106a	1	1	2	2	4	3	2	2	1	1
ae0a3510-437a-4b2b-a90e-3c95c30f2cfa	1	1	2	2	4	3	4	4	1	1
544bcef4-f2d2-4fb3-9ab9-6a5920e3346c	2	2	2	2	4	3	2	2	1	1
0ae0c548-dc75-48a1-a35f-5afb38abbe53	1	1	2	2	1	2	2	2	1	1
ae9f63b2-49fe-48dc-9d4d-d1259de5ff21	2	2	2	2	4	2	2	2	1	1
36a76674-0ae6-46da-9e1e-8704e0ac88b2	2	2	2	2	4	2	2	2	1	1
0a2f3fd4-59fa-42d4-8c49-516019c28181	2	2	2	2	4	3	4	4	1	1
f4ad608f-f52e-4fb7-961f-d99beccc8a9e	2	2	2	2	2	3	1	1	2	2
fe905aee-6122-4b0c-8e6e-cc2bd83b6f63	2	2	2	2	4	2	4	4	1	1
82cfa337-7af0-406f-8205-25772c25ee33	1	1	2	2	4	3	4	4	1	1
76e6958e-e536-4883-8b1e-70e843cf8557	1	1	2	2	4	2	2	4	1	1
2f4fb07a-e184-49c6-8dae-dc770bf6a0ac	1	1	2	2	4	3	4	4	1	1
fa903062-3a39-4af3-ada6-f02a67086b1c	2	2	2	2	4	3	2	2	1	1
284078f9-3214-403e-af68-1ec775b0f427	1	1	2	2	4	1	1	1	1	1
38d632f9-518b-4053-b9ad-2d0e902f1652	2	1	2	2	4	2	2	2	2	2
28738533-a52c-40af-b9b3-e98eaa38276c	1	1	2	2	1	1	1	1	1	1
1982337f-e653-4e04-9a5d-4879e0f3362d	1	1	2	2	4	2	1	1	1	1
fa43b199-ed51-4791-a823-f05c011d9c6f	2	2	2	2	4	3	4	4	1	1
979cde90-c47b-4554-b858-9717f015e381	2	2	2	2	4	2	2	2	4	4
37bd2765-718e-4912-a47a-2e42c17e7ae2	2	2	2	2	1	3	1	1	1	1
05ebc1a0-955a-416b-b72b-8f8ba3f1ae0a	1	1	2	2	2	2	2	4	1	1
e4754c26-337c-41bc-8133-9fcf07011319	2	2	2	2	4	1	1	1	2	2
63e07a8f-28eb-4b9e-813f-93804e21c322	1	1	2	2	4	3	4	4	1	1
56281e38-45c4-453f-a8ed-965e332669bd	2	2	2	2	4	3	4	4	1	1
247d8890-57e1-4ffb-b099-1255681ee352	2	2	2	2	4	3	2	2	1	1
52cfc5de-a4f4-4d29-902a-72dc29e2a2da	2	2	2	2	4	2	4	4	2	2
2e634340-0303-4dfa-b3f3-1ee91a9e86e7	1	1	2	2	1	1	2	2	1	1
f08297c6-56b8-47e0-9adf-8575cc1c6bbc	1	1	2	2	4	2	2	2	2	2
4132fa26-312b-4300-9bc3-1420fad2571a	2	2	2	2	4	2	4	4	1	1
7d1a9bde-1c20-4061-a2c1-ada91916a159	1	1	2	2	4	3	4	4	1	1
e8ce36a4-7be2-4d32-b058-b5a3060bf854	2	2	2	2	4	3	4	4	1	1
716faaeb-d20c-4fad-afbb-462f5e9cbc78	1	1	2	2	4	2	2	1	1	1
641a87e2-3d53-4ea2-aad5-4eff4f1f8e53	2	2	4	2	1	1	1	1	4	3
a78c9f25-d472-4ff6-a2ad-124c5d962ac6	1	1	2	2	4	2	4	4	2	2
2949965b-47a9-477d-8ed7-6a62f5fef0e8	1	2	2	2	4	2	4	2	1	1
41ad7539-3e24-4633-aaca-e9e9071f2bd9	1	1	2	2	4	2	1	1	1	1
f4e18a94-b15e-4493-9593-46cb16bec114	2	2	2	2	4	3	1	1	1	1
1319af16-9dbe-426d-8aa4-c0800aaf5929	1	1	2	2	4	2	2	2	1	1
4015961a-74f4-47e1-8c80-0da57288cc4f	2	2	2	2	4	4	4	4	1	1
cbce3968-5873-4851-8cf8-8f6ed52ed614	2	1	2	2	4	3	4	4	1	1
79da5933-b1a7-4610-b949-60e9e6263853	1	1	2	2	4	2	4	4	1	1
e8cd024c-0bb6-41de-96b3-4339a38c9b36	2	2	2	2	4	2	4	2	2	2
a8939bd1-3332-4525-97a4-2b1111ae8e6c	1	1	2	2	4	3	2	2	1	1
00c6dff8-f3c5-4379-87e8-5fc61da53e1c	1	1	2	2	4	2	4	4	1	1
1ad8f315-5f8f-4c6f-aee8-fe77b2166603	2	2	2	2	4	2	1	1	1	1
653942c2-7c28-447e-a00f-cd8550ad1902	2	2	2	2	1	3	2	2	1	1
3e7d38ec-45e4-4c3b-8df3-33312f904ac4	1	1	2	2	4	2	4	4	1	1
ccaa1e26-ef0e-404b-aa0a-244c92c6c62d	1	1	2	2	4	2	4	4	1	1
87980a03-0476-4fcf-ba55-243078970927	1	1	2	2	4	2	4	4	2	2
8827af3a-d40b-4ba4-bef0-d1e1127644e4	1	2	2	2	4	2	4	4	1	1
d5f9784e-1a3f-4204-9ddc-f2207a880afe	2	2	2	2	1	1	1	1	1	1
5b265de4-84ba-4802-8b33-b4581dbe551a	1	1	2	2	4	2	2	2	1	1
3aa8f2c5-169c-4f82-87ed-f270a8840f32	2	2	2	2	4	2	4	4	1	1
c315e27d-0040-4ae0-85ab-f3b0b2facad4	2	2	2	2	4	2	2	2	1	1
4ace0a00-7b24-4b19-a41f-0340cd1d4ad1	1	1	2	2	4	2	4	4	1	1
a1650af8-d182-4420-a727-e72f446295fe	1	1	2	2	4	2	4	4	1	1
9cf8e18b-0716-4c02-a6a2-c1b8934751e7	1	1	2	2	4	3	2	2	2	2
b5ac647c-4455-44f0-8eb1-9172a7758730	1	1	2	2	1	2	1	1	2	2
00bb4a86-946e-4ddf-b735-cec88e0c2049	2	2	2	2	4	3	4	4	1	1
1b6b86d1-35f7-4e59-a3c2-e1fcb62c73c4	1	1	2	2	4	3	4	4	4	4
680d156d-241c-4a83-a2c8-4764abc2e276	1	1	2	2	4	4	4	4	2	2
9b1bee62-10d1-4e03-b043-e20530f5c1b0	1	2	2	2	4	3	4	4	2	2
c56ef16b-aa03-409c-a1f8-3b0c21b4e026	1	1	2	2	4	2	4	4	1	1
6339bf4c-3543-4d49-b8df-f48053735edd	2	2	2	2	4	3	4	4	1	1
b0ff2dc0-1481-4d2a-aba8-11c44f2dff33	2	2	2	2	4	2	2	2	1	1
6a598a1b-7f8c-44c7-bfa7-4a8ab14da9aa	2	2	2	2	4	4	4	4	2	3
b65c0ac6-8022-4c39-95d1-c4add5678714	2	2	2	2	1	3	1	1	1	1
df9faab7-e6fd-4d35-9aa4-36e050352028	1	1	2	2	1	2	2	2	1	1
a61646fb-cabf-471b-9f9b-44c16f9dbfd3	2	2	1	1	-1		-1		-1
5c859857-7215-4fa6-b166-8825570b6a40	1	1	2	2	4	1	1	1	1	1
934baac9-297a-4b9c-bf80-aaa34b709235	2	2	2	2	1	1	1	1	1	1
7cfbb0a5-b631-423a-be68-d451571f8510	1	1	2	2	4	3	4	4	2	2
c333cc8a-a266-4928-8a23-498229c29190	1	1	2	2	4	2	4	2	1	1
2c10fe20-82b7-40ba-89ce-96e0ef261a80	2	2	2	2	4	2	2	2	1	1
22cb8fa2-5f58-40e8-bfbd-ce31faca5ab5	1	1	2	2	4	2	4	4	1	1
3fe7c74f-90b1-4494-8710-38a9c244d463	1	1	2	2	4	2	2	2	1	1
be9026a1-2923-4cf5-9931-63c2479b9ebc	2	2	2	2	1	2	2	2	1	1
348f449b-ea1e-46b5-ad57-d4fae75da35f	1	1	2	2	4	3	2	2	1	1
b37aeb6c-4abd-47e6-8243-60ad0da24988	2	2	2	2	4	3	2	2	1	1
221b75d6-9916-4fd1-9463-9963f016cb5b	1	1	2	2	1	1	1	1	1	1
1a17ec40-1e53-477c-91d5-c0a733da4d00	2	2	1	1	-1		-1		-1
bcd67082-29fb-4249-939f-f17858dc14dc	2	2	2	2	4	2	2	2	1	1
d9a9a4b3-4aba-46e8-b0e5-9d4c6aa3845c	2	2	2	2	4	3	4	4	1	1
a8ebfa8d-225e-44ca-92a7-1f9091e6fbca	2	2	2	2	4	2	2	2	1	1
550eb5fd-f4ce-4ea6-90ac-b60f8d9d8adb	1	1	2	2	4	2	4	4	1	1
90378c00-dc23-48b7-aedd-f384db40836a	1	1	2	2	4	2	4	2	2	2
6e1061f2-2c48-4221-a283-1a2532137dca	1	2	2	2	4	2	2	2	2	2
b9ce2766-5a61-469c-b55f-47aba76791d3	1	1	2	2	1	1	4	4	1	1
2ad835ec-dc3f-4788-8d9f-75d723ecda12	2	2	2	2	4	2	4	4	1	1
1ce9d9de-55f0-484c-b77b-eab74b44b3ad	2	2	2	2	4	3	4	4	1	1
f71f1ebc-7cae-4e49-b5eb-d34b4c81b700	1	1	2	2	4	2	2	2	1	1
138fa9ad-e0ff-4c4a-9755-6ae12e3be509	2	2	2	2	4	2	4	4	1	1
8d95b16e-da7e-4d3d-a13e-55fe8006c709	1	1	2	2	4	3	1	1	1	1
3d843e19-e1ce-4ca4-9033-b263f5ca496e	1	1	2	2	4	3	4	4	1	1
eed6f187-1bb2-42ec-8bb2-f968952d6996	1	1	2	2	4	3	4	4	1	1
d7fdb811-5297-43f2-b39c-7d6cc7fc39c2	1	1	2	2	4	2	2	2	1	1
15eba79e-5dc2-4be4-96c2-fefb51eb73af	2	2	2	2	4	2	4	4	1	1
d6209b64-d6eb-46f9-bdf9-826cdad961e5	2	2	2	2	4	2	4	4	1	1
8fa1a76e-4a2e-492f-b2ec-1b296b466c8c	2	2	2	2	1	1	4	4	1	1
293ed0e9-e741-4f6a-88c0-e5c9810578f9	1	1	2	2	4	2	4	2	2	2
d8577769-695b-42d5-a95e-bcbce301cb1b	1	1	2	2	4	2	2	2	2	2
ecda5972-b4f6-4497-90a9-6b8d3ff90a1a	1	1	2	2	1	3	4	3	1	1
419ba169-6e90-4ab6-8c4c-acbed4436e01	2	2	2	2	4	3	4	4	2	1
4c7fd645-b90a-46e0-8e43-b9471958f1ed	1	1	2	2	1	1	1	1	1	1
4f52560b-b938-4d52-ae7e-c9ae4b0545a5	1	1	2	2	1	1	1	1	1	1
293bf75e-3a7e-4b67-a5bb-e0f4cb562003	1	1	2	2	4	2	4	2	2	2
47afa21e-19f7-43a6-8532-ba760a631ed5	2	2	2	2	4	2	4	2	1	1
8dd96f01-f76f-430b-be65-619b305eb11e	2	2	2	2	4	2	2	2	1	1
c31988ef-b70a-4541-8f9c-50e1c57a424d	1	1	2	2	4	2	4	4	1	1
d3a2614b-8ce9-4037-8baa-0fb0490a9bb3	1	1	2	2	4	4	4	4	1	1
c9621cac-f499-490e-813a-eae3885ff83a	1	1	2	2	4	2	2	2	1	1
f08124ca-1859-4e06-8c8a-3ea5f3943597	1	1	2	2	4	2	4	2	1	1
a03b0074-8a70-45e0-a62b-f5b73eb19145	1	2	2	2	4	2	4	4	2	2
207c720e-7ced-4e88-b703-37b9d363daad	1	1	2	2	4	2	4	4	1	1
49c2f6e6-6dc5-4bee-96e0-38c11e27d87f	1	1	2	2	4	3	4	4	1	1
0906d413-7ebe-47cb-ba61-c9551f361bd7	2	2	2	2	1	1	4	4	4	4
1297059f-32db-4bb7-9920-284ce35dd688	2	2	2	2	4	3	2	2	1	1
9e790fa0-4503-4623-ae64-9692c2569a63	2	2	2	2	1	1	2	1	1	1
837ac221-4528-4bf1-84a8-28bd41cc3cbd	1	1	2	2	4	2	4	4	1	1
fb916a6f-8fba-4982-bbb3-5f0802026a11	2	1	2	2	4	2	2	2	1	1
2ccbff37-ab32-4379-8e91-39e40a87210f	2	2	2	2	2	2	2	2	2	2
bdabfc88-aeb8-4384-9a10-37830545f353	2	2	2	2	4	2	2	2	1	1
07ee86d2-4546-46eb-a07a-b0217b9c7caf	2	2	2	2	4	3	4	4	1	1
37462c7b-3ff8-4a5c-98ec-8de89650377b	2	2	2	2	4	3	4	4	1	1
b41a1c90-b250-4c96-8a7a-99a5ae3a0513	2	2	2	2	4	3	4	4	1	1
712e96e9-067f-4a45-80d8-b07e5ae3a141	2	2	2	2	4	2	4	4	2	2
6bea70c1-f169-48ca-acf6-bdd422a11142	2	2	2	2	1	1	4	4	1	1
745b3396-abeb-4570-aaa2-2a0fa186ef3c	2	2	2	2	4	4	4	4	1	1
c2e12b0a-20c5-44db-b1cf-8222b9c97240	1	1	2	2	4	2	4	4	1	1
c2836c46-b059-4d04-af28-e6b8f71cea42	2	2	2	2	4	2	4	4	1	1
e29d2947-839a-4259-981f-386021367cd5	2	2	2	2	4	2	2	2	2	2
f1a0b2d8-9055-492e-81bd-a4c036213313	1	1	2	2	4	2	4	4	1	1
5f6ba135-8660-4023-befb-fa2eac84de16	1	1	2	2	4	3	2	4	1	1
8b25ed8e-afa1-4138-8a5e-4a124ea8d5a2	2	2	2	2	4	3	4	4	1	1
077a4b8e-d0a3-4596-8c02-d154483407c1	-1	2	4	2	4	2	4	4	1	1
e6fb9213-30b7-4b6e-8b0e-6f53ac33209a	1	1	2	2	4	4	4	4	1	1
7e42a96e-4116-4b05-847d-f3271bcee619	1	2	2	2	1	1	4	4	1	1
d7de1c43-898c-4040-b86f-6b3f547c5c2a	1	1	2	2	4	3	4	4	1	1
3b587b1b-eba7-4b2c-abe6-52a25a43b0f2	2	2	2	2	4	3	2	2	1	1
1ff6e2c7-8768-4341-b025-44d6a926ba34	1	1	2	2	4	2	4	4	1	1
2b9e4ed5-76e2-4907-81b4-92b2deb02d8b	1	1	2	2	4	3	2	2	1	1
292262c5-0daf-40ab-809b-c9c1401fd2c0	2	2	2	2	4	3	4	4	1	1
7c6b8eee-08ba-47fc-9851-f34f0bdbb77d	1	1	2	2	4	2	4	4	1	3
1bd50fa4-93b8-4bab-804b-6a7d904a110c	1	1	2	2	4	3	4	4	2	2
121d15c3-5588-469d-8686-d382cbaf500d	2	2	2	2	4	2	2	2	1	1
5782662c-cddc-4830-8b0a-9a0c08d71be7	1	2	2	2	4	2	4	2	2	2
9de929e9-59a7-4fc0-a0ac-9eb26adf1492	1	1	2	2	4	2	2	2	1	1
3ed81ddf-c695-413d-8720-356ebeb9f4c1	2	2	2	2	4	2	4	4	1	1
17334eee-aee4-4823-9376-e1fec4b45af1	1	1	2	2	4	2	4	2	4	4
1e7ef36c-3cec-44bc-9dea-b3c15b53d4b1	1	1	2	2	4	4	4	4	1	1
ba5b6d64-e863-480e-b7d3-408d12a4c66f	2	2	2	2	4	4	1	1	1	1
72b0f3e5-cffd-499d-875c-5facf9712307	1	1	2	2	1	3	4	4	1	1
80b2bbe1-69d7-4d81-8f4c-ef19aa534699	2	2	2	2	4	2	2	2	2	2
53267838-f9d1-4bdf-863f-74d45b50ce38	1	1	2	2	1	1	1	1	1	1
a2393715-ed94-44d1-b54b-17066f1378d8	1	1	2	2	2	2	2	2	2	1
8ecbbbc9-2720-43bd-9402-4065a5750c87	2	2	2	2	4	2	4	4	1	1
bde97d0d-1ec9-4acf-8a71-34b5620a6b89	1	1	2	2	4	2	2	2	1	1
859c6a2c-c80b-45de-8512-9f4d4ff44054	2	2	2	2	1	1	1	1	1	1
ab29d41e-bdc0-4afe-8244-f4c905615758	2	2	2	2	4	3	1	1	4	4
cc164931-d225-42b3-a071-bfea37399ce8	1	1	2	2	4	2	4	4	1	1
9a919157-67b1-42c3-91ea-9a76becb4f91	1	1	2	2	4	2	2	2	1	1
4e8c4c36-b393-4c59-a038-dfb15a02de37	1	1	2	2	4	3	4	4	1	1
4967c14c-f2f8-4892-aa82-761b4e6d90a0	1	1	2	2	4	1	1	1	1	1
b34aa337-4723-4e41-affd-5603606b57b7	1	1	2	2	4	3	4	2	2	1
b7962e63-97f2-48da-ae84-7df298b7e4fe	1	1	2	2	4	2	4	4	2	2
39d8f5b2-eb94-41af-8fa9-66e5073c8678	1	1	2	2	4	3	2	2	1	1
1f815014-7bf0-43e6-a9e3-a9a8c8cd911f	1	1	2	2	1	2	4	4	1	1
ef52912f-1b54-448a-8e23-030084320614	2	1	2	2	4	3	4	4	1	1
a5ea35b9-c033-440e-8e1c-6f1a02302fe9	2	2	2	2	2	2	2	2	2	2
7331e909-fe3f-4a82-b364-9e577bb18adc	1	1	2	2	4	2	4	4	1	1
536025c3-5984-4f7b-8e40-ca483a6ea517	2	2	2	2	4	3	4	4	1	1
35402e95-95d5-4229-9679-d467f0d6be8c	1	1	2	2	4	3	4	4	1	1
d4681289-11c5-4990-a4f2-0de390e05a9a	1	1	2	2	4	3	1	1	1	1
83eb73da-9296-4ac9-b789-bf916d76adae	1	1	2	2	4	3	2	2	1	1
378d89a9-34ef-476e-8871-1fd49d0b87ae	1	1	2	2	1	3	4	4	2	2
cd0b4683-3bac-4b22-abf6-270b933993c0	1	1	2	2	4	2	4	4	2	2
37c9bc45-eae6-4e26-876a-ee0765a0f34b	2	2	2	2	1	1	2	4	1	1
dec6f516-fd7c-4bf6-b4fa-b801bda1ab33	2	2	2	2	4	3	1	1	1	1
a017ba90-332c-4e10-b957-a4675d273118	1	1	2	2	4	4	4	4	1	1
1879de4f-bc17-4ec0-8218-e69b87561cb0	1	1	2	2	1	3	2	2	2	2
1839eb87-cfa9-4609-9857-a6aadcddf1a9	2	2	2	2	2	2	2	2	1	1
21c04ba4-75a4-47e1-a494-638d854d9b52	2	2	2	2	1	1	4	4	1	1
1658bf50-7cf2-4684-ac63-832257b4f2a7	2	1	2	2	4	2	2	2	1	1
21e53051-85eb-4a76-8d37-850e7e0d5035	2	2	2	2	4	2	2	2	1	1
e66c77d3-8fc4-4fa8-b3a3-76dba0aa3f54	2	2	2	2	2	3	4	2	1	4
0f9d66b4-571f-4ac7-8687-95cf6425a6dd	1	2	2	2	4	2	4	4	1	1
13b70d89-5ab1-48ec-bef2-cf986d05f5f3	1	1	2	2	2	2	2	2	1	1
5b44a6c7-a459-46b7-bfd3-c4fa0810d892	2	2	2	2	1	1	2	2	1	1
649b6453-fab8-47d6-b17c-1dd0b13e5c2b	2	2	2	2	4	2	4	4	4	4
d0a3c81e-7824-44ad-bc79-c25c2601e37c	1	1	2	2	2	2	2	2	1	1
841f5a16-ecc4-4e16-9559-e16c58349899	1	1	2	2	4	2	4	4	1	1
c71ff433-98a5-4100-bcf1-753f418b0d86	1	1	2	2	4	3	4	2	2	2
1fca5bfd-e764-4725-bc41-371c1dbd3600	2	2	2	2	1	1	2	2	1	1
e435c660-5350-409e-a2d4-59660f890fa8	1	1	2	2	1	1	4	4	2	2
bffbd942-81c2-4493-9f04-8cf123d89bef	1	1	2	2	4	2	2	2	1	1
be89a762-1f08-4a1e-80c3-a3c57ee69594	2	2	2	2	1	2	2	2	1	1
d542ff26-8826-4e26-b63a-714443ca2aa4	1	1	2	2	1	4	4	4	2	2
bbd8fbf7-c84a-47ed-8d02-123167aa53ad	1	1	2	2	1	1	1	1	2	2
d0a7021a-06c0-4a6d-82ec-890f4be62c24	1	1	2	2	4	4	4	4	1	2
bb1dbdb9-903e-4619-9f21-914fb57cc363	1	1	2	2	4	3	4	4	1	1
629e45b0-5178-4c98-8ad0-5734e5ab4522	2	2	2	2	1	1	4	4	4	4
23a35af2-ec9e-40ba-b94b-4aa1f96c0111	1	1	2	2	4	2	2	2	2	2
1ab328b5-4264-425e-95e0-24bdc7ba3243	1	1	2	2	4	2	1	2	1	1
b502d267-80a8-4c14-b69c-b5dc3ad8bb98	1	1	2	2	4	4	4	4	1	1
0b5cdbdf-f27c-4b1d-a90c-cb4e8067ef26	1	1	2	2	4	4	4	4	1	1
246f0463-c244-473a-af97-7d1ec52f1a33	1	1	2	2	4	3	4	3	2	2
87c7928d-9b7c-40d5-8e4e-4b201fcf88cd	2	2	2	2	1	1	4	4	1	1
f6e8925c-2f2a-47a5-8cc7-644847c872bf	1	1	2	2	1	2	2	2	1	1
16c72e4e-84cf-4251-8bed-88cba11754f5	1	1	2	2	4	2	2	2	2	2
4147b2f6-d9e9-4c62-8e2b-fc8658c1ae29	2	2	2	2	2	2	2	2	1	1
73575949-0318-4b4a-8d2b-9574e60dc268	2	2	2	2	4	2	2	2	1	1
b5648b45-d5ae-4423-97ea-a82590669400	2	1	2	2	4	2	4	4	1	1
731a6a2f-4ab6-44e5-8a0d-7d40a980b5d0	1	1	2	2	4	2	4	4	4	4
72327d7a-70fd-438e-9108-ea1b0e13871b	2	1	2	2	4	3	2	2	2	1
0ccf4b8c-5b77-4c33-ba23-89969dc2c99e	1	1	2	2	1	1	4	4	1	1
b68bf5a8-e02f-4ccf-a2e2-bdc58acc9d71	1	1	2	2	4	2	2	2	1	1
97fdecd0-0bc7-42ce-b8e0-05741b0a86cf	2	2	2	2	4	2	4	3	2	2
645a2b4b-9643-486b-94bb-a439575d4dbd	1	1	2	2	4	4	4	4	1	1
35639b35-9c15-4942-ad2b-12fd8a728965	1	1	2	2	4	3	4	4	2	2
6df0ea11-fce2-4c71-afcf-85bb3cddf040	1	1	2	2	4	1	1	1	1	1
ff8a6bbd-50d5-485e-ba59-2e27f86f6b14	2	2	2	2	4	1	1	1	1	1
58db0485-a52e-45c3-a215-064865c635bf	2	2	2	2	4	4	4	4	1	1
30fd8371-d617-4458-964e-1db1921d83e2	1	1	2	2	4	4	4	4	1	1
a9e4005b-29da-476c-8761-9d667726fdcd	1	1	2	2	1	2	4	4	1	1
887f103a-45d4-49ec-ad16-21de4459e934	1	1	2	2	4	2	1	2	2	1
463584b7-f8f0-4a3f-bc8c-72796f9d20e8	2	2	2	2	4	3	1	1	2	1
4a09f795-3b27-4439-b84f-974d6166e164	1	1	2	2	4	2	4	4	1	1
ec403a44-5832-4d58-bc51-48ae7bd2918d	1	2	2	2	4	4	4	4	1	1
76d1cc3e-2989-4fe5-9425-f71405032381	1	1	2	2	4	4	4	4	2	2
2c311f86-63bb-4824-bc24-74f5fdcd6ab8	1	1	2	2	1	1	1	1	1	1
df807afc-01d8-44ff-b0f9-ead0568a457f	2	2	2	2	4	4	4	4	4	4
0ba69d4e-efde-4c56-a02e-a60a2268f148	2	2	2	2	4	4	4	4	1	1
fb363942-4be6-41b4-bf50-b38d03e50fc1	1	1	2	2	4	2	2	2	1	1
ea674b24-f4d5-49c4-8a21-8111e153985c	2	2	2	2	4	4	4	4	1	1
c761589c-27d8-43dc-9ecf-4091c6c98bea	1	1	2	2	4	4	4	4	2	2
3ccdc172-8868-4373-ba2a-355706a517ac	2	2	2	2	2	2	2	2	1	1
893313fe-a17c-42fa-a37c-01331f5b1730	1	1	2	2	4	4	4	4	1	1
3d159a21-3fad-44f4-b731-6e068250dead	1	1	2	2	4	4	4	4	1	1
46a400b4-f560-4282-8155-1e468055fb40	1	1	2	2	2	2	2	2	1	1
da91a7a2-69c6-4a11-b5b4-7325fc8cc87e	2	2	2	2	4	3	2	2	4	3
aa01974a-009d-46e5-94b6-63b0df416af2	1	1	2	2	4	2	1	1	1	1
0799b9bf-d0f5-402d-8628-2784be1bc9a6	1	1	2	2	1	2	4	4	4	4
5ba8f895-dcd7-4279-b8e3-9fa2ab2d9543	1	1	2	2	4	2	2	2	1	1
f2c9bff2-c9d3-4e7b-9337-0e38c212562c	1	1	2	2	4	2	4	4	2	1
2f51d064-93ea-417c-be50-eb39d2e5fbd7	2	2	2	2	4	3	2	2	1	1
2166d121-8b5d-4341-9a77-f9a315f68d4b	1	1	2	2	4	4	4	4	1	1
7b610f43-f9a9-4535-9367-9ccb17cd842e	1	1	2	2	4	4	4	4	2	1
000107a1-473b-482a-b7c7-a083af6b6f65	2	2	2	2	4	2	1	1	1	1
945f615b-006b-4be9-8f77-d328f0235513	2	2	2	2	4	3	4	4	4	4
6e620b97-a922-43da-bb75-ae0d6a521910	1	1	2	2	4	2	4	4	2	3
b52b2256-3b07-40aa-8f3e-d636768df0fb	2	2	2	2	4	2	4	4	1	1
73f5ea3a-efa9-4a5d-8b57-6964131ca4c4	1	1	2	2	1	3	4	4	2	2
a719fabe-5504-4729-90b6-88a54abc3a9f	1	1	2	2	4	4	4	4	2	2
fe77117a-2897-4840-afa4-bed6c733f0d4	1	1	2	2	4	3	4	4	1	1
0cbe33e1-4ec3-4c87-8ce5-cf1e24c68460	1	1	2	2	4	2	2	2	2	2
a78c6b54-2dd4-4489-9c72-5d0c20e62351	1	1	2	2	4	2	4	4	1	1
a168c4b2-c77b-4fef-82f3-bb41fe6f4810	2	2	2	2	4	2	2	2	2	2
e7150c89-4fe6-43df-b9e5-70aab6626744	2	1	2	2	4	4	4	4	1	1
d0615320-3881-4122-8a72-a49c890d087f	2	2	2	2	4	2	2	2	1	1
2f8196fa-1fdb-4727-a526-b59f4f9e5287	2	2	2	2	1	2	1	1	1	1
506eb375-81af-4927-8b2d-c6763f8dfc95	2	2	2	2	1	2	2	2	1	1
07a0571a-8e36-45d1-ae55-9296b409e0a9	2	2	2	2	4	2	2	2	2	2
aed94cff-d97f-44e6-b156-09b0df1a88c7	1	1	2	2	4	3	4	4	2	2
6152a037-d4c9-4bd1-b6b9-68ad19f83f22	1	1	2	2	4	2	4	4	1	1
94b40cc3-4a79-46f1-b45f-eeaea16f24a4	2	2	1	1	-1		-1		-1
165e3316-d31a-44cf-bc4b-b4c578929608	2	2	2	2	2	2	2	2	1	1
8f6208c2-e12d-4124-b9da-972d484ce23c	1	1	2	2	1	3	1	2	1	1
89ab168b-45b9-4488-be27-d3a87d34e7aa	1	1	2	2	2	2	2	2	1	1
cdb4a687-a860-4920-9702-a7e098043a26	2	2	2	2	4	4	2	2	1	1
5a2f5866-c1fa-4cfc-89c5-71aa56ac8276	1	1	2	2	4	4	4	4	1	1
225d3d35-3f6d-4a86-9aee-d3ea36d29eef	1	1	2	2	4	2	2	2	1	1
2ac5840c-68d4-4d6c-8067-4b4434e39d24	2	2	2	2	1	2	4	4	1	1
0e1db05f-4b05-447c-9ba1-9a157b608153	1	1	2	2	1	3	1	1	4	4
64a5a61e-605a-4655-9b1d-bb7b63699a5d	1	1	2	2	4	2	1	1	2	2
acc665c4-fc06-4b2e-a5c0-6e5f78dc02d3	1	1	2	2	4	4	4	4	1	1
2f9e87ec-d663-4323-9ffe-2445e6a040e9	1	1	2	2	4	4	4	4	1	1
76d0d500-f1a1-4bd5-a0d5-54b8df4c5e6d	2	2	2	2	1	2	2	2	1	1
252a03d1-97e8-4a17-b47f-347ee8ab1ad0	1	1	2	2	4	3	2	2	1	1
e527c48d-fb34-4964-b17d-b56c960f23ad	1	1	2	2	1	1	4	4	1	1
3565f4b0-8b61-4a4b-a60f-39c02fed67cb	1	1	2	2	4	4	4	4	1	1
d353fa3b-9e7d-4233-b1b8-e953b6af414b	1	1	2	2	1	1	4	4	4	4
2b6c41ea-7ef9-4c13-888b-5a0fe74bf8ef	1	1	2	2	1	1	1	1	4	4
9bf1f90f-f53a-4f4a-bbf2-92e1c34bb064	1	1	2	2	1	1	4	4	1	1
9255f7ec-cae7-4a5b-9534-dfca329d6401	2	2	2	2	4	2	1	1	1	1
fcf22d88-5cd6-48b4-9efb-178f1c0d50b0	1	1	2	2	1	1	1	1	1	1
5652203d-1e63-4e1d-ac68-ddd5ab603788	1	1	2	2	4	4	4	4	2	2
ec7f654d-b544-45b2-8074-e8c6f0c4c3b6	1	1	2	2	4	4	4	4	1	1
d70fa313-e1f1-4283-ae8d-8f6a73ad945f	1	1	2	2	4	2	4	2	2	2
96cbf08b-065c-4451-a4ec-ac1bd88a46a1	1	1	2	2	4	4	4	4	1	1
401c2200-49c4-4d30-90e6-71dfadfdbc2b	1	1	2	2	4	3	4	4	1	1
8ac2972b-4427-4ce1-8a97-8edff187eaa8	1	1	2	2	1	1	1	1	1	1
f5edf9cc-8592-470d-ad07-22eb15536f62	2	2	2	2	1	4	4	2	1	1
3d9fccb9-88bd-4a9c-b9ad-c6a76085eca7	1	1	2	2	4	1	2	4	1	1
25a67488-b7df-4a81-a771-63db842d58c3	1	1	2	2	4	2	4	4	1	1
27fe7567-a9bc-43ea-9711-22c344a836f3	1	1	2	2	4	4	4	4	1	1
a2f98995-5c4e-45d3-82cb-bce570cb5101	2	2	2	2	1	1	1	1	2	2
a2b82517-6431-4985-901a-535d2bcd9293	2	2	2	2	4	4	4	4	1	3
40ce3a66-02a7-463f-a5a5-b4b70735b0c7	1	1	2	2	2	3	2	2	1	1
a20fa43f-c261-4e69-a7a6-d9274b07e6ae	2	2	2	2	4	2	2	2	1	1
e8f33c3b-cbb7-48be-b753-3fdf9573ee7c	1	1	2	2	4	4	4	4	1	1
c61400ee-5727-4481-b5d7-97af602df25d	2	2	2	2	2	2	1	2	1	1
4ca0af88-20e5-42e6-a2ec-9d2801e6f7e0	2	2	1	1	-1		-1		-1
cdc69fbc-5897-4325-8c02-4e840586886f	1	1	2	2	4	4	4	4	1	1
601e1bc9-d0e3-4237-9952-5227b7291d66	1	1	2	2	4	3	2	2	1	1
92877db5-7728-4ff0-9d6e-6957d3fbe8f6	2	2	2	2	4	4	4	4	1	1
6c484747-0ff5-4879-ae72-67344aac1dfe	1	1	2	2	4	4	4	4	2	2
bbf6433f-b19e-4f37-aa5d-74b1dd8a07e0	1	1	2	2	4	4	4	4	1	1
c5b855bd-8345-4d35-b6a5-db0db8037c1c	2	2	2	2	4	4	4	4	1	1
d115f369-a558-4151-a86c-0cca7a3d65d1	2	2	2	2	4	2	4	2	2	2
a4c3c24c-90ee-4d53-bf82-80e41e858818	1	1	2	2	4	4	4	4	1	1
93a899cd-f8db-4214-b702-4724d4427896	2	1	2	2	4	4	4	4	1	1
8f58e46f-7aa4-4003-8168-68c0ebff1fff	1	1	2	2	4	2	2	2	1	1
6b66a334-fd6d-4f40-bd6a-e42717c20125	2	2	1	1	-1		-1		-1
db0d81b8-21cc-4917-8e44-86546ec4ae6e	1	1	2	2	4	3	2	2	1	1
48a949f9-2f92-43cf-8889-189938ff460b	1	1	2	2	4	4	4	4	1	1
0c2b6a06-54ae-4445-bd0e-15f759893dbd	1	1	2	2	4	4	4	4	2	2
e838499f-12ac-4529-870b-ea3557b16759	1	1	2	2	4	2	4	4	1	2
11c8adb7-d284-433f-855c-45074d7e65c4	2	2	2	2	1	1	2	2	1	1
ff500b70-f7d4-440f-995e-8f4164226f73	2	2	2	2	4	4	4	4	1	1
f59309cc-e158-4eb8-a92d-c23f4796aed8	1	1	2	2	2	2	2	2	1	1
bd5b5079-1cac-443e-946b-3c2c2a057d37	2	2	2	2	4	2	2	2	2	2
72c7dce4-53ec-4cbb-9e6a-989e7386d4b6	1	1	2	2	4	4	4	4	1	1
3fcb5b2c-bd55-477d-887d-69e131f04691	1	1	2	2	4	4	4	4	1	1
4de4f776-58cb-4c1b-85c9-8413795d6736	2	2	2	2	4	2	4	4	1	1
613e7796-ae8e-4df7-a7ca-3bb79052ec01	1	1	2	2	4	2	2	2	2	2
148eadf7-a1f1-4350-8eb6-a9ed3eb96855	2	2	2	2	4	2	2	2	1	1
240832d4-8576-44e8-9f37-823ee80ee63a	1	1	2	2	4	2	2	2	1	1
a0f302b2-39d3-40ca-8497-98d9017fe8bf	2	2	2	2	4	2	2	2	1	1
62e2a2ca-959a-48fe-b53c-58133335cf8f	1	1	2	2	2	2	2	2	1	1
06904efd-2135-4c1f-a468-163efdbf2ec8	-1	2	1	1	-1		-1		-1
350dc905-6da8-4528-a4c5-fa87a838cdac	2	2	2	2	4	1	1	1	2	2
bb18db4a-e627-4c95-a1a8-f0fb4898b5ca	2	2	2	2	1	3	1	3	1	1
4b78855d-4f79-43b1-b547-1cc7a6fa5cce	2	2	2	2	1	1	2	2	4	4
c7c053c2-0ebe-41af-b496-9d701d556289	1	1	2	2	4	2	2	2	1	1
9c3ed7e2-c6e8-414e-b5eb-1257125ae7ac	1	1	2	2	1	1	2	2	1	1
880a0f58-1e2c-4f59-bd58-92aebacffb97	1	1	2	2	4	1	2	1	1	1
efda9c35-9279-4b7b-bff4-48229d44f44f	1	1	2	2	4	1	1	1	1	1
79504451-78ae-4472-9eda-29b2f434a89b	1	1	2	2	4	2	2	2	1	1
00249d32-7a2b-4df4-a54d-63ceef5e1666	1	2	2	2	1	1	1	1	1	1
8cba9ac2-8cbf-4fbe-b78a-c40cee46143d	1	1	2	2	4	2	2	2	1	1
64d74388-0980-4ff6-bb9b-e8592acc5b5a	2	1	2	2	4	3	4	2	1	1
a6ae5d63-1af1-42b4-87b7-08030c89c8fd	2	2	2	2	1	1	1	1	1	1
cda15b57-4f92-4728-ad0b-8af632b3d72c	1	1	2	2	2	2	2	2	1	1
a9cee137-dc3c-4d21-b22a-e97bde791009	2	2	2	2	1	1	1	1	1	1
f2f093f2-5839-450e-80c0-4e8d29aff0d9	1	1	2	2	4	2	2	2	1	1
bbb815d6-1e5e-4154-a84d-e5597868d891	1	1	2	2	4	1	1	1	1	1
fbd355a8-d496-431c-b0e7-22451055159f	1	1	2	2	4	2	2	2	1	1
ca6cb5b9-526e-4339-9692-98f63d99dcaa	2	2	2	2	1	1	1	1	1	1
568e0e13-36ae-4cdd-a6f4-e924d23417ce	1	1	2	2	2	2	2	2	1	1
49a09d5b-6552-4bc7-922f-762319136aa6	2	2	2	2	4	3	2	2	1	1
b327dba3-7cb9-452f-b53d-36d92783c57b	1	1	2	2	2	2	2	2	1	1
cca08573-0598-4b11-a1cc-f506a3ccbb52	1	1	2	2	4	4	4	4	1	1
2cecc1c2-7e5a-4952-89a6-d4c9f6b808b1	1	1	2	2	4	3	1	1	1	1
2ff8b8b9-17ec-4b5e-95b5-05751f72c976	2	2	2	2	4	4	4	4	1	1
1ae87caf-5d19-46bb-a77d-0ce13556d557	1	1	2	2	4	4	2	2	1	1
af23a56f-4be9-4b30-b65c-fe65f2159fac	1	1	2	2	4	3	2	2	1	1
e92b2af2-0c39-4788-969a-1918cfbf6edb	1	1	2	2	4	2	2	2	1	1
7fe9ab5c-fe3a-4782-94f4-00cc1c6862f8	1	1	2	2	1	1	1	1	1	1
680cbffd-d7d4-4090-be8d-a5e8d1b15c38	1	1	2	2	2	2	2	2	1	1
eebf6d9a-2b7e-4687-af2a-e4edea410f75	2	2	2	2	1	1	2	2	1	1
e946e225-e664-41f0-88d6-554cecf786c0	2	2	2	2	1	1	1	1	1	1
af2d06b7-e1b0-460a-861d-1d58cdebef5d	1	1	2	2	4	1	1	1	1	1
a1446c70-93ee-4f3d-b4b9-11546e38a72b	1	1	2	2	4	2	2	2	1	1
80deb01b-b9ea-4387-98a3-3f9bc9a83d87	1	1	2	2	4	1	1	1	1	1
9eb41c8a-ce23-4bda-9540-52a6815467d4	1	1	2	2	1	2	2	2	1	1
351f9b02-388d-4e13-9a3d-d557a0f743f4	1	1	2	2	4	2	2	2	1	1
e817e91d-0f67-470b-87cf-3de53baeff26	1	1	2	2	1	2	2	2	1	1
33c057a2-46c0-4b14-8893-28d73ed88f40	1	1	2	2	4	2	4	2	2	2
a86fc961-5a8e-4639-853f-78f5edfd700d	1	1	2	2	4	2	4	2	2	2
a3c1935a-54ee-404e-a910-2b3a94da9776	1	1	2	2	4	3	2	2	1	1
e5bcfbab-cf01-4054-aa64-2bf616978512	1	1	2	2	4	4	4	4	1	1
db78edfd-309b-4824-9b21-a7766764d768	1	1	2	2	4	2	2	2	1	1
6a7ccfce-a9ca-4e9e-a036-fe8cdbef0433	1	1	2	2	2	2	2	2	1	1
851f296d-fe40-4b5a-a8e3-30f52fa793f6	1	1	2	2	4	2	2	2	1	1
d2d2862f-c60c-4508-81f7-78938baae603	2	2	2	2	4	2	2	2	1	1
eb9493eb-b8fa-47b5-9123-9e503b4ad8cb	1	1	2	2	4	3	2	2	1	1
9ef9f117-f511-4188-bd9a-16dbdfbf2c84	2	2	2	2	4	2	4	4	1	1
59e974f6-0fc2-4e52-abca-8ffaf8c59bfd	1	1	2	2	4	2	2	2	1	1
057e6e9a-8af0-402d-8cab-1d564dc99294	2	2	2	2	4	2	4	2	1	1
62a0ca6a-29aa-4f89-84e0-63d1d7d34452	1	1	2	2	2	2	2	2	1	1
d12562e3-96f1-41ef-bb1c-2fbd9a0018af	2	2	2	2	1	1	1	1	1	1
683d8769-0394-4ac0-8827-eb6e212e1e66	2	2	2	2	4	2	2	2	1	1
69d83547-2ac9-4fa5-844b-04e4bd6c14eb	2	2	2	2	4	2	2	2	4	3
b1368fc5-80b9-4f40-94f5-15d47fb9f1cd	2	2	2	2	4	2	2	2	1	1
a9700350-696b-4c12-8002-e03f763507bd	2	2	2	2	4	4	4	4	4	4
7dce0c85-3fdd-41b6-81f4-ef9fdcba86a0	2	2	2	2	1	1	2	2	1	1
f3ec775e-0397-49e1-97c0-f1513cba85e7	2	1	2	2	1	1	1	1	1	1
5c306fbe-79a9-409b-9c76-d27b85a53c8a	2	2	2	2	4	2	2	2	1	1
eb75191e-fdc4-4533-a46e-205542fb2219	1	1	2	2	4	2	2	2	1	1
9609730d-5c03-43dc-877c-12f06ebe2469	2	2	2	2	2	2	2	2	1	1
a6c44172-ce27-414f-8c05-e7052281d2fd	1	1	2	2	4	3	2	2	1	1
efc4d86a-5365-417b-93bb-ff76d45040f7	2	1	2	2	4	3	2	2	1	1
7ecc88a9-a103-45f4-aa69-d1901e76490b	2	2	2	2	2	2	2	2	1	2
2be2e0d1-3a6a-48cf-ae62-4586bad2c85e	2	2	2	2	4	2	2	2	1	1
637ad858-5d78-4c43-9a21-f9c97095f077	1	1	2	2	1	2	1	1	1	1
2581d8e4-5dec-45b5-be95-8eedb4eb9ae0	1	1	2	2	4	2	2	2	1	1
d9d3e76b-dfad-44b7-9120-88c1687a47be	1	1	2	2	4	2	4	4	1	1
4dbce71d-cb01-470c-9242-4f08dcd9620b	1	1	2	2	4	2	1	2	1	2
39c9121d-62c1-4f17-bfee-cc5eeb7b2ae7	1	1	2	2	4	2	2	2	1	1
812f7289-54b3-4e7c-b289-a6abf1bab170	1	1	2	2	4	2	4	2	1	1
eedc3a5f-7e57-44f7-8c25-6385bcfa8d5f	1	1	2	2	1	1	1	1	4	4
524caa6d-ac54-42fc-abba-23b13557a69b	1	1	2	2	4	2	4	2	1	1
2eee7ad5-7fcb-4162-86bc-279051a68398	1	1	2	2	4	2	2	2	1	1
1df5eade-e4f8-42ab-aa00-8013a9a66e9b	2	2	2	2	4	2	2	2	1	1
3627a0ae-90ef-4636-a590-fe3829cab7dd	2	1	2	2	4	2	2	2	1	1
af74b100-cafa-4526-ae0b-4216ef393b28	1	1	2	2	4	2	2	2	1	1
15a46206-7fae-4054-a940-3453ab5b04c0	2	2	2	2	4	1	1	1	1	1
91e58518-298d-4330-876f-8af4b5ce52ae	1	1	2	2	4	2	4	2	1	1
f32ed065-73f3-4bd9-b0b5-b4d7e65be97c	1	1	2	2	4	2	2	2	1	1
1ea50cd7-8d18-44f4-b312-90e4d15ea819	1	1	2	2	1	1	1	2	2	2
c319a0f6-271a-4501-8ea8-244c44a5073d	1	1	2	2	4	2	2	2	1	1
b301739d-16bf-4722-923b-94d90ffe49ba	1	1	2	2	4	4	4	4	1	1
b9606076-f74e-46f8-a8b5-95f298970d0f	2	2	2	2	4	2	2	2	1	1
aabc0f80-4178-4f9d-b952-737f9e828243	1	1	2	2	4	2	2	4	1	1
c2ad47ae-bca8-42f4-9167-1c720e106036	1	1	2	2	4	2	2	2	1	1
ee7d037e-6cb9-4648-8ee5-0ae720c6d34b	1	1	2	2	4	2	4	4	1	1
4869d180-1c39-4b14-bfe8-f9b22abb3757	2	2	2	2	4	2	2	2	1	1
8ccb335e-15a2-4505-9a0e-cfc22e795217	1	1	2	2	4	2	2	2	1	1
c99fa8c3-a92b-4f49-823f-a8737b993034	1	1	2	2	2	2	2	2	1	1
8d9a98b1-47b5-4e2d-bfd4-0b5f25ac1071	1	1	2	2	1	1	2	2	1	1
1e0e1906-a922-43cc-a39a-a81760758b00	1	1	2	2	2	2	2	2	1	1
c3878ddf-f28b-4cb0-b929-7ea8a3336536	1	1	2	2	4	2	2	2	1	2
0ac64d11-04ac-4b43-b1f1-26d3fe644d5c	2	2	2	2	2	2	2	2	1	1
77fa3f89-eda3-4cde-85ef-53c46efaf2a8	2	2	2	2	4	4	4	4	4	4
b3a65d54-2174-45f7-a9a7-3d6772c2405f	1	1	2	2	4	4	4	4	1	1
d11e4210-7b87-4060-b050-0f77f392382a	1	1	2	2	4	2	4	4	1	1
d7d7d493-6c1d-4802-9c73-91fcdf483ce8	1	1	2	2	4	2	2	2	1	1
2fb98449-cba0-4605-b718-233101295f8a	1	1	2	2	1	1	1	1	2	1
e364c705-a1c7-4b49-9cb6-1522bb3b3481	2	2	2	2	4	3	2	2	1	2
98069698-8ec9-4e17-b4e5-30f164608135	2	2	2	2	4	2	2	2	1	1
39cdf58a-f1ad-4b23-96f7-94a2e361e798	2	2	2	2	1	1	1	1	1	1
f62c7e97-3a1b-4ca8-afe3-e226b267d230	1	1	2	2	1	1	1	1	1	1
e15f4cb6-13e0-4306-a865-420f023bec05	1	1	2	2	4	2	2	2	1	1
bdb4be07-21ed-4484-a11b-10e459221373	1	1	2	2	4	3	2	2	1	1
d1af369e-80a4-43ed-aada-773d270f59ba	2	2	2	2	1	1	2	2	1	1
cc271f3a-7821-4414-9fee-6af07f05067d	1	1	2	2	1	1	2	2	1	1
00d41073-301f-4ade-b2d9-ec5e6a2d8d74	2	2	2	2	4	3	2	2	1	1
74a77f79-cf56-43e7-8534-640aabea331b	2	2	2	2	4	3	4	4	1	1
b1a42154-9b06-4f5d-a53c-c7beceee19a3	1	1	2	2	1	1	2	2	1	1
5430e78b-a6b1-4bf9-99cc-f4fd8b5436ad	2	2	2	2	4	2	4	2	1	1
e031626b-b399-4c98-b079-0b05d27b5689	1	1	2	2	1	3	1	2	1	1
f4c6dede-beaa-4089-b163-48b493dc7cc2	1	1	2	2	4	2	4	2	1	1
fd448bf2-46ee-4982-819e-283315ab2464	1	1	2	2	4	2	2	2	1	1
56d1dd38-68be-4fd7-a64f-ed6d047b53e1	1	1	2	2	4	2	4	4	1	1
e3c7be02-e9ae-459a-972d-da4cc2349064	2	2	2	2	4	2	4	4	2	2
cd282227-2f6a-4376-8a82-049549bc0679	2	2	2	2	1	1	4	4	1	1
08ec15dc-fc6a-4a56-9476-0999e89e9058	2	2	2	2	4	1	1	1	1	1
670ee05c-ce8c-4b8c-9010-7c962ca607c7	1	1	2	2	4	2	4	4	1	1
1031299f-91df-4c35-a7e7-98ffbf667913	1	1	2	2	4	2	2	2	1	1
42ad7d1c-3f83-4b2e-8862-1ffcc50a9efc	2	2	2	2	1	1	1	1	1	1
8f7c4e92-09c8-4495-948d-473fcf4b212b	2	2	2	2	4	2	4	4	1	1
f163fef6-24d6-4585-948a-3bc29919b79c	1	1	2	2	2	1	2	1	1	1
6e0d24cc-7d9d-4812-adb8-bd04976b2135	2	2	2	2	4	2	4	4	1	1
922c979e-e3e7-48fb-907d-e3efee803cc3	2	2	4	2	1	1	4	4	4	3
3ebb3bb0-791d-4ef0-bd3d-294347502494	2	2	2	2	4	4	4	4	4	4
da0f436d-c8d6-4598-ace0-1a53bb79f648	1	1	2	2	4	3	4	4	1	1
cfe1842f-48ab-4823-9c84-487e6fd0996b	2	2	2	2	4	2	4	4	1	1
9a2d2313-9610-4700-8d13-bb297c0db8a4	1	1	2	2	1	1	2	2	1	1
0e748d6c-e844-4899-8b9d-bbb1ace57250	1	1	2	2	4	3	2	2	2	3
29aa3a66-361e-444a-8a48-e24b8af3ab45	1	1	2	2	2	1	1	1	1	1
d7341f54-cedf-4447-b3bf-25450ee7b5b9	1	1	2	2	4	3	2	2	1	1
7890d8f6-aea7-4d96-9072-3aab4565d651	1	1	2	2	4	2	2	2	1	1
514ff325-e520-4f92-82cf-a355e999b796	2	2	2	2	4	2	2	2	1	1
83883bbd-dcc0-44d2-a194-db87d2405bfc	1	1	2	2	4	2	4	4	1	1
e4c758e6-8639-42ed-b231-1c8e0dbd7032	1	1	2	2	4	2	2	2	1	1
520be325-ef7a-44ac-81be-36820cc71b8b	1	1	2	2	4	2	4	4	1	1
6391b278-a0a0-44c1-97da-540ca9cc3576	1	1	2	2	4	2	2	2	1	1
607c98d7-d906-424e-938b-27402ee74304	2	2	2	2	4	2	4	4	1	1
055a9e1f-4a5b-4c78-a103-45312919a82b	2	2	2	2	2	2	2	2	1	1
37ea7bf9-842c-4abd-a823-1ac0c04b1748	2	2	2	2	4	2	2	2	2	1
6deaf426-925c-4a07-98bf-eef8884599e9	1	1	2	2	4	2	2	2	1	1
737d5416-b9ef-47fe-afff-1b2b09214854	1	1	2	2	1	2	1	2	1	1
636c0fc3-ece1-4486-a04a-ac45b1995ccc	1	1	2	2	2	2	2	2	1	1
3821e7f9-2d0a-475f-a1e9-654d96ad3593	1	1	2	2	4	2	2	2	2	2
59a5138e-23a3-442e-91f6-716c42fd0a52	2	2	2	2	4	2	4	4	1	1
c390c842-0e87-4254-9c87-26218084c866	1	1	2	2	4	2	1	2	1	1
66a22f5e-0824-4390-be1c-03ea63229296	1	1	2	2	4	1	4	4	1	1
8b9dd96f-d38a-4ad4-be18-40eeca04fed8	2	2	2	2	1	1	2	2	1	1
4667ede9-db9d-44bc-8c90-141e3093b90b	2	2	2	2	4	3	2	2	2	2
5aec1faf-3165-4fb9-8ad9-8298d865626d	1	1	2	2	4	2	4	4	1	1
45537854-bab0-4655-bd5a-337982ff7bb0	1	1	2	2	4	2	2	2	2	2
4346bb29-e30a-4601-a184-61688cf74c54	2	2	2	2	4	2	2	2	1	1
1881840b-093b-4a83-8883-6715cd902ad1	1	1	2	2	1	1	1	2	1	1
a219cb6b-1bd0-4c0e-88b0-a9b6fc2dab1a	1	1	2	2	4	3	2	2	2	2
12ec38a9-f740-4f39-a402-bbdd2eacb0d1	1	1	2	2	4	2	2	2	2	2
ead23266-936c-4c5c-b957-572da108d578	1	1	2	2	1	3	2	2	1	1
3c22a805-39e0-4744-89e8-ea6ad018aff9	1	1	2	2	2	2	2	2	1	1
8f594882-3cfa-4dcb-8ab5-bfd40ba9feae	2	2	2	2	1	1	2	2	1	1
b04b0731-448e-4866-a0b5-5cf5d7e0d6da	1	1	2	2	4	4	4	4	1	1
44b423ba-8eb1-4558-817d-b553d18feee9	1	1	2	2	4	2	2	2	1	1
44d8e984-bf99-44b5-975d-286b16edc51d	2	2	2	2	4	2	4	4	1	1
20209d16-eae1-4879-b86d-625ab15b1ca1	1	1	2	2	4	2	2	2	1	1
0fa2cc05-755c-4b0e-ac31-180e6bdc05f5	1	1	2	2	4	2	4	4	1	1
4bfee214-ebc2-4310-be4c-549fcdfe58ce	1	1	2	2	4	2	2	2	2	2
1250cf84-7e7e-43e6-a0d8-72e928ec93ea	2	2	2	2	1	2	4	4	1	1
9fbdb430-0010-4086-8371-ce0ab88baa0e	1	1	2	2	1	1	1	1	1	1
c28bcde6-69a1-4037-bd0d-88cb5919b411	1	1	2	2	1	1	2	4	1	1
2ba5538c-86fa-4c02-a551-4b6a6fd9ba8c	1	1	2	2	1	1	1	1	2	2
359bd2a7-3ff4-4a2c-8f87-31e56f0003bc	2	2	2	2	1	1	1	1	1	1
ed4400b4-f0ff-4156-bf5a-bfd657987af6	1	1	2	2	2	2	2	2	1	1
f482ee38-9c1c-4d12-bd1c-5d1e77fc051f	2	2	2	2	4	2	2	2	1	1
5422f87f-4120-4a8a-96e2-56f24cb87402	1	1	2	2	1	1	2	2	1	1
0e663f66-467b-40ed-88ef-14f7e4c0c874	1	1	2	2	2	2	4	2	2	2
04e84e81-347b-440b-92c5-5354276416a8	1	1	2	2	4	2	2	2	2	2
eadfd5e9-812d-45e8-9c88-78890ed498d8	1	1	2	2	4	3	2	2	1	1
26e70a3a-8584-4fc3-9880-a540ab2c9fac	1	1	2	2	2	2	2	2	2	2
ec30914d-42f3-4372-b8ea-524ff93b708c	1	1	2	2	4	3	2	2	1	1
fb3e9bb6-19f5-4575-abf7-bfcdae32fe3b	1	1	2	2	1	1	4	4	1	1
f99d1c32-ed41-4398-924e-0b4eeee1682d	1	1	2	2	1	1	2	2	1	1
b2fbc09e-034e-4ca5-b60d-f3483aa1f97e	1	1	2	2	4	4	4	2	1	1
446107bf-3f29-43aa-901c-73fb7b91e89f	1	1	2	2	1	2	2	2	1	1
8db70df1-754d-4932-bdcc-7146f411990c	1	1	2	2	4	3	4	4	1	1
c0d51213-99df-47f5-adb5-86642bb2ad3a	1	1	2	2	4	3	2	4	1	1
b25861f5-a2bd-4b06-932a-606634310901	1	2	2	2	2	2	2	2	2	2
9489db1f-154b-4e28-bc0a-7ebc3c2c9cb2	1	1	2	2	4	2	2	2	1	1
98876fd9-99fa-4859-9f52-b3f58a263540	1	1	2	2	1	2	4	4	1	1
429b50c7-922d-4bd9-af07-fe12993836dc	1	1	2	2	4	2	2	2	1	1
36707c7c-b544-4eec-b20a-fcea65dd7e5a	1	1	2	2	4	2	2	2	1	1
3968c73d-ec5a-40ad-a149-7430d065331f	1	2	2	2	2	2	2	2	1	1
ed71497c-0df8-4161-8ec3-8b5b2a6394ce	1	1	2	2	4	2	2	2	1	1
56795e59-ead0-4091-aeb2-866853ba0e16	2	2	2	2	1	1	4	4	1	1
a8ecc4c9-494e-43ef-8aa9-76b99d3104b6	2	2	2	2	1	1	1	2	1	1
141cd74f-bd3b-4df4-b2ef-475fce08e01b	2	2	2	2	4	1	1	1	1	1
0b8652a1-c05d-4997-b9ec-b858adef9e11	1	1	2	2	4	2	2	2	2	2
18c79864-d623-47d5-b176-0b7e81d93fce	2	2	1	1	-1		-1		-1
e3781580-a9a4-4031-a16d-7572d771c96e	1	1	2	2	4	2	2	2	1	1
633aab24-80d3-46fd-a336-2f3d587e89b5	1	1	2	2	1	1	1	1	1	1
ac9eb258-c083-4e18-9106-0b60fabc4b08	1	1	2	2	4	2	2	2	2	2
18c949ad-7186-48b5-b5eb-007a8fcac8ac	1	1	2	2	4	3	2	1	1	1
270d28d9-4cc5-49b2-841e-93858b14a990	2	2	2	2	4	2	2	2	1	1
f311f9fb-d6f8-480c-9432-2bf82778efcc	2	2	2	2	4	2	2	2	1	1
aa620e1a-65ba-46f2-ac3a-8540d43bf06e	2	2	2	2	4	3	4	4	1	1
1bca482c-0a6e-4b92-8782-255a21a70db5	1	1	2	2	4	4	4	4	1	1
ed287b04-1562-4fcd-bafb-35eb9049e36b	1	1	2	2	4	3	4	4	1	1
143794b8-5476-4b0c-993e-ccc242f667ce	1	1	2	2	2	2	1	1	1	1
692a70ed-a526-4f09-bf3b-1a00f8fe41a9	1	1	2	2	4	2	2	2	1	1
3c7d4d43-4932-41b8-baba-0bc1b75916b2	1	1	2	2	4	2	1	2	1	1
f1691742-de3e-4530-a8e8-83ae419db317	1	1	2	2	4	2	2	2	1	1
88263ec5-f756-4df0-914b-3e7aeb0b331a	2	2	2	2	4	2	2	2	1	1
f24be7f9-e985-4d47-95d0-f4a695a9d4ba	1	1	2	2	2	2	2	4	1	1
57b35836-f15f-49c9-bff9-766bcb50dae9	1	1	2	2	4	2	2	2	1	1
e92e18fd-8a39-4c6d-b320-9ff0318e4142	2	2	2	2	4	2	2	2	2	2
079d2a76-cdf3-49e0-8d38-b3b73e076f80	1	1	2	2	1	1	1	1	1	1
52332b79-c17e-4e19-b727-e9cad0dd2b56	1	2	2	2	4	2	2	2	1	1
51ca008e-7536-4a4e-a307-ae1776156bba	1	1	2	2	2	2	2	2	1	1
67b2d77d-e54d-4d70-8dfa-4551e0a3b01d	1	1	2	2	4	2	2	2	1	1
eb5ec396-92f2-40df-9f91-cbb190d0f761	1	1	2	2	4	2	2	2	1	1
ac828b05-c2ba-4c12-a1d1-b598dc5c5833	1	1	2	2	2	2	1	1	2	1
b96c6cea-b9e6-42e9-9abc-2b928ac77a21	2	2	2	2	1	1	1	1	1	1
fd97ecfc-96dc-4570-a8e0-ecbada3d3bbe	2	2	2	2	4	2	4	2	2	2
ecea07ca-d663-4cdf-b05b-954ed1069ce7	1	1	2	2	4	3	1	2	1	4
95cd91f7-5deb-4c56-88f6-8e11dc8c33a3	2	2	2	2	1	1	2	2	1	1
c0c4e1fc-9c08-4635-be84-0cade5460f87	1	1	2	2	4	3	2	2	1	1
092ee68c-93ae-4853-baa9-11377b74f855	2	2	2	2	4	2	2	2	1	1
a084a75e-0b3c-454e-99c9-c548ea89c463	1	1	2	2	4	1	1	1	1	1
657eb423-5be7-4472-a03f-70ea4b7224e5	1	1	2	2	4	2	2	2	1	1
8ea9f382-85f2-4d2f-81a5-71b3105bfd0b	1	1	2	2	4	2	4	4	1	1
a1ffd526-d3a5-4bd4-b8dd-5629d0ecaf3d	1	1	2	2	2	2	2	2	1	1
d7be68bd-5541-4009-8051-95b89f93c373	1	1	2	2	2	2	2	2	1	1
db54201f-bae0-47bd-a33f-e7882c4eca59	2	2	2	2	4	3	4	4	1	1
0e958756-2fe4-4053-8ddc-8eb93325f62a	1	1	2	2	1	2	2	2	1	1
da8b1257-8fd5-477f-88c2-68c4063dea0b	2	2	2	2	1	1	1	1	1	1
c7faca14-2425-40ea-a12d-e4f5eb66a49c	2	2	2	2	1	1	2	2	1	1
20005049-8936-43e5-b86c-69c9a0df1876	1	1	2	2	2	2	2	2	1	1
bcca86c1-a118-44cc-a1ed-4bb75b18d92c	1	1	2	2	4	2	2	2	1	1
7a608b1d-3b0c-4557-a32f-6bf4422646a2	1	1	2	2	2	2	1	2	1	1
e3c1ac58-05ed-4d26-832c-7410f8ba4a40	1	1	2	2	4	2	4	4	1	1
82bff78b-d3b3-413a-ba95-13b160d99cfe	1	1	2	2	4	2	4	4	1	1
24142348-e52c-4f21-90b8-9583000202a3	1	1	2	2	4	2	2	2	1	1
eed9fdc4-7b4d-4084-8037-ec49ac606403	1	1	2	2	4	2	2	2	2	2
3a5e2b05-2025-44c5-8be6-827ddd549eef	2	2	2	2	4	2	4	4	1	1
e83fcc8b-1053-489c-b73e-4af06a1e9ba2	2	2	2	2	1	1	2	2	1	1
daa19803-e17a-42b6-8c2a-37de4d47d606	1	1	2	2	4	3	2	4	1	1
31c1b79c-f5f9-44d4-921f-9e9b8210b73c	1	1	2	2	4	2	4	4	1	1
01281c5b-66e1-4793-a176-65ef73e8d885	1	1	2	2	4	2	2	2	1	1
617378aa-fc66-453c-9a1a-535fa321648b	1	1	2	2	2	2	4	4	1	1
a3990f44-6a1b-487e-98b9-c006e2a0cc7e	1	1	2	2	1	1	1	1	1	1
359b49f0-4636-497a-afbd-eab3c5a9bcca	2	2	2	2	4	3	2	2	1	1
bae335d4-dcdc-4e7d-9089-4fe945b3c072	1	1	2	2	4	3	2	2	1	1
a28a6977-730f-4298-875a-811ad19006ce	1	1	2	2	4	2	4	4	1	1
033e1ca2-d907-48a9-b865-d70ca86a9189	1	1	2	2	4	1	1	1	1	1
21cbd738-bf4a-47cb-9536-573e5d10bf9e	2	2	2	2	4	2	2	4	1	1
1b2557f5-fb0c-45c3-ab34-0c7661b6b1a0	2	2	2	2	2	2	2	2	1	1
2a46302a-5344-4253-a8bc-b4aa78415788	2	2	2	2	4	3	2	2	1	1
747022b0-7aab-4398-b67f-203df742bf0e	2	2	2	2	4	2	2	2	1	1
3d61b64a-85ee-4a28-a99a-a4e2b42f0e5f	1	1	2	2	4	2	2	2	1	1
31206b81-4e2f-4273-a0ff-a6776efeb30a	1	1	2	2	4	3	4	4	1	1
663103c3-9f00-456f-be0d-6f7390e5d1ad	1	1	2	2	4	3	2	2	2	2
[truncated: 4,290 more rows]

## Sheet: Fig 5
Statistic Results
Fig. 5 | Comparison of the performances between Fu-LLM (finetune_qwen2_7b) and the SVM models
fig5-fullm_vs_silver
dCap	Pred_follow_up_source	GT_follow_up_source	Pred_is_deceased	GT_is_deceased	Pred_is_hospitalized	GT_is_hospitalized	Pred_had_surgery	GT_had_surgery	Pred_is_medicated	GT_is_medicated
39fa6f8d-dd40-4bb7-ab03-13d0021681b8	2	2	2	2	1	1	1	1	1	1
fd32a82a-8fa6-41fd-93e5-3581cb18bd82	2	2	2	2	2	2	2	2	1	1
edf5b3bd-2b92-4cbe-bcf2-fe7c3d1e916f	2	2	1	1	-1		-1		-1
899e9379-7f9a-46f5-9fb6-a8b20342105d	2	2	2	2	2	2	2	2	1	1
6c18c1b7-d86e-4c27-9c99-abd0a4910b3e	2	2	2	2	1	1	1	1	2	2
42149d00-f42d-4017-aa74-a22b4fee1d43	2	2	2	2	2	2	2	2	1	1
37d80016-3d79-4ade-b913-805901ab4130	1	1	2	2	2	2	2	2	1	2
7912a24c-1bc7-40c9-b3fd-57f434fc6c51	2	2	1	1	-1		-1		-1
dc8dce3a-7b51-48a8-a571-448092cf38a7	1	1	2	2	2	1	2	2	1	1
e92c075c-782f-4940-945f-eee69f02cd1f	1	1	2	2	2	4	2	2	1	1
e4d2fea4-cdff-486a-9ea0-fa1404782963	1	1	2	2	2	4	4	4	1	1
ed9d5420-97db-42ad-9968-51702c4636ed	2	2	2	2	2	4	4	4	1	1
ebab9161-b36b-4347-8206-02af5433ca47	2	2	2	2	2	2	2	2	1	1
6fd9f975-eacd-4558-aba8-509d40a226e9	2	2	2	2	2	2	4	4	1	1
3e7b0db0-d0f6-48ab-a732-9066c6adb1c9	2	2	2	2	2	2	2	2	1	3
26be5c60-3b57-42a1-a1db-55e4414fa778	1	1	2	2	3	3	2	2	2	2
362acf35-9bf9-4423-8ccb-75f9c934a1cf	1	1	2	2	2	2	2	2	1	1
e58864eb-b861-498b-a28f-be137f3502b3	1	1	2	2	2	2	4	4	1	1
35eeb086-f961-43aa-bf96-7ef1c5cf4222	1	1	2	2	2	2	4	4	1	1
798c4f9f-2b83-49aa-9c6b-ae8c5c7c68b2	2	2	2	2	4	4	4	4	1	1
29d967a1-401a-4036-aa88-22e321cfaa48	1	1	2	2	2	2	4	4	1	1
cfc89a38-1444-4366-9d37-fc624475de9c	1	1	2	2	1	1	1	1	2	2
50386026-06a4-4e13-a763-170164d6b620	2	2	2	2	1	1	1	1	1	1
10c9b440-e83c-4960-a1ad-c31f5741644a	2	2	2	2	2	2	4	4	2	2
baed9661-1973-46c8-81b5-a67d39275c65	1	1	2	2	2	2	2	2	1	1
09f9d2fe-e567-4054-aa06-ac6875570bbb	1	1	2	2	2	2	2	2	2	2
4ccf1825-5494-4ef2-8f96-a2875973c890	1	1	2	2	3	3	4	3	1	1
6d205e8f-d9cc-46c2-a733-2f4dc8ee5504	1	1	2	2	2	2	2	2	1	1
122c12ee-43f8-45c8-b90e-eaf9e76a7e69	1	1	2	2	2	2	2	2	1	1
0ed5b7b9-f4ff-4534-8c7c-8d242c83f81d	1	1	2	2	3	1	2	2	1	1
3da54458-9dd3-4cf8-9c93-92998b756913	1	1	2	2	2	2	2	2	1	1
e2d760a1-6abc-4290-9261-2895cc690949	1	1	2	2	4	4	2	2	1	1
2ddf2616-ba1b-4c76-9858-b579afb7f539	1	1	2	2	2	2	2	4	1	1
530dd736-b06c-411f-bd96-2523098fbd5f	2	2	2	2	1	1	2	2	1	1
d859d067-b023-490e-982e-22a345283fed	1	2	2	2	2	2	2	2	2	2
f0ccb979-3062-46b0-92dd-4392dc5738ac	2	2	2	2	1	1	2	2	1	1
dc2d73b5-a63b-45d5-835b-92627c0d1190	1	1	2	2	2	2	2	2	2	2
c5012a2f-0b5c-442f-9bbd-a6c9774b43e0	2	2	2	2	1	1	2	2	1	1
0dcff201-9175-468e-8994-d9fb9a7a685b	2	2	2	2	2	2	2	2	1	1
bddf1552-8bdd-4918-9f57-8c9f1246f117	1	1	2	2	2	2	4	2	1	1
cd1ad7ba-8251-4fde-91f7-3be9bfb920b1	1	1	2	2	2	2	4	2	1	1
add8dd24-10cf-4715-bd98-572c29bcc7fe	2	2	2	2	4	4	4	4	4	4
c0159472-c3e0-4e0c-beba-c2d60129d469	2	2	2	2	2	2	2	2	1	1
b48d30ce-cff8-45a9-a593-31cf86b606e2	2	2	2	2	2	2	2	2	1	1
536a8327-faf0-4791-98c2-c5857da34233	2	2	2	2	2	2	4	4	1	1
f4055306-5159-4556-86f4-512ed5384586	1	1	2	2	3	3	4	4	1	1
c1012e33-0f7e-4a4d-87de-163e798635a2	2	2	2	2	2	2	2	2	1	1
628f3fc2-7113-4b26-b4e0-f30956d0bb46	1	1	2	2	2	2	4	4	1	1
63f26a0d-e94b-48c8-aa80-521173c80fa3	1	1	2	2	1	1	1	1	2	1
98978b4e-72bd-487f-b8db-4b0c83bcf242	1	1	2	2	2	2	2	2	1	1
7c965c95-768e-400d-b867-c298434d27cd	1	1	2	2	2	2	4	4	2	2
9d4f17f3-8f27-4ffe-bfb2-018ce1aa961d	1	1	2	2	2	1	1	1	1	1
d3cfd722-f106-4d5d-9393-1915cbf1add6	2	2	2	2	1	1	2	2	1	1
6baa2cf7-f9ec-4a6d-90e6-524ef04088a6	1	1	2	2	2	2	2	2	1	1
bc369ea5-03d3-4891-87b9-c0eec58481e1	2	2	2	2	1	1	1	1	1	1
0605f83b-83ab-4ba1-9033-2183a3e3ef95	2	2	2	2	2	2	4	4	1	1
387ac59c-06e8-47a4-af25-4d6a56386a3e	1	1	2	2	2	2	2	2	1	1
54535128-71ac-48a4-bec2-96ace22a1bbd	2	1	2	2	2	2	4	4	1	1
acd4ef33-3a04-48f2-84b2-c2d8f5777e18	1	1	2	2	2	2	4	4	1	1
30c3725f-d298-4048-bcb8-29961c19f4d0	1	1	2	2	2	2	2	2	1	1
13e77346-47e1-41dd-afcf-59505763d613	2	2	2	2	2	2	2	2	1	1
25adf0a9-b019-48aa-9544-15c7ba02ed95	1	1	2	2	2	2	4	4	1	1
8fd92eb1-14f8-4723-82f6-abde625524e9	2	2	2	2	2	2	2	2	1	1
e58dc001-f962-4e76-a7db-e4fbcea908c2	1	2	2	2	2	2	2	2	1	1
85230228-2412-4327-bf05-99bf43e784ed	2	2	2	2	3	1	1	1	1	1
2544140f-78c3-40ff-9fbd-ba3e75a3fe3f	1	1	2	2	3	1	1	1	1	1
8c28db08-e82f-415e-a1c1-9cb8a1374569	1	1	2	2	2	2	4	4	2	2
3e8efe15-0b6d-417c-9701-c07b144db7c0	1	1	2	2	2	2	2	2	2	2
c0481932-fd1b-4223-9e45-de03a6041768	2	2	2	2	2	2	2	2	1	1
c1931613-c96e-4e3b-8277-d8e83369bea3	1	1	2	2	2	2	2	2	1	1
36adb13e-1c08-4f6a-8acf-3fb9975c6584	1	1	2	2	4	4	4	4	1	4
98dc50c3-fbab-4dfe-8d90-4801bc72e3e3	2	2	2	2	4	4	4	4	3	3
9bba7d02-fb74-4af3-9536-bdd038f5e250	2	2	2	2	2	2	2	2	1	1
c8845bf4-5a1d-4a26-9436-0f606e93033a	1	1	2	2	1	1	4	4	1	1
82903aef-cc7b-4dc3-aace-f84132f20642	1	1	2	2	2	2	4	4	4	4
9a2c6122-e001-48e8-bdd2-d5790490b731	1	1	2	2	2	2	2	2	1	1
7151d34c-289d-4509-978d-6ed44ca74f63	1	1	2	2	1	1	1	1	1	1
ad4067c5-1f70-4d80-9329-a75d4aea47dd	1	1	2	2	2	2	2	2	2	2
2fb5520f-cf9a-4f4e-af69-a613450c6189	2	2	2	2	1	1	1	1	1	1
62bd8e52-54d6-47c3-8b3f-0e6c8e0f16d0	1	1	2	2	1	1	1	1	1	1
b77af6da-1854-4c05-822f-299fb286d8fa	2	1	2	2	1	2	2	2	1	1
722ac7e4-9067-4ec2-901f-ef0ef2df6669	1	1	2	2	2	2	2	2	1	1
4fec7bdd-e2c4-43ec-bb45-0cf6a2799b7c	2	2	1	1	-1		-1		-1
e6586225-a9d4-439f-8855-4282e8bfc9f7	2	2	2	2	2	2	2	2	1	1
c6815ee9-1b73-4f8e-926d-5820e4beec4b	2	2	2	2	4	4	4	4	1	1
6101482a-757a-4ce4-80e0-d96d0e6f44b1	1	1	2	2	2	2	2	2	1	1
48014736-dccf-4f90-95a5-ea5f402f1204	2	2	2	2	2	2	2	2	2	2
7aed0cc2-d6bc-4651-bfb2-b73751b98030	1	1	2	2	1	1	1	1	1	1
c356f4c1-1e11-4357-853c-179af01322a9	2	2	2	2	2	3	2	2	1	1
b7435e63-7253-4e68-baf7-2abd342a9c1c	1	1	2	2	2	2	2	2	1	1
06ca34a9-a50a-47ab-b609-d5a839f2b33f	2	2	2	2	2	3	2	2	2	2
59c5a96b-d105-4e90-b1cd-953ab544ea1d	1	1	2	2	2	2	2	2	1	1
2d8d0f50-8295-4c0d-86d1-b5d5e5aeca57	2	2	2	2	2	2	2	2	2	2
8bc3452c-3c93-474f-afc6-1fc6d0c6b422	2	2	2	2	2	2	4	4	1	1
eaa79955-5779-4a8e-9591-1e8452c456c9	1	1	2	2	2	2	2	2	1	1
c857fa2d-b9ca-4875-a473-26cbd7054116	1	1	2	2	2	2	2	2	1	1
96a84c83-24e7-4929-8e13-75996ab0c838	2	2	2	2	2	2	4	4	1	1
1cd65156-c777-4aa2-956f-19c845d7a42c	2	1	2	2	1	1	2	2	1	1
0d1c0ff5-eda5-4671-8abb-cc3fe7b7459a	2	2	2	2	1	1	1	1	1	1
be01099f-1586-441e-971e-2c1179a3a288	2	2	2	2	1	1	1	1	1	1
c929942f-b08e-4863-b153-2a16c448b25b	2	2	2	2	2	2	2	2	2	2
ccb37f94-66c5-4f83-8b42-89aca5e70d4f	1	1	2	2	2	2	2	2	1	1
2fdcd4a5-b3d8-461b-8648-312143f8a72e	2	2	1	1	-1		-1		-1
6f6e6dae-4987-4cd1-8a4d-103b48d679ef	2	1	2	2	3	3	4	4	4	4
93298405-accc-4d85-9f2e-6af4a5fbd92d	1	1	2	2	2	2	2	2	2	2
4a1a39e0-ae42-45d0-9cba-2d4d2aa59e4f	2	2	2	2	3	4	2	2	1	1
9226c66c-ba10-45f0-807a-e63b9444f573	1	1	2	2	2	4	4	4	1	1
ccbd9377-bdfc-4339-b052-cf7101cdbc43	1	1	2	2	2	2	2	2	2	2
66fb7846-5a54-47e1-9e92-e9f9cf2b26b2	2	2	2	2	3	3	2	2	1	1
863037b1-9448-440f-8449-4cb4b8ff2a87	1	1	2	2	2	2	2	2	1	1
558da363-8944-4387-9d31-66028e0eb032	1	1	2	2	4	4	4	4	4	4
fa333f5d-113b-483f-a7c8-0ea6c9318c86	2	2	2	2	2	2	2	2	4	3
947cac18-7c87-438b-a2a5-9f2d1e61adce	2	2	2	2	2	2	2	2	1	1
77ae5be5-f4a6-46a9-b4d2-78d3e5a630b2	2	2	2	2	2	2	4	4	1	1
e46b0146-f66b-4465-8be9-5fadc10e8cac	2	2	2	2	2	2	2	2	1	1
876458d5-33ed-4fed-b9dd-60aa4348d6b6	1	1	2	2	2	2	2	2	2	2
f279a836-04cd-409c-907c-580f8e18f776	2	2	2	2	1	1	2	2	1	1
44a91a62-6dd2-4d34-bc4e-61c6d907651c	1	1	2	2	1	1	4	4	4	4
6e3140c5-398a-4720-a1e5-50168b01bd86	2	2	2	2	1	1	2	2	1	1
5d149193-3287-4da2-85ee-b21cef56a606	2	2	2	2	2	2	4	4	1	1
b1480130-4b0c-4193-a7ec-19018b7a975f	1	1	2	2	1	2	1	2	1	1
d839c639-4d1f-4cd8-9d20-c8eb9caf85e5	2	2	2	2	2	2	2	4	1	1
9227564c-d965-4e29-b6b8-b9eb008f2bfd	1	1	2	2	2	1	2	2	1	1
c5955637-1fba-4b59-a194-ff4f95f3d58e	1	1	2	2	1	1	1	1	1	1
8b57a34e-ec71-49af-97c4-75d41a6667f2	1	1	2	2	2	2	2	2	1	1
889c3085-9acc-4041-a34b-74334cc02759	2	2	2	2	1	2	1	2	1	1
dc2dff1f-19ce-4d91-b377-6ff188cee37e	2	2	2	2	2	4	2	4	1	1
48843715-61a3-43e8-ae1b-d3eb820bf2ac	2	2	2	2	4	4	2	2	1	1
8659a693-e43c-4259-a1ed-8863256f2202	2	2	2	2	2	2	2	2	1	1
921e6bb3-d9e2-4c31-a1e4-c339b268e25c	1	1	2	2	2	2	4	4	1	1
144c7307-90b2-4530-956b-f0fd5c0c0397	2	2	2	2	2	2	4	4	1	1
c03b2c9e-23fa-4e1f-8a5c-379b762d7dd9	2	2	2	2	2	2	4	4	1	1
e67b78e7-af47-4399-934f-38ff309e5a1d	2	2	2	2	2	2	4	4	1	1
3340b0d0-3de6-4a28-b2ae-84479c63ce26	1	1	2	2	2	2	4	4	1	2
1a0ed4a1-8541-4edf-9cfd-23e90a9f9db4	2	2	2	2	2	2	2	2	1	1
a79a5f98-7699-40b7-bee0-fe588bbb0703	1	1	2	2	2	2	2	2	1	1
1b4a9de0-3ed8-4a98-8139-2e9d635af2b6	2	2	2	2	3	3	2	2	1	3
eaabb277-0d0c-42d8-af64-066bf5c01790	1	1	2	2	1	1	1	1	1	1
95e0eba4-e374-473a-b2f8-89e1284a8e76	1	1	2	2	2	2	2	4	1	1
f754d447-7b5f-4aa8-bbc3-36cea82f21d0	2	2	2	2	4	3	2	2	1	1
d0db3b2b-c6d0-4b55-973e-76880a10d34a	1	1	2	2	2	2	2	2	1	1
4277abf7-c1d7-470f-afe3-a2416598a823	1	1	2	2	3	3	2	2	1	1
a6bd68b0-6313-4054-9db6-aa76f81b40e5	1	1	2	2	2	2	2	2	1	1
b98387a3-d865-4c86-a998-96a1864bcefa	1	1	2	2	2	2	4	4	1	1
7a944b54-08a1-418b-a2ca-06c7383b172f	2	2	2	2	1	1	2	2	1	1
02a22745-6a13-4945-bbb4-ac10e62cf364	1	1	2	2	1	1	1	1	1	1
c61f6603-0683-4ace-aa0a-e6d86d17a1bc	2	2	2	2	3	3	2	2	1	1
57417453-471d-45dd-a75c-61dd5d88d801	1	1	2	2	1	1	2	2	1	1
5e866b1f-bc21-4637-a674-25c6a4ecf0fb	1	1	2	2	2	2	4	4	1	1
f9631d9e-c810-4e66-9227-a5df89752b08	2	2	2	2	2	2	2	2	1	1
c551d73c-5716-42fb-a98d-7cdf3d9fcb34	2	2	2	2	4	4	4	4	4	4
0768084a-f2b7-432d-8ef4-dec0919bbd6c	1	1	2	2	2	2	2	2	1	1
ff095cbb-ce4e-4173-b6df-c36f2ff664c3	1	1	2	2	2	2	2	2	1	1
de714a85-5989-43eb-8c72-591baa086918	1	1	2	2	1	1	1	1	1	1
9abf4bd4-1fba-4def-99fc-f3ba78582627	1	1	2	2	2	2	2	2	1	1
19a51a12-839a-485e-aad4-f9af55a22131	1	1	2	2	2	2	2	2	1	1
4e589aa5-dd95-4dae-a101-453443ce369e	1	1	2	2	1	1	2	2	1	1
e5e89d8d-13b9-44c1-9ee8-0ef4b2e11396	1	1	2	2	2	2	2	2	1	1
fd43d961-b503-4444-9fdc-4569287ffb1d	2	2	2	2	2	2	2	2	1	1
55798e10-6a6e-48dc-b03c-7121ef3d3cfa	2	2	2	2	3	2	2	2	1	3
5c539e69-d41e-4d49-b1c7-d864581a5e04	2	2	2	2	2	2	2	4	1	1
d10b61ab-1ff2-44b8-9f5b-116b9b9b7639	2	2	1	1	-1		-1		-1
6877439c-3adc-424d-9982-9049a5ac0bff	2	2	2	2	1	1	2	2	1	1
372f4cc2-d828-47a8-adf3-03767cad6cdb	1	1	2	2	2	2	2	2	1	1
af0d503d-238a-4073-b2cd-34ee102a8784	1	1	2	2	2	2	2	2	1	1
8ea8c0ec-844b-44cc-8c8d-862ef7086549	2	2	2	2	2	3	2	2	1	1
9eccadd7-b2a1-4777-8618-66e54d6eee62	1	1	2	2	1	1	1	1	1	1
895f3fe6-8ee4-44db-8a7b-f61b41506084	2	2	2	2	1	1	1	1	1	1
37950ddc-adb7-45fb-ab2d-6f7db3f58a3c	1	1	2	2	2	1	4	4	1	1
c6e1c5c6-e09d-4607-a631-b212e623b16d	1	1	2	2	2	2	4	4	1	1
d0cb9ca4-650f-4ee4-9481-32f2df2ac269	1	1	2	2	2	2	4	4	1	1
8810522d-9e60-405b-a89a-2aac0255e916	2	2	2	2	1	1	1	1	1	1
6d207e64-6d6c-42bb-b81d-52642eb6e746	2	2	2	2	1	1	4	4	1	1
bfd22a9a-a534-4533-91df-3391d57ac998	2	2	2	2	2	2	2	2	1	1
b6406fb6-c685-4bdb-8e27-e8d5a04c1eee	1	1	2	2	2	2	2	4	1	1
5898ff15-8460-4caf-8710-7e27087f0166	1	1	2	2	2	2	2	2	2	2
8c3d4489-f890-4767-af48-5176bc3a4b77	2	2	1	1	-1		-1		-1
e7ab244e-85ca-4ffd-a2a0-3068d6fc34dc	2	2	1	1	-1		-1		-1
42044fc8-c80f-4b4c-a757-4313c77ee24a	2	2	2	2	1	1	1	1	1	1
5b403d26-d08b-4579-a66d-0f8930846093	1	1	2	2	1	1	1	1	1	1
a21404f7-60f3-4906-847e-6e5657f3ae00	2	2	2	2	2	2	4	4	1	1
f0435c29-51ad-46b2-add0-2dac9142a43c	1	1	2	2	1	1	1	1	1	1
563d9ef0-cb1b-4268-95c8-3bc58420c8f8	1	1	2	2	4	1	1	1	1	1
eb465858-2b62-4e2e-a55c-eb0ec56004f4	2	2	1	1	-1		-1		-1
c3673af5-a632-498c-b3c4-5b57399a8a53	1	1	2	2	2	2	2	2	1	1
5ecdd746-6c24-4e85-9143-63dc3dcc10d3	2	2	2	2	1	1	1	1	1	1
c9c91f1a-0b6e-483c-b095-762bea6e9993	2	2	2	2	4	4	4	4	4	4
a6120375-7429-4768-ac9c-bb8fd760fb7f	1	1	2	2	2	2	2	2	1	1
8e193440-e156-4c46-8576-080a838e6eaa	2	2	2	2	2	2	2	2	1	1
3b94e44e-5f10-4d07-a214-f3b1a2cd14a6	1	1	2	2	2	2	2	2	1	1
0aa076ea-ea9b-41b5-9e67-a4cc00d81d9b	2	2	2	2	1	1	2	2	1	4
959ee14f-e581-489a-a08a-f96f74f9f915	2	2	2	2	1	1	1	1	1	1
ed2b7769-5918-425d-abc1-fa1f4a23046c	2	2	2	2	1	1	1	1	4	4
fb1602a0-e4a8-408b-8477-ba537bbced21	1	1	2	2	2	2	4	2	2	2
59401a5e-f01c-4ab8-8e45-d7baba170b01	1	1	2	2	2	2	2	2	2	2
691ecabc-f592-4f72-a181-a5df81f238ef	1	1	2	2	2	2	4	2	1	1
a7660eee-586e-41c9-b6a5-9c5081702463	2	2	2	2	2	2	4	4	1	1
a5248026-65f1-4e91-aab3-acaaf125d377	1	1	2	2	2	2	2	2	1	1
f8c136ea-4f50-4ddc-8839-77268e3a9662	2	2	1	1	-1		-1		-1
67046d23-9a35-4425-bbea-07bf69d0d3fc	2	2	2	2	2	2	2	2	1	1
15521161-64b7-446d-a522-530a8bd41bd7	1	1	2	2	2	3	4	4	1	1
c78b8eba-b613-4098-bc19-01066bd31967	2	2	2	2	2	2	4	4	1	1
728bc161-7fca-4213-8336-2f9c0fa2cbd1	1	1	2	2	2	2	1	1	1	1
95488260-55fa-4486-8c8b-a628598d18a7	1	1	2	2	2	2	2	2	1	1
7644fa92-11c4-4b5d-8297-2f9d5b17ad1c	1	1	2	2	2	2	2	2	1	1
91530264-ad28-4c69-a5a3-f8e5979a8d67	1	1	2	2	2	2	2	2	1	1
c34f83df-8d87-4f08-a6b7-61759a8887c8	2	2	2	2	3	3	2	2	1	1
fc472fe6-7146-42da-918a-416c36910a8f	1	1	2	2	2	2	2	2	1	1
2032207c-05ac-483e-9be3-24c93f30542b	2	2	2	2	1	3	2	2	1	1
74ebc100-01e4-4205-abb5-442edac42e75	2	2	2	2	1	1	1	2	1	1
8acd3f17-2410-4b4f-ad3a-ff14df7b17de	2	2	2	2	1	1	1	1	2	2
8e81ea03-933d-4c15-811e-2aa7fa144c89	1	1	2	2	2	2	2	2	1	1
307ee3cc-fef1-4766-b8c1-2f81146fe24d	1	1	2	2	2	2	2	2	1	1
72956d57-71fd-4a8f-ab8d-9a16729c5ba9	1	1	2	2	1	1	1	1	1	1
df5630f0-4c59-48d9-8d11-7b895cca5536	2	2	2	2	2	2	2	2	1	1
eeaafc5a-6a9b-48db-a869-20084bb977cd	1	1	2	2	2	2	4	2	1	1
0098b79d-bf75-4104-b698-27418f0ab8ef	1	1	2	2	3	1	4	1	1	1
31821323-0cf9-4da6-8e69-d323f823ec7c	2	2	2	2	2	2	2	2	2	2
b2eb546c-354f-46a8-b52c-5bb42ac3c07e	2	2	2	2	2	2	2	2	2	2
47c1c4e1-ade0-4701-848e-ef839a7b500b	2	2	2	2	3	3	4	4	1	1
9136284c-3275-4841-ada7-dd2963c8161f	1	1	2	2	2	3	2	2	1	1
0884f9fe-8c01-4106-8df2-7b8f7d79455c	1	1	2	2	3	3	4	4	1	1
91383292-71f3-41f0-aa67-3da3ccbbc79e	2	2	2	2	1	1	1	1	4	4
48c0a12f-ebce-4133-bbf9-5f5508504d68	1	1	2	2	2	2	2	2	2	2
18b0a34a-d8c3-45f3-ab70-0bb8f5644345	1	1	2	2	2	2	2	2	2	2
cf18c2a1-6330-4752-9d95-6647d448eda7	1	1	2	2	2	2	2	2	1	1
56751e2c-e3bf-4c3b-a5fb-e728d295bdab	2	2	2	2	3	1	2	2	1	1
ed2336cb-4f2e-4dc9-865f-d9a4e4db34cb	1	1	2	2	2	2	2	2	1	1
8b745966-cba4-4358-a2cf-3243b1b2d602	1	1	2	2	2	2	2	2	1	1
e14ee268-6c87-4f1f-89bb-91aafab9545f	1	1	2	2	3	3	2	2	1	1
8ec64278-490f-4776-a063-e8dfec887e3e	1	1	2	2	2	2	2	2	1	1
fb887c47-6855-4232-a8ff-1b081d09c001	1	1	2	2	2	2	2	2	1	1
bb440f0e-4a78-4f9e-89c6-8e82e07c6122	1	1	2	2	1	1	1	1	1	1
eeb5c40c-0332-4f04-8f44-25b75148cba4	1	1	2	2	2	2	2	2	1	1
bf9c235d-6707-4e1a-9bcb-90f69214d6e4	1	1	2	2	2	2	2	2	2	2
0f213a39-0f0f-4e9a-b10e-be624bdbdd3e	1	1	2	2	2	2	2	2	1	1
4e264738-d2ed-4192-99d9-4042fe6e8e9e	2	2	2	2	2	2	2	2	1	1
aa437edf-bcd2-49aa-a4f5-04ae53320dbe	1	1	2	2	1	1	2	2	1	1
9caff6fb-0580-468b-8952-e7649da4f1ef	1	1	2	2	2	1	2	1	1	1
5a7b93d8-e5ff-47a0-8384-2fd9909b465e	1	1	2	2	2	2	2	2	1	1
ff880217-b2d9-4bbf-ad5c-bd774f6db838	1	1	2	2	2	2	2	2	1	1
f8c5ab3d-20f6-45f4-8383-fbba61a7d3d2	1	1	2	2	2	2	2	2	2	2
8cb7c967-6c56-469f-b1f1-654978c2cac2	2	2	2	2	1	1	1	1	1	1
bee11734-37ad-4417-ae40-90eb55c84f0e	1	1	2	2	2	2	4	4	1	1
ee60f870-50dd-445a-809e-b2160985be53	1	1	2	2	2	2	2	2	1	1
3f827712-b474-492c-83e0-856db1a8ece3	1	1	2	2	2	2	2	2	1	1
6743ea27-2b68-4f5d-8981-b1e46b9cf165	1	1	2	2	2	2	2	2	1	1
4e897994-7825-470e-b165-cdcaa1cf1da7	1	1	2	2	2	2	2	2	1	1
21d7a003-dc00-442e-810b-0b2260065c4f	1	1	2	2	1	1	1	1	1	1
aebaf3e1-a096-4e2d-98e8-e90146587f6f	2	2	2	2	2	2	2	2	1	1
4aacb86b-2340-43d4-9537-3d6911a0aed4	2	2	2	2	2	2	2	2	1	1
32b641d5-7c9b-4c23-9247-84222737aacb	1	1	2	2	2	2	2	2	1	1
3a6d1a89-54ff-4191-84ad-542872e6fad7	2	2	2	2	2	3	2	2	1	1
cf1ccd42-b9c0-49a0-90fe-b25037d9803f	2	2	2	2	2	2	2	2	1	1
674d3448-e4ab-4a76-ac19-c6a225c50d3d	1	1	2	2	2	2	2	2	1	1
75090a9d-e6f6-4a95-8bb0-fd6bb1d85160	2	2	2	2	2	2	2	2	1	1
6577a14d-173e-425b-9442-3e10156d2f93	1	1	2	2	2	2	2	2	1	1
5850f6a5-abe3-4fd0-80cb-c3115e50dc33	2	2	2	2	2	2	2	2	1	1
d1c4d607-68df-417c-b96b-68b490a78d4c	1	1	2	2	2	2	2	2	2	2
b2bbc028-3d1d-488c-9ecf-1d1a0f3c5262	2	2	2	2	2	2	2	2	1	1
83b9af35-6cd5-4adf-8b85-d82c9c9adb84	2	2	2	2	2	2	2	2	1	1
d7f197ae-51b2-4804-9be7-0b692d86c523	2	2	2	2	3	2	1	2	1	1
b317e2bc-9cc9-44e2-a8e4-aecc3a4f3d93	1	1	2	2	1	1	1	1	1	1
9b642d72-1952-40bb-9924-0e4db71f0f88	1	1	2	2	2	2	2	2	1	1
1e540c2b-94c1-42b2-9563-8751cc1c8435	2	2	2	2	1	1	1	1	1	1
0cb84ab3-977a-49f6-acda-e416005d3a7c	1	1	2	2	2	2	1	2	1	1
a2030851-60a3-44fd-857b-b261f1c23d4f	1	1	2	2	2	2	2	2	1	1
eeecc79a-bf89-495b-b501-f1ccd885e138	1	1	2	2	2	2	2	2	1	1
89015392-ba02-4267-8e57-f00ba1102ee8	2	2	2	2	1	2	2	2	1	1
db454a1d-5eec-4a92-98ed-7895144e0e6a	2	2	2	2	3	3	4	4	1	1
77385732-2c70-45eb-b1d7-1ee156ee3179	1	1	2	2	2	2	2	2	2	2
6951b066-5de9-4f87-b976-44521f5cd862	1	1	2	2	3	3	2	2	2	2
95bc295b-5e79-4970-8610-d8446b6dba2b	2	2	2	2	2	2	4	4	1	1
ec457e66-5370-4a33-a9d0-4d8bf2c48c89	1	1	2	2	2	2	4	4	1	1
f9b06a2f-be80-46b9-873a-14a2336e7aaa	1	1	2	2	2	2	2	2	1	1
5244671d-d8d6-4c78-aca4-be72926790cc	2	2	2	2	3	3	2	2	1	1
cc3e7bb0-53f7-4fe8-931f-a89d50b60ccd	2	2	2	2	1	1	1	1	1	1
60e1533d-23f1-4464-ae57-173fda401f33	2	2	2	2	1	1	1	1	1	1
e87263a6-7117-4fcf-abc8-fa518b0a6e28	2	2	2	2	2	2	4	4	1	1
9a1d7d07-4a05-49ca-8622-3f9009a2fc8f	2	2	2	2	2	2	4	2	1	1
3f60eae8-6abb-45e8-a8ac-e6cb26f7b942	1	1	2	2	2	2	2	2	2	2
9fe8a299-cf8f-47fd-8f31-af5851fb1d76	2	2	1	1	-1		-1		-1
11f38d7b-ee52-4d20-a379-3b3756d171a2	1	1	2	2	2	2	2	2	1	1
5bb71265-b95d-4ce0-b9f5-4eed19b0ed84	1	1	2	2	1	1	1	1	1	1
75e4f464-1516-4e95-83c2-b154b3e11d5a	1	1	2	2	3	2	4	2	1	1
53ed30a4-7141-4e56-8ff1-d9475796ef86	1	1	2	2	2	2	2	2	1	1
1bdbf40f-a5aa-4b91-afd1-b7b687e84323	1	1	2	2	2	2	2	2	1	1
e1c177be-0efc-4a53-84b2-bfbc11eb9dec	2	2	1	2	-1	1	-1	1	-1	1
2daeec10-f1a9-49bc-96d6-fdcc25f745f1	2	2	2	2	2	3	4	2	1	1
5c68dcb3-0362-4c14-b5ac-ae71578ddac8	2	2	2	2	1	1	2	2	2	2
a5708b2f-291b-4600-afc5-f31534a31453	1	1	2	2	1	1	1	1	1	1
5e3f2356-2b59-44f9-80c5-b10eb54b82b5	2	2	2	2	1	1	1	1	1	1
c8ab3c77-50a0-4f24-899e-d67313dfa246	2	2	2	2	2	2	2	2	2	2
b5c7a7b0-f351-4819-856a-4b3d84cd7958	1	1	2	2	2	3	2	2	1	1
06416a18-316b-4038-826c-01114f3bb0e0	2	2	2	2	1	1	1	1	1	1
2b6be290-99b6-4c51-8a6a-d169aa1a3d12	2	2	2	2	2	2	2	2	1	1
bdb9871d-c6e1-46d2-aee8-1f08de4a838d	2	2	2	2	2	4	4	4	4	4
478ab6bc-b2aa-4170-9685-f0cfe82b7502	2	2	2	2	2	3	2	2	1	1
8c3d9c8b-9e22-4048-8174-9b6b9346861a	1	1	2	2	3	2	2	2	1	1
ee8af62c-b3d5-4d28-a980-d6e373a5a4cd	1	1	2	2	3	3	2	2	1	1
9002feaf-738e-493d-9b84-246459a63b70	2	2	2	2	2	2	2	2	1	1
770ed9e0-ba32-498c-bfbd-48796587383a	1	1	2	2	2	2	4	4	1	1
f2d442d2-da3a-456e-ba5c-083dccc4ae05	1	1	2	2	2	2	2	2	1	1
d16444d2-4eec-4c20-a00a-bbc4ea77fcdf	2	2	2	2	1	1	1	1	1	1
3846ec1d-8b1e-4a74-b5fb-bb6d5ee8b782	1	1	2	2	2	2	2	2	1	1
c2bcab81-ac9c-4ac6-99dc-887a7d569429	1	2	2	2	4	3	4	4	4	4
69a6c7fb-64ff-498e-ab0d-b69b845fb53e	1	1	2	2	1	1	1	1	2	2
add5f24b-3bd8-462a-b417-13ea4661fc90	2	2	1	1	-1		-1		-1
f4274b83-4b7b-4eb8-849e-fc0d9ea6737c	1	1	2	2	2	2	2	2	1	2
0c369418-3511-41c0-9cfb-16754f94911a	2	2	2	2	1	1	1	1	1	1
88786163-4866-451a-a0b0-ddff2b882f59	1	1	2	2	2	2	2	2	1	1
1599307e-27e7-4699-8e60-0bff13f6ec9c	2	2	2	2	2	3	4	4	4	4
10ea9119-85e2-48b4-82e9-782f8efde75e	2	2	2	2	2	2	2	2	1	1
97dbc20b-badb-4658-bffe-94f4780221cd	2	2	2	2	2	2	2	2	1	1
bd82d748-fc87-40df-849f-b58438111122	1	1	2	2	1	1	1	1	1	1
a8eff15f-db8f-47d9-9abe-cb88ae5dd65a	2	2	2	2	2	2	2	2	1	1
44df04d8-4c76-42e7-97f5-d4cbf2866866	1	1	2	2	2	2	4	2	1	1
0b0c4d0c-222d-4510-855f-4f51712c3a95	2	2	2	2	1	1	1	1	1	1
a63b3c4e-d8b5-45f5-bdd3-3b56117abf36	2	2	2	2	1	1	1	1	1	1
36502169-c9c0-488b-a840-c1f3b2803a98	1	1	2	2	2	2	4	2	1	1
c7545278-ac6a-47ca-9c2a-6b0b9ac5c066	1	1	2	2	2	2	2	2	1	1
fcae96a6-48dd-4a4c-a1e1-9dbaa393a3c3	2	2	2	2	2	2	2	4	2	2
ca3a2dcb-5e87-4c8e-a54b-3afe9654df42	2	2	2	2	4	3	2	2	1	1
fafac8bf-6ad7-43b0-81b8-b3551438d2a5	1	1	2	2	2	2	4	4	1	1
54704ac9-3c14-4416-a8b6-7195f126e361	2	2	2	2	2	2	2	2	1	1
c0f1cd40-f562-450c-a47b-e80350f7fa30	2	2	2	2	3	2	4	4	1	1
028999bb-32fc-4096-a57b-33a9a2771e47	2	2	2	2	2	2	2	2	1	1
266370ca-fcb3-44ce-90dc-7a9e083d17a4	2	2	2	2	3	3	2	2	2	2
026dd331-e5f8-4733-b3e1-44ebfc5c993a	1	1	2	2	2	2	4	4	1	1
7ab9af20-36ee-4a3f-91f3-ecfa21fcf571	1	1	2	2	2	2	4	4	2	2
8c2ecc2d-1801-44f3-9c37-84ebe4b1a863	2	2	2	2	3	3	4	4	1	1
ea089723-0627-418d-8a36-3b02b6716180	1	1	2	2	1	3	1	1	1	4
473020c0-cd9a-4bda-8c44-fb0cceb5efe4	2	2	2	2	3	3	2	2	1	1
5a87d1b8-800a-4ba9-a4c6-fd45094f7444	1	1	2	2	1	1	1	1	1	1
a490e7c6-c2b6-4e2c-905e-9fd2612a54ad	2	2	2	2	2	2	2	2	2	2
af2b6e00-8a3d-474c-8079-00a659f04d24	2	1	2	2	1	1	4	4	1	1
1f55561c-66cd-47c3-9d0f-baddb825858f	2	2	2	2	2	2	1	1	2	2
8e4a8ed7-43de-464e-9c2d-b660063e06e7	2	2	2	2	3	3	2	2	1	1
3d377f77-b538-4f98-9472-f81d6144fea5	2	2	2	2	3	3	1	1	2	3
d0eab0a9-e607-4082-ac07-5491bfc6ad9d	1	1	2	2	2	3	4	4	2	2
72399510-4d6f-42f9-b646-adfde5cc42a1	1	1	2	2	2	2	2	2	1	1
2ece2e05-401f-45d1-9194-d1ea1c155e20	1	1	2	2	1	1	1	1	1	1
5499c67f-c4a7-4aa9-bc81-86088daf162e	2	2	2	2	1	1	1	1	2	2
1d5f10c1-1651-4c80-9056-8ae7f2d2a215	2	2	1	1	-1		-1		-1
06f6ed77-f83b-4b13-9dd9-03850aab8a75	2	2	2	2	2	2	4	2	2	2
86692b55-39dd-4aeb-a863-004fc9fb1f27	1	1	2	2	2	2	2	2	2	2
24b48621-136c-4540-90c7-c5dfad928f02	1	1	2	2	2	2	2	2	1	1
1f0f4ba3-6efa-424c-bd64-da9191a1bb07	1	1	2	2	1	1	1	1	2	2
40524759-bea5-4001-a5e8-6f7185c290f4	2	2	2	2	2	2	4	2	1	1
380fe528-4aac-440a-84df-2eff1e08c02b	2	2	2	2	2	2	4	2	1	1
cb5dcbcb-f533-4218-a1ea-f89f3fcdd9c7	2	2	1	1	-1		-1		-1
4a581c19-03b7-4926-bc26-6deeb7c36d57	1	1	2	2	1	1	4	4	2	2
9fc1fe3f-a0f3-4d4e-ab17-ccdf12ce20b1	2	2	2	2	2	1	1	1	1	1
539e729c-e058-40c4-8828-1a3ab11c3ed1	1	1	2	2	1	2	1	2	2	2
b0e71dc7-76fb-47b8-a7ae-e6187d07d551	1	1	2	2	2	2	2	2	1	1
fcec40c3-2101-4b07-8da0-789529aeb6f2	1	1	2	2	1	3	2	2	1	1
833a128a-76ed-4577-904b-65ead9fe641c	2	2	2	2	3	3	4	4	1	1
c3bb4bc6-4618-4315-ae69-bdd87ed8f7e8	1	1	2	2	1	3	1	1	2	2
988e977d-dc4f-491e-9bfb-0b3ae098a183	2	2	2	2	2	2	2	2	1	1
4cdbfb7e-80a8-4d4c-a65e-4880bda503c1	1	1	2	2	1	1	4	4	1	1
01eb226a-fa05-4465-8a1a-a51a26d8106a	1	1	2	2	3	3	2	2	1	1
ae0a3510-437a-4b2b-a90e-3c95c30f2cfa	1	1	2	2	2	3	4	4	1	1
544bcef4-f2d2-4fb3-9ab9-6a5920e3346c	2	2	2	2	3	3	2	2	1	1
0ae0c548-dc75-48a1-a35f-5afb38abbe53	1	1	2	2	1	2	2	2	1	1
ae9f63b2-49fe-48dc-9d4d-d1259de5ff21	2	2	2	2	2	2	2	2	1	1
36a76674-0ae6-46da-9e1e-8704e0ac88b2	2	2	2	2	2	2	2	2	1	1
0a2f3fd4-59fa-42d4-8c49-516019c28181	2	2	2	2	3	3	4	4	1	1
f4ad608f-f52e-4fb7-961f-d99beccc8a9e	2	2	2	2	1	3	1	1	2	2
fe905aee-6122-4b0c-8e6e-cc2bd83b6f63	2	2	2	2	2	2	4	4	1	1
82cfa337-7af0-406f-8205-25772c25ee33	1	1	2	2	3	3	4	4	1	1
76e6958e-e536-4883-8b1e-70e843cf8557	1	1	2	2	2	2	4	4	1	1
2f4fb07a-e184-49c6-8dae-dc770bf6a0ac	1	1	2	2	3	3	4	4	1	1
fa903062-3a39-4af3-ada6-f02a67086b1c	2	2	2	2	3	3	2	2	1	1
284078f9-3214-403e-af68-1ec775b0f427	1	1	2	2	1	1	1	1	1	1
38d632f9-518b-4053-b9ad-2d0e902f1652	2	1	2	2	2	2	2	2	2	2
28738533-a52c-40af-b9b3-e98eaa38276c	1	1	2	2	1	1	1	1	1	1
1982337f-e653-4e04-9a5d-4879e0f3362d	1	1	2	2	1	2	1	1	1	1
fa43b199-ed51-4791-a823-f05c011d9c6f	2	2	2	2	3	3	4	4	1	1
979cde90-c47b-4554-b858-9717f015e381	2	2	1	2	-1	2	-1	2	-1	4
37bd2765-718e-4912-a47a-2e42c17e7ae2	2	2	2	2	1	3	1	1	1	1
05ebc1a0-955a-416b-b72b-8f8ba3f1ae0a	1	1	2	2	2	2	4	4	1	1
e4754c26-337c-41bc-8133-9fcf07011319	2	2	2	2	1	1	1	1	2	2
63e07a8f-28eb-4b9e-813f-93804e21c322	1	1	2	2	2	3	4	4	1	1
56281e38-45c4-453f-a8ed-965e332669bd	2	2	2	2	2	3	4	4	1	1
247d8890-57e1-4ffb-b099-1255681ee352	2	2	2	2	2	3	2	2	1	1
52cfc5de-a4f4-4d29-902a-72dc29e2a2da	2	2	2	2	2	2	4	4	2	2
2e634340-0303-4dfa-b3f3-1ee91a9e86e7	1	1	2	2	1	1	2	2	1	1
f08297c6-56b8-47e0-9adf-8575cc1c6bbc	1	1	2	2	2	2	2	2	2	2
4132fa26-312b-4300-9bc3-1420fad2571a	2	2	2	2	2	2	4	4	1	1
7d1a9bde-1c20-4061-a2c1-ada91916a159	1	1	2	2	3	3	4	4	1	1
e8ce36a4-7be2-4d32-b058-b5a3060bf854	2	2	2	2	3	3	4	4	1	1
716faaeb-d20c-4fad-afbb-462f5e9cbc78	1	1	2	2	2	2	2	1	1	1
641a87e2-3d53-4ea2-aad5-4eff4f1f8e53	2	2	2	2	1	1	1	1	1	3
a78c9f25-d472-4ff6-a2ad-124c5d962ac6	1	1	2	2	2	2	4	4	2	2
2949965b-47a9-477d-8ed7-6a62f5fef0e8	2	2	2	2	2	2	2	2	1	1
41ad7539-3e24-4633-aaca-e9e9071f2bd9	1	1	2	2	2	2	1	1	1	1
f4e18a94-b15e-4493-9593-46cb16bec114	2	2	2	2	1	3	1	1	1	1
1319af16-9dbe-426d-8aa4-c0800aaf5929	1	1	2	2	2	2	2	2	1	1
4015961a-74f4-47e1-8c80-0da57288cc4f	2	2	2	2	4	4	4	4	1	1
cbce3968-5873-4851-8cf8-8f6ed52ed614	1	1	2	2	3	3	4	4	1	1
79da5933-b1a7-4610-b949-60e9e6263853	1	1	2	2	2	2	4	4	1	1
e8cd024c-0bb6-41de-96b3-4339a38c9b36	2	2	2	2	2	2	4	2	4	2
a8939bd1-3332-4525-97a4-2b1111ae8e6c	1	1	2	2	3	3	2	2	1	1
00c6dff8-f3c5-4379-87e8-5fc61da53e1c	1	1	2	2	2	2	4	4	1	1
1ad8f315-5f8f-4c6f-aee8-fe77b2166603	2	2	2	2	1	2	1	1	1	1
653942c2-7c28-447e-a00f-cd8550ad1902	2	2	2	2	2	3	2	2	1	1
3e7d38ec-45e4-4c3b-8df3-33312f904ac4	1	1	2	2	2	2	4	4	1	1
ccaa1e26-ef0e-404b-aa0a-244c92c6c62d	1	1	2	2	2	2	4	4	1	1
87980a03-0476-4fcf-ba55-243078970927	1	1	2	2	2	2	4	4	2	2
8827af3a-d40b-4ba4-bef0-d1e1127644e4	2	2	2	2	2	2	4	4	1	1
d5f9784e-1a3f-4204-9ddc-f2207a880afe	2	2	2	2	1	1	1	1	1	1
5b265de4-84ba-4802-8b33-b4581dbe551a	1	1	2	2	2	2	2	2	1	1
3aa8f2c5-169c-4f82-87ed-f270a8840f32	2	2	2	2	2	2	4	4	1	1
c315e27d-0040-4ae0-85ab-f3b0b2facad4	1	2	2	2	2	2	2	2	1	1
4ace0a00-7b24-4b19-a41f-0340cd1d4ad1	1	1	2	2	2	2	4	4	1	1
a1650af8-d182-4420-a727-e72f446295fe	1	1	2	2	2	2	4	4	1	1
9cf8e18b-0716-4c02-a6a2-c1b8934751e7	1	1	2	2	3	3	2	2	2	2
b5ac647c-4455-44f0-8eb1-9172a7758730	1	1	2	2	1	2	1	1	2	2
00bb4a86-946e-4ddf-b735-cec88e0c2049	2	2	2	2	3	3	4	4	1	1
1b6b86d1-35f7-4e59-a3c2-e1fcb62c73c4	1	1	2	2	3	3	4	4	4	4
680d156d-241c-4a83-a2c8-4764abc2e276	1	1	2	2	4	4	4	4	2	2
9b1bee62-10d1-4e03-b043-e20530f5c1b0	2	2	2	2	2	3	4	4	2	2
c56ef16b-aa03-409c-a1f8-3b0c21b4e026	1	1	2	2	2	2	4	4	1	1
6339bf4c-3543-4d49-b8df-f48053735edd	2	2	2	2	3	3	4	4	1	1
b0ff2dc0-1481-4d2a-aba8-11c44f2dff33	2	2	2	2	2	2	2	2	1	1
6a598a1b-7f8c-44c7-bfa7-4a8ab14da9aa	2	2	2	2	2	4	4	4	1	3
b65c0ac6-8022-4c39-95d1-c4add5678714	2	2	2	2	1	3	1	1	1	1
df9faab7-e6fd-4d35-9aa4-36e050352028	1	1	2	2	2	2	2	2	1	1
a61646fb-cabf-471b-9f9b-44c16f9dbfd3	2	2	1	1	-1		-1		-1
5c859857-7215-4fa6-b166-8825570b6a40	1	1	2	2	1	1	1	1	1	1
934baac9-297a-4b9c-bf80-aaa34b709235	2	2	2	2	1	1	1	1	1	1
7cfbb0a5-b631-423a-be68-d451571f8510	1	1	2	2	3	3	4	4	2	2
c333cc8a-a266-4928-8a23-498229c29190	1	1	2	2	2	2	2	2	1	1
2c10fe20-82b7-40ba-89ce-96e0ef261a80	2	2	2	2	2	2	2	2	1	1
22cb8fa2-5f58-40e8-bfbd-ce31faca5ab5	1	1	2	2	2	2	4	4	1	1
3fe7c74f-90b1-4494-8710-38a9c244d463	1	1	2	2	2	2	2	2	1	1
be9026a1-2923-4cf5-9931-63c2479b9ebc	2	2	2	2	1	2	2	2	1	1
348f449b-ea1e-46b5-ad57-d4fae75da35f	1	1	2	2	3	3	2	2	1	1
b37aeb6c-4abd-47e6-8243-60ad0da24988	2	2	2	2	1	3	1	2	1	1
221b75d6-9916-4fd1-9463-9963f016cb5b	1	1	2	2	1	1	1	1	1	1
1a17ec40-1e53-477c-91d5-c0a733da4d00	2	2	1	1	-1		-1		-1
bcd67082-29fb-4249-939f-f17858dc14dc	2	2	2	2	2	2	2	2	1	1
d9a9a4b3-4aba-46e8-b0e5-9d4c6aa3845c	2	2	2	2	3	3	4	4	1	1
a8ebfa8d-225e-44ca-92a7-1f9091e6fbca	2	2	2	2	2	2	2	2	1	1
550eb5fd-f4ce-4ea6-90ac-b60f8d9d8adb	1	1	2	2	2	2	4	4	1	1
90378c00-dc23-48b7-aedd-f384db40836a	1	1	2	2	2	2	4	2	2	2
6e1061f2-2c48-4221-a283-1a2532137dca	1	2	2	2	2	2	2	2	2	2
b9ce2766-5a61-469c-b55f-47aba76791d3	1	1	2	2	2	1	4	4	1	1
2ad835ec-dc3f-4788-8d9f-75d723ecda12	2	2	2	2	2	2	4	4	1	1
1ce9d9de-55f0-484c-b77b-eab74b44b3ad	2	2	2	2	3	3	4	4	1	1
f71f1ebc-7cae-4e49-b5eb-d34b4c81b700	1	1	2	2	2	2	2	2	1	1
138fa9ad-e0ff-4c4a-9755-6ae12e3be509	2	2	2	2	2	2	4	4	1	1
8d95b16e-da7e-4d3d-a13e-55fe8006c709	1	1	2	2	1	3	1	1	1	1
3d843e19-e1ce-4ca4-9033-b263f5ca496e	1	1	2	2	2	3	4	4	1	1
eed6f187-1bb2-42ec-8bb2-f968952d6996	1	1	2	2	3	3	4	4	1	1
d7fdb811-5297-43f2-b39c-7d6cc7fc39c2	1	1	2	2	2	2	2	2	1	1
15eba79e-5dc2-4be4-96c2-fefb51eb73af	2	2	2	2	2	2	4	4	1	1
d6209b64-d6eb-46f9-bdf9-826cdad961e5	2	2	2	2	4	2	4	4	1	1
8fa1a76e-4a2e-492f-b2ec-1b296b466c8c	2	2	2	2	1	1	4	4	1	1
293ed0e9-e741-4f6a-88c0-e5c9810578f9	1	1	2	2	2	2	4	2	1	2
d8577769-695b-42d5-a95e-bcbce301cb1b	1	1	2	2	2	2	2	2	2	2
ecda5972-b4f6-4497-90a9-6b8d3ff90a1a	1	1	2	2	2	3	4	3	1	1
419ba169-6e90-4ab6-8c4c-acbed4436e01	2	2	2	2	3	3	4	4	1	1
4c7fd645-b90a-46e0-8e43-b9471958f1ed	1	1	2	2	1	1	1	1	1	1
4f52560b-b938-4d52-ae7e-c9ae4b0545a5	1	1	2	2	1	1	1	1	1	1
293bf75e-3a7e-4b67-a5bb-e0f4cb562003	1	1	2	2	2	2	4	2	2	2
47afa21e-19f7-43a6-8532-ba760a631ed5	2	2	2	2	2	2	4	2	1	1
8dd96f01-f76f-430b-be65-619b305eb11e	2	2	2	2	2	2	2	2	1	1
c31988ef-b70a-4541-8f9c-50e1c57a424d	1	1	2	2	2	2	4	4	1	1
d3a2614b-8ce9-4037-8baa-0fb0490a9bb3	1	1	2	2	4	4	4	4	1	1
c9621cac-f499-490e-813a-eae3885ff83a	1	1	2	2	2	2	2	2	1	1
f08124ca-1859-4e06-8c8a-3ea5f3943597	1	1	2	2	2	2	4	2	1	1
a03b0074-8a70-45e0-a62b-f5b73eb19145	1	2	2	2	2	2	4	4	2	2
207c720e-7ced-4e88-b703-37b9d363daad	1	1	2	2	2	2	4	4	1	1
49c2f6e6-6dc5-4bee-96e0-38c11e27d87f	1	1	2	2	3	3	4	4	1	1
0906d413-7ebe-47cb-ba61-c9551f361bd7	2	2	2	2	1	1	4	4	4	4
1297059f-32db-4bb7-9920-284ce35dd688	2	2	2	2	3	3	2	2	1	1
9e790fa0-4503-4623-ae64-9692c2569a63	2	2	2	2	1	1	1	1	1	1
837ac221-4528-4bf1-84a8-28bd41cc3cbd	1	1	2	2	4	2	4	4	1	1
fb916a6f-8fba-4982-bbb3-5f0802026a11	2	1	2	2	2	2	2	2	1	1
2ccbff37-ab32-4379-8e91-39e40a87210f	2	2	2	2	2	2	2	2	2	2
bdabfc88-aeb8-4384-9a10-37830545f353	2	2	2	2	2	2	2	2	1	1
07ee86d2-4546-46eb-a07a-b0217b9c7caf	2	2	2	2	3	3	4	4	1	1
37462c7b-3ff8-4a5c-98ec-8de89650377b	2	2	2	2	3	3	4	4	1	1
b41a1c90-b250-4c96-8a7a-99a5ae3a0513	2	2	2	2	3	3	4	4	1	1
712e96e9-067f-4a45-80d8-b07e5ae3a141	2	2	2	2	2	2	4	4	2	2
6bea70c1-f169-48ca-acf6-bdd422a11142	2	2	2	2	1	1	4	4	1	1
745b3396-abeb-4570-aaa2-2a0fa186ef3c	2	2	2	2	3	4	4	4	1	1
c2e12b0a-20c5-44db-b1cf-8222b9c97240	1	1	2	2	4	2	4	4	1	1
c2836c46-b059-4d04-af28-e6b8f71cea42	2	2	2	2	2	2	4	4	1	1
e29d2947-839a-4259-981f-386021367cd5	2	2	2	2	2	2	2	2	2	2
f1a0b2d8-9055-492e-81bd-a4c036213313	1	1	2	2	2	2	4	4	1	1
5f6ba135-8660-4023-befb-fa2eac84de16	1	1	2	2	3	3	4	4	1	1
8b25ed8e-afa1-4138-8a5e-4a124ea8d5a2	2	2	2	2	2	3	4	4	1	1
077a4b8e-d0a3-4596-8c02-d154483407c1	2	2	2	2	2	2	4	4	1	1
e6fb9213-30b7-4b6e-8b0e-6f53ac33209a	1	1	2	2	4	4	4	4	1	1
7e42a96e-4116-4b05-847d-f3271bcee619	2	2	2	2	1	1	4	4	1	1
d7de1c43-898c-4040-b86f-6b3f547c5c2a	1	1	2	2	4	3	4	4	1	1
3b587b1b-eba7-4b2c-abe6-52a25a43b0f2	2	2	2	2	3	3	2	2	1	1
1ff6e2c7-8768-4341-b025-44d6a926ba34	1	1	2	2	2	2	4	4	1	1
2b9e4ed5-76e2-4907-81b4-92b2deb02d8b	1	1	2	2	3	3	2	2	1	1
292262c5-0daf-40ab-809b-c9c1401fd2c0	2	2	2	2	3	3	4	4	1	1
7c6b8eee-08ba-47fc-9851-f34f0bdbb77d	1	1	2	2	2	2	4	4	1	3
1bd50fa4-93b8-4bab-804b-6a7d904a110c	1	1	2	2	3	3	4	4	2	2
121d15c3-5588-469d-8686-d382cbaf500d	2	2	2	2	2	2	2	2	1	1
5782662c-cddc-4830-8b0a-9a0c08d71be7	1	2	2	2	2	2	4	2	2	2
9de929e9-59a7-4fc0-a0ac-9eb26adf1492	1	1	2	2	2	2	2	2	1	1
3ed81ddf-c695-413d-8720-356ebeb9f4c1	2	2	2	2	4	2	4	4	1	1
17334eee-aee4-4823-9376-e1fec4b45af1	1	1	2	2	4	2	4	2	4	4
1e7ef36c-3cec-44bc-9dea-b3c15b53d4b1	1	1	2	2	2	4	4	4	1	1
ba5b6d64-e863-480e-b7d3-408d12a4c66f	2	2	2	2	2	4	1	1	1	1
72b0f3e5-cffd-499d-875c-5facf9712307	1	1	2	2	2	3	4	4	1	1
80b2bbe1-69d7-4d81-8f4c-ef19aa534699	2	2	2	2	2	2	2	2	2	2
53267838-f9d1-4bdf-863f-74d45b50ce38	1	1	2	2	1	1	1	1	1	1
a2393715-ed94-44d1-b54b-17066f1378d8	1	1	2	2	2	2	2	2	1	1
8ecbbbc9-2720-43bd-9402-4065a5750c87	2	2	2	2	2	2	4	4	1	1
bde97d0d-1ec9-4acf-8a71-34b5620a6b89	1	1	2	2	2	2	2	2	1	1
859c6a2c-c80b-45de-8512-9f4d4ff44054	2	2	2	2	1	1	1	1	1	1
ab29d41e-bdc0-4afe-8244-f4c905615758	2	2	2	2	3	3	1	1	4	4
cc164931-d225-42b3-a071-bfea37399ce8	1	1	2	2	2	2	4	4	1	1
9a919157-67b1-42c3-91ea-9a76becb4f91	1	1	2	2	2	2	2	2	1	1
4e8c4c36-b393-4c59-a038-dfb15a02de37	1	1	2	2	1	3	4	4	1	1
4967c14c-f2f8-4892-aa82-761b4e6d90a0	1	1	2	2	2	1	4	1	1	1
b34aa337-4723-4e41-affd-5603606b57b7	1	1	2	2	2	3	2	2	1	1
b7962e63-97f2-48da-ae84-7df298b7e4fe	1	1	2	2	2	2	4	4	2	2
39d8f5b2-eb94-41af-8fa9-66e5073c8678	1	1	2	2	3	3	2	2	1	1
1f815014-7bf0-43e6-a9e3-a9a8c8cd911f	1	1	2	2	1	2	4	4	1	1
ef52912f-1b54-448a-8e23-030084320614	2	1	2	2	2	3	2	4	1	1
a5ea35b9-c033-440e-8e1c-6f1a02302fe9	2	2	2	2	2	2	2	2	2	2
7331e909-fe3f-4a82-b364-9e577bb18adc	1	1	2	2	2	2	4	4	1	1
536025c3-5984-4f7b-8e40-ca483a6ea517	2	2	2	2	3	3	4	4	1	1
35402e95-95d5-4229-9679-d467f0d6be8c	1	1	2	2	3	3	4	4	1	1
d4681289-11c5-4990-a4f2-0de390e05a9a	1	1	2	2	1	3	1	1	1	1
83eb73da-9296-4ac9-b789-bf916d76adae	1	1	2	2	2	3	2	2	1	1
378d89a9-34ef-476e-8871-1fd49d0b87ae	1	1	2	2	1	3	4	4	1	2
cd0b4683-3bac-4b22-abf6-270b933993c0	1	1	2	2	2	2	4	4	2	2
37c9bc45-eae6-4e26-876a-ee0765a0f34b	2	2	2	2	1	1	4	4	1	1
dec6f516-fd7c-4bf6-b4fa-b801bda1ab33	2	2	2	2	2	3	1	1	1	1
a017ba90-332c-4e10-b957-a4675d273118	1	1	2	2	4	4	4	4	1	1
1879de4f-bc17-4ec0-8218-e69b87561cb0	1	1	2	2	3	3	2	2	2	2
1839eb87-cfa9-4609-9857-a6aadcddf1a9	2	2	2	2	2	2	2	2	1	1
21c04ba4-75a4-47e1-a494-638d854d9b52	2	2	2	2	1	1	4	4	1	1
1658bf50-7cf2-4684-ac63-832257b4f2a7	2	1	2	2	2	2	2	2	1	1
21e53051-85eb-4a76-8d37-850e7e0d5035	2	2	2	2	2	2	2	2	1	1
e66c77d3-8fc4-4fa8-b3a3-76dba0aa3f54	2	2	2	2	2	3	4	2	1	4
0f9d66b4-571f-4ac7-8687-95cf6425a6dd	2	2	2	2	2	2	4	4	1	1
13b70d89-5ab1-48ec-bef2-cf986d05f5f3	1	1	2	2	3	2	2	2	1	1
5b44a6c7-a459-46b7-bfd3-c4fa0810d892	2	2	2	2	1	1	2	2	1	1
649b6453-fab8-47d6-b17c-1dd0b13e5c2b	2	2	2	2	3	2	4	4	4	4
d0a3c81e-7824-44ad-bc79-c25c2601e37c	1	1	2	2	2	2	2	2	1	1
841f5a16-ecc4-4e16-9559-e16c58349899	1	1	2	2	2	2	4	4	1	1
c71ff433-98a5-4100-bcf1-753f418b0d86	1	1	2	2	3	3	4	2	2	2
1fca5bfd-e764-4725-bc41-371c1dbd3600	2	2	2	2	1	1	2	2	1	1
e435c660-5350-409e-a2d4-59660f890fa8	1	1	2	2	1	1	4	4	2	2
bffbd942-81c2-4493-9f04-8cf123d89bef	1	1	2	2	2	2	2	2	1	1
be89a762-1f08-4a1e-80c3-a3c57ee69594	2	2	2	2	1	2	2	2	1	1
d542ff26-8826-4e26-b63a-714443ca2aa4	1	1	2	2	1	4	4	4	2	2
bbd8fbf7-c84a-47ed-8d02-123167aa53ad	1	1	2	2	1	1	1	1	2	2
d0a7021a-06c0-4a6d-82ec-890f4be62c24	1	1	2	2	2	4	4	4	1	2
bb1dbdb9-903e-4619-9f21-914fb57cc363	1	1	2	2	3	3	4	4	1	1
629e45b0-5178-4c98-8ad0-5734e5ab4522	2	2	2	2	1	1	4	4	4	4
23a35af2-ec9e-40ba-b94b-4aa1f96c0111	1	1	2	2	2	2	2	2	2	2
1ab328b5-4264-425e-95e0-24bdc7ba3243	1	1	2	2	2	2	1	2	1	1
b502d267-80a8-4c14-b69c-b5dc3ad8bb98	1	1	2	2	4	4	4	4	1	1
0b5cdbdf-f27c-4b1d-a90c-cb4e8067ef26	1	1	2	2	4	4	4	4	1	1
246f0463-c244-473a-af97-7d1ec52f1a33	1	1	2	2	4	3	4	3	2	2
87c7928d-9b7c-40d5-8e4e-4b201fcf88cd	1	2	2	2	1	1	4	4	1	1
f6e8925c-2f2a-47a5-8cc7-644847c872bf	1	1	2	2	2	2	2	2	1	1
16c72e4e-84cf-4251-8bed-88cba11754f5	1	1	2	2	2	2	2	2	2	2
4147b2f6-d9e9-4c62-8e2b-fc8658c1ae29	2	2	2	2	2	2	2	2	1	1
73575949-0318-4b4a-8d2b-9574e60dc268	2	2	2	2	2	2	2	2	1	1
b5648b45-d5ae-4423-97ea-a82590669400	2	1	2	2	2	2	4	4	1	1
731a6a2f-4ab6-44e5-8a0d-7d40a980b5d0	1	1	2	2	2	2	4	4	4	4
72327d7a-70fd-438e-9108-ea1b0e13871b	1	1	2	2	3	3	2	2	1	1
0ccf4b8c-5b77-4c33-ba23-89969dc2c99e	1	1	2	2	1	1	4	4	1	1
b68bf5a8-e02f-4ccf-a2e2-bdc58acc9d71	1	1	2	2	2	2	2	2	1	1
97fdecd0-0bc7-42ce-b8e0-05741b0a86cf	2	2	2	2	2	2	2	3	2	2
645a2b4b-9643-486b-94bb-a439575d4dbd	1	1	2	2	4	4	4	4	1	1
35639b35-9c15-4942-ad2b-12fd8a728965	1	1	2	2	3	3	4	4	2	2
6df0ea11-fce2-4c71-afcf-85bb3cddf040	1	1	2	2	1	1	1	1	1	1
ff8a6bbd-50d5-485e-ba59-2e27f86f6b14	2	2	2	2	1	1	1	1	1	1
58db0485-a52e-45c3-a215-064865c635bf	1	2	2	2	4	4	4	4	1	1
30fd8371-d617-4458-964e-1db1921d83e2	1	1	2	2	4	4	4	4	1	1
a9e4005b-29da-476c-8761-9d667726fdcd	1	1	2	2	2	2	4	4	1	1
887f103a-45d4-49ec-ad16-21de4459e934	1	1	2	2	2	2	1	2	1	1
463584b7-f8f0-4a3f-bc8c-72796f9d20e8	2	2	2	2	1	3	1	1	1	1
4a09f795-3b27-4439-b84f-974d6166e164	1	1	2	2	2	2	4	4	1	1
ec403a44-5832-4d58-bc51-48ae7bd2918d	1	2	2	2	4	4	4	4	1	1
76d1cc3e-2989-4fe5-9425-f71405032381	1	1	2	2	4	4	4	4	2	2
2c311f86-63bb-4824-bc24-74f5fdcd6ab8	1	1	2	2	1	1	1	1	1	1
df807afc-01d8-44ff-b0f9-ead0568a457f	2	2	2	2	4	4	4	4	4	4
0ba69d4e-efde-4c56-a02e-a60a2268f148	2	2	2	2	4	4	4	4	1	1
fb363942-4be6-41b4-bf50-b38d03e50fc1	1	1	2	2	2	2	2	2	1	1
ea674b24-f4d5-49c4-8a21-8111e153985c	2	2	2	2	3	4	4	4	1	1
c761589c-27d8-43dc-9ecf-4091c6c98bea	1	1	2	2	2	4	4	4	2	2
3ccdc172-8868-4373-ba2a-355706a517ac	2	2	2	2	2	2	2	2	1	1
893313fe-a17c-42fa-a37c-01331f5b1730	1	1	2	2	4	4	4	4	1	1
3d159a21-3fad-44f4-b731-6e068250dead	1	1	2	2	3	4	4	4	1	1
46a400b4-f560-4282-8155-1e468055fb40	1	1	2	2	2	2	2	2	1	1
da91a7a2-69c6-4a11-b5b4-7325fc8cc87e	2	2	2	2	3	3	2	2	1	3
aa01974a-009d-46e5-94b6-63b0df416af2	1	1	2	2	1	2	1	1	1	1
0799b9bf-d0f5-402d-8628-2784be1bc9a6	1	1	2	2	2	2	4	4	4	4
5ba8f895-dcd7-4279-b8e3-9fa2ab2d9543	1	1	2	2	2	2	2	2	1	1
f2c9bff2-c9d3-4e7b-9337-0e38c212562c	1	1	2	2	2	2	4	4	1	1
2f51d064-93ea-417c-be50-eb39d2e5fbd7	2	2	2	2	3	3	2	2	1	1
2166d121-8b5d-4341-9a77-f9a315f68d4b	1	1	2	2	4	4	4	4	1	1
7b610f43-f9a9-4535-9367-9ccb17cd842e	1	1	2	2	4	4	4	4	1	1
000107a1-473b-482a-b7c7-a083af6b6f65	2	2	2	2	1	2	1	1	1	1
945f615b-006b-4be9-8f77-d328f0235513	2	2	2	2	3	3	4	4	4	4
6e620b97-a922-43da-bb75-ae0d6a521910	1	1	2	2	3	2	4	4	2	3
b52b2256-3b07-40aa-8f3e-d636768df0fb	2	2	2	2	2	2	4	4	1	1
73f5ea3a-efa9-4a5d-8b57-6964131ca4c4	1	1	2	2	3	3	4	4	2	2
a719fabe-5504-4729-90b6-88a54abc3a9f	1	1	2	2	4	4	4	4	2	2
fe77117a-2897-4840-afa4-bed6c733f0d4	1	1	2	2	4	3	4	4	1	1
0cbe33e1-4ec3-4c87-8ce5-cf1e24c68460	1	1	2	2	2	2	2	2	2	2
a78c6b54-2dd4-4489-9c72-5d0c20e62351	1	1	2	2	2	2	4	4	1	1
a168c4b2-c77b-4fef-82f3-bb41fe6f4810	2	2	2	2	2	2	2	2	2	2
e7150c89-4fe6-43df-b9e5-70aab6626744	1	1	2	2	4	4	4	4	1	1
d0615320-3881-4122-8a72-a49c890d087f	1	2	2	2	2	2	2	2	1	1
2f8196fa-1fdb-4727-a526-b59f4f9e5287	2	2	2	2	1	2	1	1	1	1
506eb375-81af-4927-8b2d-c6763f8dfc95	2	2	2	2	1	2	2	2	1	1
07a0571a-8e36-45d1-ae55-9296b409e0a9	2	2	2	2	2	2	2	2	2	2
aed94cff-d97f-44e6-b156-09b0df1a88c7	1	1	2	2	4	3	4	4	2	2
6152a037-d4c9-4bd1-b6b9-68ad19f83f22	1	1	2	2	2	2	4	4	1	1
94b40cc3-4a79-46f1-b45f-eeaea16f24a4	2	2	1	1	-1		-1		-1
165e3316-d31a-44cf-bc4b-b4c578929608	2	2	2	2	2	2	2	2	1	1
8f6208c2-e12d-4124-b9da-972d484ce23c	1	1	2	2	3	3	2	2	1	1
89ab168b-45b9-4488-be27-d3a87d34e7aa	1	1	2	2	2	2	2	2	1	1
cdb4a687-a860-4920-9702-a7e098043a26	2	2	2	2	2	4	2	2	1	1
5a2f5866-c1fa-4cfc-89c5-71aa56ac8276	1	1	2	2	4	4	4	4	1	1
225d3d35-3f6d-4a86-9aee-d3ea36d29eef	1	1	2	2	2	2	2	2	1	1
2ac5840c-68d4-4d6c-8067-4b4434e39d24	2	2	2	2	3	2	4	4	1	1
0e1db05f-4b05-447c-9ba1-9a157b608153	1	1	2	2	1	3	1	1	4	4
64a5a61e-605a-4655-9b1d-bb7b63699a5d	1	1	2	2	3	2	1	1	2	2
acc665c4-fc06-4b2e-a5c0-6e5f78dc02d3	1	1	2	2	4	4	4	4	1	1
2f9e87ec-d663-4323-9ffe-2445e6a040e9	1	1	2	2	4	4	4	4	1	1
76d0d500-f1a1-4bd5-a0d5-54b8df4c5e6d	2	2	2	2	2	2	2	2	1	1
252a03d1-97e8-4a17-b47f-347ee8ab1ad0	1	1	2	2	3	3	2	2	1	1
e527c48d-fb34-4964-b17d-b56c960f23ad	1	1	2	2	1	1	4	4	1	1
3565f4b0-8b61-4a4b-a60f-39c02fed67cb	1	1	2	2	4	4	4	4	1	1
d353fa3b-9e7d-4233-b1b8-e953b6af414b	1	1	2	2	1	1	4	4	4	4
2b6c41ea-7ef9-4c13-888b-5a0fe74bf8ef	1	1	2	2	1	1	1	1	4	4
9bf1f90f-f53a-4f4a-bbf2-92e1c34bb064	1	1	2	2	1	1	4	4	1	1
9255f7ec-cae7-4a5b-9534-dfca329d6401	2	2	2	2	2	2	1	1	1	1
fcf22d88-5cd6-48b4-9efb-178f1c0d50b0	1	1	2	2	1	1	1	1	1	1
5652203d-1e63-4e1d-ac68-ddd5ab603788	1	1	2	2	4	4	4	4	2	2
ec7f654d-b544-45b2-8074-e8c6f0c4c3b6	1	1	2	2	4	4	4	4	1	1
d70fa313-e1f1-4283-ae8d-8f6a73ad945f	1	1	2	2	2	2	4	2	2	2
96cbf08b-065c-4451-a4ec-ac1bd88a46a1	1	1	2	2	4	4	4	4	1	1
401c2200-49c4-4d30-90e6-71dfadfdbc2b	1	1	2	2	3	3	4	4	1	1
8ac2972b-4427-4ce1-8a97-8edff187eaa8	1	1	2	2	1	1	1	1	1	1
f5edf9cc-8592-470d-ad07-22eb15536f62	2	2	2	2	3	4	4	2	1	1
3d9fccb9-88bd-4a9c-b9ad-c6a76085eca7	1	1	2	2	2	1	4	4	1	1
25a67488-b7df-4a81-a771-63db842d58c3	1	1	2	2	2	2	4	4	1	1
27fe7567-a9bc-43ea-9711-22c344a836f3	1	1	2	2	4	4	4	4	1	1
a2f98995-5c4e-45d3-82cb-bce570cb5101	2	2	2	2	3	1	1	1	2	2
a2b82517-6431-4985-901a-535d2bcd9293	2	2	2	2	4	4	4	4	1	3
40ce3a66-02a7-463f-a5a5-b4b70735b0c7	1	1	2	2	3	3	2	2	1	1
a20fa43f-c261-4e69-a7a6-d9274b07e6ae	2	2	2	2	2	2	2	2	1	1
e8f33c3b-cbb7-48be-b753-3fdf9573ee7c	1	1	2	2	4	4	4	4	1	1
c61400ee-5727-4481-b5d7-97af602df25d	2	2	2	2	2	2	4	2	1	1
4ca0af88-20e5-42e6-a2ec-9d2801e6f7e0	2	2	1	1	-1		-1		-1
cdc69fbc-5897-4325-8c02-4e840586886f	1	1	2	2	4	4	4	4	1	1
601e1bc9-d0e3-4237-9952-5227b7291d66	1	1	2	2	3	3	2	2	1	1
92877db5-7728-4ff0-9d6e-6957d3fbe8f6	1	2	2	2	4	4	4	4	1	1
6c484747-0ff5-4879-ae72-67344aac1dfe	1	1	2	2	4	4	4	4	2	2
bbf6433f-b19e-4f37-aa5d-74b1dd8a07e0	1	1	2	2	4	4	4	4	1	1
c5b855bd-8345-4d35-b6a5-db0db8037c1c	2	2	2	2	4	4	4	4	1	1
d115f369-a558-4151-a86c-0cca7a3d65d1	2	2	2	2	2	2	4	2	2	2
a4c3c24c-90ee-4d53-bf82-80e41e858818	1	1	2	2	4	4	4	4	1	1
93a899cd-f8db-4214-b702-4724d4427896	2	1	2	2	3	4	4	4	1	1
8f58e46f-7aa4-4003-8168-68c0ebff1fff	1	1	2	2	2	2	2	2	1	1
6b66a334-fd6d-4f40-bd6a-e42717c20125	2	2	1	1	-1		-1		-1
db0d81b8-21cc-4917-8e44-86546ec4ae6e	1	1	2	2	1	3	2	2	1	1
48a949f9-2f92-43cf-8889-189938ff460b	1	1	2	2	4	4	4	4	1	1
0c2b6a06-54ae-4445-bd0e-15f759893dbd	1	1	2	2	4	4	4	4	2	2
e838499f-12ac-4529-870b-ea3557b16759	1	1	2	2	2	2	4	4	1	2
11c8adb7-d284-433f-855c-45074d7e65c4	2	2	2	2	1	1	2	2	1	1
ff500b70-f7d4-440f-995e-8f4164226f73	2	2	2	2	4	4	4	4	1	1
f59309cc-e158-4eb8-a92d-c23f4796aed8	1	1	2	2	2	2	2	2	1	1
bd5b5079-1cac-443e-946b-3c2c2a057d37	2	2	2	2	2	2	2	2	2	2
72c7dce4-53ec-4cbb-9e6a-989e7386d4b6	1	1	2	2	2	4	4	4	1	1
3fcb5b2c-bd55-477d-887d-69e131f04691	1	1	2	2	4	4	4	4	1	1
4de4f776-58cb-4c1b-85c9-8413795d6736	2	2	2	2	3	2	4	4	1	1
613e7796-ae8e-4df7-a7ca-3bb79052ec01	1	1	2	2	2	2	2	2	2	2
148eadf7-a1f1-4350-8eb6-a9ed3eb96855	2	2	2	2	2	2	2	2	1	1
240832d4-8576-44e8-9f37-823ee80ee63a	1	1	2	2	2	2	2	2	1	1
a0f302b2-39d3-40ca-8497-98d9017fe8bf	2	2	2	2	2	2	2	2	1	1
62e2a2ca-959a-48fe-b53c-58133335cf8f	1	1	2	2	2	2	2	2	1	1
06904efd-2135-4c1f-a468-163efdbf2ec8	2	2	1	1	-1		-1		-1
350dc905-6da8-4528-a4c5-fa87a838cdac	2	2	2	2	2	1	1	1	2	2
bb18db4a-e627-4c95-a1a8-f0fb4898b5ca	2	2	2	2	3	3	2	3	1	1
4b78855d-4f79-43b1-b547-1cc7a6fa5cce	2	2	2	2	1	1	2	2	2	4
c7c053c2-0ebe-41af-b496-9d701d556289	1	1	2	2	2	2	2	2	1	1
9c3ed7e2-c6e8-414e-b5eb-1257125ae7ac	1	1	2	2	1	1	2	2	1	1
880a0f58-1e2c-4f59-bd58-92aebacffb97	1	1	2	2	3	1	2	1	1	1
efda9c35-9279-4b7b-bff4-48229d44f44f	1	1	2	2	1	1	1	1	1	1
79504451-78ae-4472-9eda-29b2f434a89b	1	1	2	2	2	2	2	2	1	1
00249d32-7a2b-4df4-a54d-63ceef5e1666	1	2	2	2	1	1	1	1	1	1
8cba9ac2-8cbf-4fbe-b78a-c40cee46143d	1	1	2	2	2	2	2	2	1	1
64d74388-0980-4ff6-bb9b-e8592acc5b5a	1	1	2	2	2	3	2	2	1	1
a6ae5d63-1af1-42b4-87b7-08030c89c8fd	2	2	2	2	1	1	1	1	1	1
cda15b57-4f92-4728-ad0b-8af632b3d72c	1	1	2	2	2	2	2	2	1	1
a9cee137-dc3c-4d21-b22a-e97bde791009	2	2	2	2	1	1	1	1	1	1
f2f093f2-5839-450e-80c0-4e8d29aff0d9	1	1	2	2	2	2	2	2	1	1
bbb815d6-1e5e-4154-a84d-e5597868d891	1	1	2	2	1	1	1	1	1	1
fbd355a8-d496-431c-b0e7-22451055159f	1	1	2	2	2	2	2	2	1	1
ca6cb5b9-526e-4339-9692-98f63d99dcaa	2	2	2	2	1	1	2	1	1	1
568e0e13-36ae-4cdd-a6f4-e924d23417ce	1	1	2	2	2	2	2	2	1	1
49a09d5b-6552-4bc7-922f-762319136aa6	2	2	2	2	3	3	2	2	1	1
b327dba3-7cb9-452f-b53d-36d92783c57b	1	1	2	2	2	2	2	2	1	1
cca08573-0598-4b11-a1cc-f506a3ccbb52	1	1	2	2	2	4	4	4	1	1
2cecc1c2-7e5a-4952-89a6-d4c9f6b808b1	1	1	2	2	2	3	1	1	1	1
2ff8b8b9-17ec-4b5e-95b5-05751f72c976	2	2	2	2	3	4	4	4	1	1
1ae87caf-5d19-46bb-a77d-0ce13556d557	1	1	2	2	2	4	2	2	1	1
af23a56f-4be9-4b30-b65c-fe65f2159fac	1	1	2	2	2	3	2	2	1	1
e92b2af2-0c39-4788-969a-1918cfbf6edb	1	1	2	2	2	2	2	2	1	1
7fe9ab5c-fe3a-4782-94f4-00cc1c6862f8	1	1	2	2	1	1	1	1	1	1
680cbffd-d7d4-4090-be8d-a5e8d1b15c38	1	1	2	2	2	2	2	2	1	1
eebf6d9a-2b7e-4687-af2a-e4edea410f75	2	2	2	2	1	1	2	2	1	1
e946e225-e664-41f0-88d6-554cecf786c0	2	2	2	2	1	1	1	1	1	1
af2d06b7-e1b0-460a-861d-1d58cdebef5d	1	1	2	2	1	1	1	1	1	1
a1446c70-93ee-4f3d-b4b9-11546e38a72b	1	1	2	2	2	2	2	2	1	1
80deb01b-b9ea-4387-98a3-3f9bc9a83d87	1	1	2	2	1	1	1	1	1	1
9eb41c8a-ce23-4bda-9540-52a6815467d4	1	1	2	2	2	2	2	2	1	1
351f9b02-388d-4e13-9a3d-d557a0f743f4	1	1	2	2	2	2	2	2	1	1
e817e91d-0f67-470b-87cf-3de53baeff26	1	1	2	2	2	2	2	2	1	1
33c057a2-46c0-4b14-8893-28d73ed88f40	1	1	2	2	2	2	2	2	2	2
a86fc961-5a8e-4639-853f-78f5edfd700d	1	1	2	2	2	2	4	2	2	2
a3c1935a-54ee-404e-a910-2b3a94da9776	1	1	2	2	3	3	2	2	1	1
e5bcfbab-cf01-4054-aa64-2bf616978512	1	1	2	2	4	4	4	4	1	1
db78edfd-309b-4824-9b21-a7766764d768	1	1	2	2	2	2	2	2	1	1
6a7ccfce-a9ca-4e9e-a036-fe8cdbef0433	1	1	2	2	2	2	2	2	1	1
851f296d-fe40-4b5a-a8e3-30f52fa793f6	1	1	2	2	2	2	2	2	1	1
d2d2862f-c60c-4508-81f7-78938baae603	2	2	2	2	2	2	2	2	1	1
eb9493eb-b8fa-47b5-9123-9e503b4ad8cb	1	1	2	2	3	3	2	2	1	1
9ef9f117-f511-4188-bd9a-16dbdfbf2c84	2	2	2	2	2	2	4	4	1	1
59e974f6-0fc2-4e52-abca-8ffaf8c59bfd	1	1	2	2	2	2	2	2	1	1
057e6e9a-8af0-402d-8cab-1d564dc99294	2	2	2	2	2	2	4	2	1	1
62a0ca6a-29aa-4f89-84e0-63d1d7d34452	1	1	2	2	2	2	2	2	1	1
d12562e3-96f1-41ef-bb1c-2fbd9a0018af	2	2	2	2	1	1	1	1	1	1
683d8769-0394-4ac0-8827-eb6e212e1e66	2	2	2	2	2	2	2	2	1	1
69d83547-2ac9-4fa5-844b-04e4bd6c14eb	2	2	2	2	2	2	2	2	2	3
b1368fc5-80b9-4f40-94f5-15d47fb9f1cd	2	2	2	2	2	2	2	2	1	1
a9700350-696b-4c12-8002-e03f763507bd	2	2	2	2	4	4	4	4	4	4
7dce0c85-3fdd-41b6-81f4-ef9fdcba86a0	2	2	2	2	1	1	2	2	1	1
f3ec775e-0397-49e1-97c0-f1513cba85e7	1	1	2	2	1	1	1	1	1	1
5c306fbe-79a9-409b-9c76-d27b85a53c8a	2	2	2	2	2	2	2	2	1	1
eb75191e-fdc4-4533-a46e-205542fb2219	1	1	2	2	2	2	2	2	1	1
9609730d-5c03-43dc-877c-12f06ebe2469	2	2	2	2	2	2	2	2	1	1
a6c44172-ce27-414f-8c05-e7052281d2fd	1	1	2	2	2	3	2	2	1	1
efc4d86a-5365-417b-93bb-ff76d45040f7	1	1	2	2	2	3	2	2	1	1
7ecc88a9-a103-45f4-aa69-d1901e76490b	2	2	2	2	2	2	2	2	2	2
2be2e0d1-3a6a-48cf-ae62-4586bad2c85e	2	2	2	2	2	2	2	2	1	1
637ad858-5d78-4c43-9a21-f9c97095f077	1	1	2	2	1	2	1	1	1	1
2581d8e4-5dec-45b5-be95-8eedb4eb9ae0	1	1	2	2	2	2	2	2	1	1
d9d3e76b-dfad-44b7-9120-88c1687a47be	1	1	2	2	2	2	4	4	1	1
4dbce71d-cb01-470c-9242-4f08dcd9620b	1	1	2	2	2	2	4	2	2	2
39c9121d-62c1-4f17-bfee-cc5eeb7b2ae7	1	1	2	2	2	2	2	2	1	1
812f7289-54b3-4e7c-b289-a6abf1bab170	1	1	2	2	2	2	4	2	1	1
eedc3a5f-7e57-44f7-8c25-6385bcfa8d5f	1	1	2	2	1	1	1	1	4	4
524caa6d-ac54-42fc-abba-23b13557a69b	1	1	2	2	2	2	4	2	1	1
2eee7ad5-7fcb-4162-86bc-279051a68398	1	1	2	2	2	2	2	2	1	1
1df5eade-e4f8-42ab-aa00-8013a9a66e9b	2	2	2	2	2	2	4	2	1	1
3627a0ae-90ef-4636-a590-fe3829cab7dd	1	1	2	2	2	2	2	2	1	1
af74b100-cafa-4526-ae0b-4216ef393b28	1	1	2	2	2	2	2	2	1	1
15a46206-7fae-4054-a940-3453ab5b04c0	2	2	2	2	1	1	1	1	1	1
91e58518-298d-4330-876f-8af4b5ce52ae	1	1	2	2	2	2	4	2	1	1
f32ed065-73f3-4bd9-b0b5-b4d7e65be97c	1	1	2	2	2	2	2	2	1	1
1ea50cd7-8d18-44f4-b312-90e4d15ea819	1	1	2	2	1	1	2	2	2	2
c319a0f6-271a-4501-8ea8-244c44a5073d	1	1	2	2	2	2	2	2	1	1
b301739d-16bf-4722-923b-94d90ffe49ba	1	1	2	2	2	4	4	4	1	1
b9606076-f74e-46f8-a8b5-95f298970d0f	2	2	2	2	2	2	2	2	1	1
aabc0f80-4178-4f9d-b952-737f9e828243	1	1	2	2	2	2	4	4	1	1
c2ad47ae-bca8-42f4-9167-1c720e106036	1	1	2	2	2	2	2	2	1	1
ee7d037e-6cb9-4648-8ee5-0ae720c6d34b	1	1	2	2	2	2	4	4	1	1
4869d180-1c39-4b14-bfe8-f9b22abb3757	2	2	2	2	2	2	2	2	1	1
8ccb335e-15a2-4505-9a0e-cfc22e795217	1	1	2	2	2	2	2	2	1	1
c99fa8c3-a92b-4f49-823f-a8737b993034	1	1	2	2	2	2	2	2	1	1
8d9a98b1-47b5-4e2d-bfd4-0b5f25ac1071	1	1	2	2	1	1	2	2	1	1
1e0e1906-a922-43cc-a39a-a81760758b00	1	1	2	2	2	2	2	2	1	1
c3878ddf-f28b-4cb0-b929-7ea8a3336536	1	1	2	2	2	2	2	2	1	2
0ac64d11-04ac-4b43-b1f1-26d3fe644d5c	2	2	2	2	2	2	2	2	1	1
77fa3f89-eda3-4cde-85ef-53c46efaf2a8	2	2	2	2	3	4	4	4	4	4
b3a65d54-2174-45f7-a9a7-3d6772c2405f	1	1	2	2	4	4	4	4	1	1
d11e4210-7b87-4060-b050-0f77f392382a	1	1	2	2	2	2	4	4	1	1
d7d7d493-6c1d-4802-9c73-91fcdf483ce8	1	1	2	2	2	2	2	2	1	1
2fb98449-cba0-4605-b718-233101295f8a	1	1	2	2	1	1	1	1	1	1
e364c705-a1c7-4b49-9cb6-1522bb3b3481	2	2	2	2	2	3	2	2	2	2
98069698-8ec9-4e17-b4e5-30f164608135	2	2	2	2	2	2	2	2	1	1
39cdf58a-f1ad-4b23-96f7-94a2e361e798	2	2	2	2	1	1	1	1	1	1
f62c7e97-3a1b-4ca8-afe3-e226b267d230	1	1	2	2	1	1	1	1	1	1
e15f4cb6-13e0-4306-a865-420f023bec05	1	1	2	2	2	2	2	2	1	1
bdb4be07-21ed-4484-a11b-10e459221373	1	1	2	2	2	3	2	2	1	1
d1af369e-80a4-43ed-aada-773d270f59ba	2	2	2	2	1	1	2	2	1	1
cc271f3a-7821-4414-9fee-6af07f05067d	1	1	2	2	1	1	2	2	1	1
00d41073-301f-4ade-b2d9-ec5e6a2d8d74	2	2	2	2	3	3	2	2	1	1
74a77f79-cf56-43e7-8534-640aabea331b	2	2	2	2	3	3	4	4	1	1
b1a42154-9b06-4f5d-a53c-c7beceee19a3	1	1	2	2	1	1	2	2	1	1
5430e78b-a6b1-4bf9-99cc-f4fd8b5436ad	2	2	2	2	2	2	4	2	1	1
e031626b-b399-4c98-b079-0b05d27b5689	1	1	2	2	2	3	2	2	1	1
f4c6dede-beaa-4089-b163-48b493dc7cc2	1	1	2	2	2	2	4	2	1	1
fd448bf2-46ee-4982-819e-283315ab2464	1	1	2	2	2	2	2	2	1	1
56d1dd38-68be-4fd7-a64f-ed6d047b53e1	1	1	2	2	2	2	4	4	1	1
e3c7be02-e9ae-459a-972d-da4cc2349064	2	2	2	2	3	2	4	4	2	2
cd282227-2f6a-4376-8a82-049549bc0679	2	2	2	2	1	1	4	4	1	1
08ec15dc-fc6a-4a56-9476-0999e89e9058	2	2	2	2	1	1	1	1	1	1
670ee05c-ce8c-4b8c-9010-7c962ca607c7	1	1	2	2	2	2	4	4	1	1
1031299f-91df-4c35-a7e7-98ffbf667913	1	1	2	2	2	2	2	2	1	1
42ad7d1c-3f83-4b2e-8862-1ffcc50a9efc	2	2	2	2	1	1	1	1	1	1
8f7c4e92-09c8-4495-948d-473fcf4b212b	2	2	2	2	2	2	4	4	1	1
f163fef6-24d6-4585-948a-3bc29919b79c	1	1	2	2	2	1	2	1	1	1
6e0d24cc-7d9d-4812-adb8-bd04976b2135	2	2	2	2	3	2	4	4	1	1
922c979e-e3e7-48fb-907d-e3efee803cc3	2	2	2	2	1	1	4	4	4	3
3ebb3bb0-791d-4ef0-bd3d-294347502494	2	2	2	2	4	4	4	4	4	4
da0f436d-c8d6-4598-ace0-1a53bb79f648	1	1	2	2	2	3	4	4	1	1
cfe1842f-48ab-4823-9c84-487e6fd0996b	2	2	2	2	2	2	4	4	1	1
9a2d2313-9610-4700-8d13-bb297c0db8a4	1	1	2	2	1	1	2	2	1	1
0e748d6c-e844-4899-8b9d-bbb1ace57250	1	1	2	2	3	3	2	2	2	3
29aa3a66-361e-444a-8a48-e24b8af3ab45	1	1	2	2	1	1	1	1	1	1
d7341f54-cedf-4447-b3bf-25450ee7b5b9	1	1	2	2	2	3	2	2	1	1
7890d8f6-aea7-4d96-9072-3aab4565d651	1	1	2	2	2	2	2	2	1	1
514ff325-e520-4f92-82cf-a355e999b796	2	2	2	2	2	2	2	2	1	1
83883bbd-dcc0-44d2-a194-db87d2405bfc	1	1	2	2	4	2	4	4	1	1
e4c758e6-8639-42ed-b231-1c8e0dbd7032	1	1	2	2	2	2	2	2	1	1
520be325-ef7a-44ac-81be-36820cc71b8b	1	1	2	2	2	2	4	4	1	1
6391b278-a0a0-44c1-97da-540ca9cc3576	1	1	2	2	2	2	2	2	1	1
607c98d7-d906-424e-938b-27402ee74304	2	2	2	2	2	2	4	4	1	1
055a9e1f-4a5b-4c78-a103-45312919a82b	1	2	2	2	2	2	2	2	1	1
37ea7bf9-842c-4abd-a823-1ac0c04b1748	2	2	2	2	2	2	2	2	1	1
6deaf426-925c-4a07-98bf-eef8884599e9	1	1	2	2	2	2	2	2	1	1
737d5416-b9ef-47fe-afff-1b2b09214854	1	1	2	2	1	2	1	2	1	1
636c0fc3-ece1-4486-a04a-ac45b1995ccc	1	1	2	2	2	2	2	2	1	1
3821e7f9-2d0a-475f-a1e9-654d96ad3593	1	1	2	2	2	2	2	2	2	2
59a5138e-23a3-442e-91f6-716c42fd0a52	2	2	2	2	2	2	4	4	1	1
c390c842-0e87-4254-9c87-26218084c866	1	1	2	2	3	2	1	2	1	1
66a22f5e-0824-4390-be1c-03ea63229296	1	1	2	2	3	1	4	4	1	1
8b9dd96f-d38a-4ad4-be18-40eeca04fed8	2	2	2	2	1	1	2	2	1	1
4667ede9-db9d-44bc-8c90-141e3093b90b	2	2	2	2	3	3	2	2	2	2
5aec1faf-3165-4fb9-8ad9-8298d865626d	1	1	2	2	2	2	4	4	1	1
45537854-bab0-4655-bd5a-337982ff7bb0	1	1	2	2	2	2	2	2	2	2
4346bb29-e30a-4601-a184-61688cf74c54	2	2	2	2	2	2	2	2	1	1
1881840b-093b-4a83-8883-6715cd902ad1	1	1	2	2	1	1	1	2	1	1
a219cb6b-1bd0-4c0e-88b0-a9b6fc2dab1a	1	1	2	2	3	3	2	2	2	2
12ec38a9-f740-4f39-a402-bbdd2eacb0d1	1	1	2	2	2	2	2	2	1	2
ead23266-936c-4c5c-b957-572da108d578	1	1	2	2	2	3	2	2	1	1
3c22a805-39e0-4744-89e8-ea6ad018aff9	1	1	2	2	2	2	2	2	1	1
8f594882-3cfa-4dcb-8ab5-bfd40ba9feae	1	2	2	2	3	1	2	2	1	1
b04b0731-448e-4866-a0b5-5cf5d7e0d6da	1	1	2	2	4	4	4	4	1	1
44b423ba-8eb1-4558-817d-b553d18feee9	1	1	2	2	2	2	2	2	1	1
44d8e984-bf99-44b5-975d-286b16edc51d	2	2	2	2	2	2	4	4	1	1
20209d16-eae1-4879-b86d-625ab15b1ca1	1	1	2	2	2	2	2	2	1	1
0fa2cc05-755c-4b0e-ac31-180e6bdc05f5	1	1	2	2	2	2	4	4	1	1
4bfee214-ebc2-4310-be4c-549fcdfe58ce	1	1	2	2	2	2	2	2	2	2
1250cf84-7e7e-43e6-a0d8-72e928ec93ea	2	2	2	2	4	2	4	4	1	1
9fbdb430-0010-4086-8371-ce0ab88baa0e	1	1	2	2	1	1	1	1	1	1
c28bcde6-69a1-4037-bd0d-88cb5919b411	1	1	2	2	1	1	2	4	1	1
2ba5538c-86fa-4c02-a551-4b6a6fd9ba8c	1	1	2	2	1	1	1	1	2	2
359bd2a7-3ff4-4a2c-8f87-31e56f0003bc	2	2	2	2	1	1	1	1	1	1
ed4400b4-f0ff-4156-bf5a-bfd657987af6	1	1	2	2	2	2	2	2	1	1
f482ee38-9c1c-4d12-bd1c-5d1e77fc051f	2	2	2	2	2	2	2	2	1	1
5422f87f-4120-4a8a-96e2-56f24cb87402	1	1	2	2	1	1	2	2	1	1
0e663f66-467b-40ed-88ef-14f7e4c0c874	1	1	2	2	2	2	2	2	2	2
04e84e81-347b-440b-92c5-5354276416a8	1	1	2	2	2	2	2	2	2	2
eadfd5e9-812d-45e8-9c88-78890ed498d8	1	1	2	2	2	3	2	2	1	1
26e70a3a-8584-4fc3-9880-a540ab2c9fac	1	1	2	2	2	2	2	2	2	2
ec30914d-42f3-4372-b8ea-524ff93b708c	1	1	2	2	2	3	2	2	1	1
fb3e9bb6-19f5-4575-abf7-bfcdae32fe3b	1	1	2	2	1	1	4	4	1	1
f99d1c32-ed41-4398-924e-0b4eeee1682d	1	1	2	2	1	1	2	2	1	1
b2fbc09e-034e-4ca5-b60d-f3483aa1f97e	1	1	2	2	2	4	2	2	1	1
446107bf-3f29-43aa-901c-73fb7b91e89f	1	1	2	2	2	2	2	2	1	1
8db70df1-754d-4932-bdcc-7146f411990c	1	1	2	2	2	3	4	4	1	1
c0d51213-99df-47f5-adb5-86642bb2ad3a	1	1	2	2	2	3	2	4	1	1
b25861f5-a2bd-4b06-932a-606634310901	2	2	2	2	2	2	2	2	2	2
9489db1f-154b-4e28-bc0a-7ebc3c2c9cb2	1	1	2	2	2	2	2	2	1	1
98876fd9-99fa-4859-9f52-b3f58a263540	1	1	2	2	2	2	4	4	1	1
429b50c7-922d-4bd9-af07-fe12993836dc	1	1	2	2	2	2	2	2	1	1
36707c7c-b544-4eec-b20a-fcea65dd7e5a	1	1	2	2	2	2	2	2	1	1
3968c73d-ec5a-40ad-a149-7430d065331f	2	2	2	2	2	2	2	2	1	1
ed71497c-0df8-4161-8ec3-8b5b2a6394ce	1	1	2	2	2	2	2	2	1	1
56795e59-ead0-4091-aeb2-866853ba0e16	2	2	2	2	1	1	4	4	1	1
a8ecc4c9-494e-43ef-8aa9-76b99d3104b6	2	2	2	2	1	1	3	2	1	1
141cd74f-bd3b-4df4-b2ef-475fce08e01b	2	2	2	2	1	1	1	1	1	1
0b8652a1-c05d-4997-b9ec-b858adef9e11	1	1	2	2	2	2	2	2	2	2
18c79864-d623-47d5-b176-0b7e81d93fce	2	2	1	1	-1		-1		-1
e3781580-a9a4-4031-a16d-7572d771c96e	1	1	2	2	2	2	2	2	1	1
633aab24-80d3-46fd-a336-2f3d587e89b5	1	1	2	2	1	1	1	1	1	1
ac9eb258-c083-4e18-9106-0b60fabc4b08	1	1	2	2	2	2	2	2	2	2
18c949ad-7186-48b5-b5eb-007a8fcac8ac	1	1	2	2	1	3	1	1	1	1
270d28d9-4cc5-49b2-841e-93858b14a990	2	2	2	2	2	2	2	2	1	1
f311f9fb-d6f8-480c-9432-2bf82778efcc	2	2	2	2	2	2	2	2	1	1
aa620e1a-65ba-46f2-ac3a-8540d43bf06e	2	2	2	2	2	3	4	4	1	1
1bca482c-0a6e-4b92-8782-255a21a70db5	1	1	2	2	3	4	4	4	1	1
ed287b04-1562-4fcd-bafb-35eb9049e36b	1	1	2	2	2	3	4	4	1	1
143794b8-5476-4b0c-993e-ccc242f667ce	1	1	2	2	2	2	1	1	1	1
692a70ed-a526-4f09-bf3b-1a00f8fe41a9	1	1	2	2	2	2	2	2	1	1
3c7d4d43-4932-41b8-baba-0bc1b75916b2	1	1	2	2	2	2	2	2	1	1
f1691742-de3e-4530-a8e8-83ae419db317	1	1	2	2	2	2	2	2	1	1
88263ec5-f756-4df0-914b-3e7aeb0b331a	2	2	2	2	2	2	2	2	1	1
f24be7f9-e985-4d47-95d0-f4a695a9d4ba	1	1	2	2	2	2	4	4	1	1
57b35836-f15f-49c9-bff9-766bcb50dae9	1	1	2	2	2	2	2	2	1	1
e92e18fd-8a39-4c6d-b320-9ff0318e4142	2	2	2	2	2	2	2	2	2	2
079d2a76-cdf3-49e0-8d38-b3b73e076f80	1	1	2	2	1	1	1	1	1	1
52332b79-c17e-4e19-b727-e9cad0dd2b56	2	2	2	2	2	2	2	2	1	1
51ca008e-7536-4a4e-a307-ae1776156bba	1	1	2	2	2	2	2	2	1	1
67b2d77d-e54d-4d70-8dfa-4551e0a3b01d	1	1	2	2	2	2	2	2	1	1
eb5ec396-92f2-40df-9f91-cbb190d0f761	1	1	2	2	3	2	2	2	1	1
ac828b05-c2ba-4c12-a1d1-b598dc5c5833	1	1	2	2	2	2	1	1	1	1
b96c6cea-b9e6-42e9-9abc-2b928ac77a21	2	2	2	2	1	1	1	1	1	1
fd97ecfc-96dc-4570-a8e0-ecbada3d3bbe	2	2	2	2	2	2	2	2	2	2
ecea07ca-d663-4cdf-b05b-954ed1069ce7	1	1	2	2	3	3	3	2	1	4
95cd91f7-5deb-4c56-88f6-8e11dc8c33a3	2	2	2	2	1	1	2	2	1	1
c0c4e1fc-9c08-4635-be84-0cade5460f87	1	1	2	2	3	3	2	2	1	1
092ee68c-93ae-4853-baa9-11377b74f855	2	2	2	2	2	2	2	2	1	1
a084a75e-0b3c-454e-99c9-c548ea89c463	1	1	2	2	1	1	1	1	1	1
657eb423-5be7-4472-a03f-70ea4b7224e5	1	1	2	2	2	2	2	2	1	1
8ea9f382-85f2-4d2f-81a5-71b3105bfd0b	1	1	2	2	2	2	4	4	1	1
a1ffd526-d3a5-4bd4-b8dd-5629d0ecaf3d	1	1	2	2	2	2	2	2	1	1
d7be68bd-5541-4009-8051-95b89f93c373	1	1	2	2	2	2	2	2	1	1
db54201f-bae0-47bd-a33f-e7882c4eca59	2	2	2	2	4	3	4	4	1	1
0e958756-2fe4-4053-8ddc-8eb93325f62a	1	1	2	2	3	2	2	2	1	1
da8b1257-8fd5-477f-88c2-68c4063dea0b	2	2	2	2	1	1	1	1	1	1
c7faca14-2425-40ea-a12d-e4f5eb66a49c	2	2	2	2	1	1	2	2	1	1
20005049-8936-43e5-b86c-69c9a0df1876	1	1	2	2	2	2	2	2	1	1
bcca86c1-a118-44cc-a1ed-4bb75b18d92c	1	1	2	2	2	2	2	2	1	1
7a608b1d-3b0c-4557-a32f-6bf4422646a2	1	1	2	2	2	2	2	2	1	1
e3c1ac58-05ed-4d26-832c-7410f8ba4a40	1	1	2	2	2	2	4	4	1	1
82bff78b-d3b3-413a-ba95-13b160d99cfe	2	1	2	2	2	2	4	4	1	1
24142348-e52c-4f21-90b8-9583000202a3	1	1	2	2	2	2	2	2	1	1
eed9fdc4-7b4d-4084-8037-ec49ac606403	1	1	2	2	3	2	2	2	1	2
3a5e2b05-2025-44c5-8be6-827ddd549eef	2	2	2	2	2	2	4	4	1	1
e83fcc8b-1053-489c-b73e-4af06a1e9ba2	2	2	2	2	1	1	2	2	1	1
daa19803-e17a-42b6-8c2a-37de4d47d606	1	1	2	2	3	3	2	4	1	1
31c1b79c-f5f9-44d4-921f-9e9b8210b73c	1	1	2	2	2	2	4	4	1	1
01281c5b-66e1-4793-a176-65ef73e8d885	1	1	2	2	2	2	2	2	1	1
617378aa-fc66-453c-9a1a-535fa321648b	1	1	2	2	3	2	4	4	1	1
a3990f44-6a1b-487e-98b9-c006e2a0cc7e	1	1	2	2	1	1	1	1	1	1
359b49f0-4636-497a-afbd-eab3c5a9bcca	2	2	2	2	3	3	2	2	1	1
bae335d4-dcdc-4e7d-9089-4fe945b3c072	1	1	2	2	2	3	2	2	1	1
a28a6977-730f-4298-875a-811ad19006ce	1	1	2	2	2	2	4	4	1	1
033e1ca2-d907-48a9-b865-d70ca86a9189	1	1	2	2	1	1	1	1	1	1
21cbd738-bf4a-47cb-9536-573e5d10bf9e	2	2	2	2	2	2	4	4	1	1
1b2557f5-fb0c-45c3-ab34-0c7661b6b1a0	2	2	2	2	2	2	2	2	1	1
2a46302a-5344-4253-a8bc-b4aa78415788	2	2	2	2	3	3	2	2	1	1
747022b0-7aab-4398-b67f-203df742bf0e	2	2	2	2	2	2	2	2	1	1
3d61b64a-85ee-4a28-a99a-a4e2b42f0e5f	1	1	2	2	2	2	2	2	1	1
31206b81-4e2f-4273-a0ff-a6776efeb30a	1	1	2	2	3	3	4	4	1	1
663103c3-9f00-456f-be0d-6f7390e5d1ad	1	1	2	2	2	3	2	2	2	2
93c17b85-d156-4099-8d95-fd939c446449	1	1	2	2	2	4	4	4	1	1
2ea9eea1-073e-414c-b775-ab405065eefd	2	2	2	2	2	2	2	2	1	1
96fde62f-ec53-4a3b-ae83-a7698ccfba08	2	2	1	1	-1		-1		-1
1f7f8393-0d42-4791-a15e-e69e6cdfb987	2	2	2	2	1	1	1	1	1	1
3daa30fb-5a71-4f66-b12f-2a50ea60442a	2	2	2	2	1	2	2	2	1	1
0b8cf4bc-ad55-44f4-9676-e0bc4d019290	1	1	2	2	2	2	4	4	1	1
69244326-e3cc-4ea3-807d-e7be58b00fad	1	1	2	2	2	3	1	1	1	1
ffc9e939-b79c-45cd-9858-d104554f1e6a	2	2	2	2	2	2	2	2	1	1
1fb925cd-1b8e-44d8-9d6f-e482e523f94d	1	1	2	2	2	2	4	4	1	1
ffb52122-4913-4ef3-90e2-f1ad2eb5bbd8	2	2	2	2	1	1	1	1	1	1
92549309-6726-4e60-8944-54b9563ae9e4	1	1	2	2	2	2	2	2	1	1
3bfae3b6-53f7-4721-bdd6-fe0635df75c8	2	2	2	2	2	2	2	2	1	1
6a6bacd2-6cdf-4a8c-986e-4356f982a0c7	1	1	2	2	3	3	1	1	1	1
12a679b3-2886-42ed-8a62-981e4fee33e9	1	1	2	2	2	2	4	4	1	1
f075a0df-071a-4e0d-9d07-eed532116e9f	1	1	2	2	1	1	1	1	1	1
49d169d5-ef74-4cba-af03-bb8edc0d3828	1	1	2	2	1	1	1	1	1	1
c4fc573a-6a23-433d-8b75-b730d421f74a	1	1	2	2	2	2	4	4	1	1
b944e85b-45c4-47db-8b65-dcc2fc356b3b	1	1	2	2	2	2	4	2	1	1
afd665bf-1b07-4b8a-b23b-6c7c0f694c81	1	1	2	2	2	2	2	2	1	1
20c49d2a-c01a-40c7-999e-271fa2cc79e9	2	2	2	2	2	2	2	2	1	1
00888219-5d24-4cfa-abf2-6f0fc5d4027a	1	1	2	2	2	2	2	2	1	1
1331147f-2ed7-49a5-90dd-30d900e3d3d3	1	1	2	2	2	2	2	2	2	2
8c4c9c9c-6253-43ca-9cf6-159274e49343	1	2	2	2	2	2	2	2	1	1
8a107505-6d5a-4228-ad60-2bb38b88b514	1	1	2	2	1	1	1	1	1	1
66d31198-cb40-4907-8b9f-89a2bd8d8f8f	1	1	2	2	1	1	1	1	1	1
1e0cef44-2e5b-48c4-abcf-b740c8e495e4	1	1	2	2	2	2	4	4	1	1
a1ed4003-9d79-454b-84b5-6847a2903957	1	1	2	2	2	2	2	2	1	1
18ac11e1-2ab4-4bb7-9428-91a10b477c35	1	1	2	2	2	4	4	4	1	1
967cefbf-a755-4a3f-a436-4d8efc8129fe	2	2	2	2	1	1	1	1	4	3
ae562625-56d9-439b-918f-dbeb794684df	1	1	2	2	2	2	2	2	1	1
646ef71e-a096-4453-891a-8fce878c0c2b	1	1	2	2	2	2	2	2	1	1
7ef5ae76-9793-4738-8eac-cfcf3faa3cd6	1	1	2	2	1	1	1	1	1	2
74bc4ae2-1834-4010-a9d5-ff818f4b3c4f	1	1	2	2	2	2	4	4	1	1
fd32f8dc-0e91-4e6d-b323-64793df4c1df	1	1	2	2	2	2	2	2	1	1
c7801297-4cdb-4d6b-a3ba-2e3d3ef5ca24	1	1	2	2	1	1	1	1	1	1
859cd2b2-2a1c-4d38-80eb-dc8799ba4c1b	1	1	2	2	1	2	1	1	1	1
7a99f987-1226-4e22-a338-48d49d2adee7	1	1	2	2	2	2	4	4	1	1
e823963a-0d22-48e9-b8a0-8ce8a3cebe29	2	2	1	1	-1		-1		-1
2abcdfb7-5263-4c0c-bae5-0b482282b5c7	1	1	2	2	1	1	1	1	1	2
3065d01f-b065-47b1-92c3-c4a92f58bf60	2	1	2	2	1	1	1	1	1	1
7148aeb0-09b5-4287-ac0a-552721cd1466	2	2	2	2	2	2	2	2	1	1
cfd373f8-882e-40d6-8b37-8fbe38bbe87c	2	2	2	2	2	2	4	4	1	1
d30d457a-1332-4024-9c48-727c3450acb8	1	1	2	2	2	2	4	4	1	1
d687158d-a04d-46fd-85e8-5bd232d57013	1	1	2	2	2	2	4	2	1	1
2398bc2b-0078-4d16-9e17-ce77308e5152	1	1	2	2	2	2	2	2	1	1
a6dd26cb-580f-4767-857d-195ec8c104fd	2	2	2	2	3	2	2	2	1	1
a2daaa3b-f075-4497-94c4-033bda21872d	2	2	2	2	1	1	1	1	1	1
aa5c535d-6bfa-4254-8d1b-138913cbf005	2	2	2	2	1	2	1	1	1	1
2deeb6db-0149-4d36-977c-6757201a6810	1	1	2	2	3	1	4	4	1	1
9754259e-8966-44f2-bc33-3d41bc51335b	1	1	2	2	1	1	1	1	1	1
dbd40223-e58c-4163-ac88-5ce815413dc6	1	1	2	2	2	2	2	2	2	2
b876fa7c-3bcf-4985-a467-b17053a53de8	1	1	2	2	2	3	2	2	1	1
6c243a2b-7691-44af-a00f-250284783a2e	1	1	2	2	2	2	2	2	2	2
0cb5a50c-e48f-4e63-b578-cd8be2883908	2	2	2	2	3	3	4	4	1	1
30e4a7c4-c6af-49c2-80c7-593744a478a7	2	2	2	2	1	3	2	2	1	1
41a6aa3a-b337-4c63-af6f-3a568cc11a6b	2	2	2	2	2	2	2	2	1	1
c45021ca-1771-4b57-bf80-034c2d07c6e1	2	2	2	2	1	1	1	1	1	1
89158bdf-3e76-400d-895c-d16d471f56fd	1	1	2	2	2	2	2	2	1	1
b4438f3b-761e-45ff-8428-d8cd274f0158	2	2	2	2	2	2	2	2	1	1
24224173-f6e4-43f9-a962-55bf37ab7f5e	1	1	2	2	1	1	1	1	1	1
b9fffd34-0828-4f95-8836-36d0d9923fc3	2	2	2	2	2	2	4	4	1	1
53828e72-57e6-49d3-811a-5f3407c5aec2	1	1	2	2	2	2	4	4	1	1
406e9461-348b-4681-b10c-73c9fd99ac59	1	1	2	2	2	2	2	2	1	1
3912c11a-27e3-4a69-b334-07452672d289	1	1	2	2	1	1	1	1	1	1
35e00cab-125a-498d-a3d9-86765b83ab3a	2	2	2	2	2	2	4	4	1	1
541a298c-229a-4397-9c0d-4c76828cb2d5	2	2	2	2	2	2	2	2	1	1
4be50dae-e80f-4a1d-a40a-cb416a266ed4	1	1	2	2	2	2	2	2	2	2
129fd404-c463-4117-9c57-d99574fa99d2	1	1	2	2	2	2	2	2	2	2
230272dc-6523-4e70-9654-ceb525550f4b	2	2	2	2	2	2	4	4	1	1
a2959b85-b3aa-4396-9f2d-1cee72b73c23	2	2	2	2	1	1	1	1	1	1
55f18cf7-ce8b-4252-8270-b790afe2b2bd	1	1	2	2	3	3	2	2	1	1
cc124b67-a10c-4087-b44d-3ab6f8da351f	1	1	2	2	1	1	1	1	2	2
e95c3942-9b6e-4eba-a650-1a82fd7c2eb9	1	1	2	2	2	2	2	2	1	1
25dda2bf-36e7-4dcc-9cd9-5364491db717	2	2	2	2	2	3	2	2	1	1
488bfb6d-0ee4-4e56-a3b3-fd87a4dadd9c	1	1	2	2	2	2	2	2	1	1
0481f02c-6efc-482a-a441-1e09eb5e665d	1	1	2	2	3	2	2	2	2	2
4cce2ec5-6705-4b71-8050-9e2afbf878cf	2	2	2	2	2	2	2	2	1	1
0833b244-e3bf-4ec6-8e51-5db33ea3631a	1	1	2	2	2	2	4	4	1	1
a753c92a-0de7-4f7b-8fef-4db9ab0b688d	1	1	2	2	3	4	2	2	1	1
a8c087d3-fd29-443e-9efe-949d5603d0dd	1	1	2	2	1	1	1	1	1	1
0a8ce26b-14a2-4c8b-b512-6de609736c85	2	2	2	2	1	1	1	1	1	1
cdcb3eda-cb3c-4ffa-8fae-e92295388e29	1	1	2	2	1	1	1	1	1	1
b55563a2-d9d4-46a4-930f-0d1f0978dfed	2	2	2	2	2	2	4	4	1	1
1bdb2b92-ee1a-4a74-b7c6-677629f4a0f9	1	1	2	2	2	2	4	4	1	1
cde66255-f5ea-4664-bdc0-9d92e6b5420c	1	1	2	2	1	1	2	2	1	1
84dbc005-89d7-4ded-966b-9e6367bb39a3	1	1	2	2	2	2	4	2	1	1
f1b672f0-7880-47d3-a37e-178d990b397e	1	1	2	2	3	3	2	2	1	1
3ce52518-1e3d-414b-9dbd-0b52c116430d	1	1	2	2	2	2	2	2	1	1
4d3be7a0-cb2c-4bb5-8f42-1c800a78145f	1	1	2	2	2	2	2	4	1	1
25828c72-ce91-4db9-a0e1-0af163f74a68	1	1	2	2	2	2	2	4	1	1
8e2003df-2179-4e3a-b273-acf1940aac44	2	2	2	2	1	1	1	1	1	1
5d3b2f52-b029-497e-b529-decc9cf19dcd	1	1	2	2	2	2	2	2	2	2
2ec77667-2c2e-4610-8741-6237ef8b5a6f	1	1	2	2	2	2	2	2	1	1
2258cf78-32fe-417e-8b3b-e0bcf56f6b51	1	1	2	2	2	2	2	4	1	1
3a443302-1301-48b2-89a1-c92b2ce64f7c	1	1	2	2	4	4	4	4	1	1
3faa5cea-f78f-49f3-9e15-3e4603274859	2	2	2	2	1	1	1	1	1	1
b7ce352c-733e-4adb-bd4e-8df11d46ba15	1	1	2	2	2	2	2	2	1	1
feba6d64-1620-4361-9fc2-936e16270e98	1	1	2	2	1	3	2	2	1	1
fig5-svm_tfidf_wo_aug_vs_silver
dCap	Pred_follow_up_source	GT_follow_up_source	Pred_is_deceased	GT_is_deceased	Pred_is_hospitalized	GT_is_hospitalized	Pred_had_surgery	GT_had_surgery	Pred_is_medicated	GT_is_medicated
39fa6f8d-dd40-4bb7-ab03-13d0021681b8	1	2	2	2	2	1	2	1	1	1
fd32a82a-8fa6-41fd-93e5-3581cb18bd82	2	2	2	2	2	2	2	2	1	1
edf5b3bd-2b92-4cbe-bcf2-fe7c3d1e916f	2	2	2	1	-1		-1		-1
899e9379-7f9a-46f5-9fb6-a8b20342105d	2	2	2	2	2	2	2	2	1	1
6c18c1b7-d86e-4c27-9c99-abd0a4910b3e	1	2	2	2	2	1	2	1	1	2
42149d00-f42d-4017-aa74-a22b4fee1d43	1	2	2	2	2	2	2	2	1	1
37d80016-3d79-4ade-b913-805901ab4130	1	1	2	2	2	2	2	2	1	2
7912a24c-1bc7-40c9-b3fd-57f434fc6c51	2	2	2	1	-1		-1		-1
dc8dce3a-7b51-48a8-a571-448092cf38a7	1	1	2	2	1	1	2	2	1	1
e92c075c-782f-4940-945f-eee69f02cd1f	1	1	2	2	2	4	2	2	1	1
e4d2fea4-cdff-486a-9ea0-fa1404782963	1	1	2	2	2	4	2	4	1	1
ed9d5420-97db-42ad-9968-51702c4636ed	1	2	2	2	2	4	4	4	1	1
ebab9161-b36b-4347-8206-02af5433ca47	1	2	2	2	2	2	2	2	1	1
6fd9f975-eacd-4558-aba8-509d40a226e9	2	2	2	2	2	2	4	4	1	1
3e7b0db0-d0f6-48ab-a732-9066c6adb1c9	2	2	2	2	2	2	2	2	1	3
26be5c60-3b57-42a1-a1db-55e4414fa778	1	1	2	2	2	3	2	2	1	2
362acf35-9bf9-4423-8ccb-75f9c934a1cf	1	1	2	2	2	2	2	2	1	1
e58864eb-b861-498b-a28f-be137f3502b3	1	1	2	2	2	2	2	4	1	1
35eeb086-f961-43aa-bf96-7ef1c5cf4222	1	1	2	2	2	2	2	4	1	1
798c4f9f-2b83-49aa-9c6b-ae8c5c7c68b2	2	2	2	2	2	4	2	4	1	1
29d967a1-401a-4036-aa88-22e321cfaa48	1	1	2	2	2	2	4	4	1	1
cfc89a38-1444-4366-9d37-fc624475de9c	1	1	2	2	2	1	2	1	1	2
50386026-06a4-4e13-a763-170164d6b620	1	2	2	2	2	1	2	1	1	1
10c9b440-e83c-4960-a1ad-c31f5741644a	1	2	2	2	2	2	2	4	1	2
baed9661-1973-46c8-81b5-a67d39275c65	1	1	2	2	2	2	2	2	1	1
09f9d2fe-e567-4054-aa06-ac6875570bbb	1	1	2	2	2	2	2	2	1	2
4ccf1825-5494-4ef2-8f96-a2875973c890	1	1	2	2	2	3	2	3	1	1
6d205e8f-d9cc-46c2-a733-2f4dc8ee5504	1	1	2	2	2	2	2	2	1	1
122c12ee-43f8-45c8-b90e-eaf9e76a7e69	1	1	2	2	2	2	2	2	1	1
0ed5b7b9-f4ff-4534-8c7c-8d242c83f81d	1	1	2	2	2	1	2	2	1	1
3da54458-9dd3-4cf8-9c93-92998b756913	1	1	2	2	2	2	2	2	1	1
e2d760a1-6abc-4290-9261-2895cc690949	1	1	2	2	2	4	2	2	1	1
2ddf2616-ba1b-4c76-9858-b579afb7f539	1	1	2	2	2	2	2	4	1	1
530dd736-b06c-411f-bd96-2523098fbd5f	1	2	2	2	2	1	2	2	1	1
d859d067-b023-490e-982e-22a345283fed	1	2	2	2	2	2	2	2	1	2
f0ccb979-3062-46b0-92dd-4392dc5738ac	1	2	2	2	2	1	2	2	1	1
dc2d73b5-a63b-45d5-835b-92627c0d1190	1	1	2	2	2	2	2	2	1	2
c5012a2f-0b5c-442f-9bbd-a6c9774b43e0	2	2	2	2	2	1	2	2	1	1
0dcff201-9175-468e-8994-d9fb9a7a685b	2	2	2	2	2	2	2	2	1	1
bddf1552-8bdd-4918-9f57-8c9f1246f117	1	1	2	2	2	2	2	2	1	1
cd1ad7ba-8251-4fde-91f7-3be9bfb920b1	1	1	2	2	2	2	2	2	1	1
add8dd24-10cf-4715-bd98-572c29bcc7fe	1	2	2	2	2	4	4	4	1	4
c0159472-c3e0-4e0c-beba-c2d60129d469	1	2	2	2	2	2	2	2	1	1
b48d30ce-cff8-45a9-a593-31cf86b606e2	2	2	2	2	2	2	2	2	1	1
536a8327-faf0-4791-98c2-c5857da34233	2	2	2	2	2	2	2	4	1	1
f4055306-5159-4556-86f4-512ed5384586	1	1	2	2	2	3	4	4	1	1
c1012e33-0f7e-4a4d-87de-163e798635a2	2	2	2	2	2	2	2	2	1	1
628f3fc2-7113-4b26-b4e0-f30956d0bb46	1	1	2	2	2	2	2	4	1	1
63f26a0d-e94b-48c8-aa80-521173c80fa3	1	1	2	2	2	1	2	1	1	1
98978b4e-72bd-487f-b8db-4b0c83bcf242	1	1	2	2	2	2	2	2	1	1
7c965c95-768e-400d-b867-c298434d27cd	1	1	2	2	2	2	2	4	1	2
9d4f17f3-8f27-4ffe-bfb2-018ce1aa961d	1	1	2	2	2	1	2	1	1	1
d3cfd722-f106-4d5d-9393-1915cbf1add6	1	2	2	2	2	1	2	2	1	1
6baa2cf7-f9ec-4a6d-90e6-524ef04088a6	1	1	2	2	2	2	2	2	1	1
bc369ea5-03d3-4891-87b9-c0eec58481e1	1	2	2	2	2	1	2	1	1	1
0605f83b-83ab-4ba1-9033-2183a3e3ef95	1	2	2	2	2	2	2	4	1	1
387ac59c-06e8-47a4-af25-4d6a56386a3e	1	1	2	2	2	2	2	2	1	1
54535128-71ac-48a4-bec2-96ace22a1bbd	2	1	2	2	2	2	4	4	1	1
acd4ef33-3a04-48f2-84b2-c2d8f5777e18	1	1	2	2	2	2	2	4	1	1
30c3725f-d298-4048-bcb8-29961c19f4d0	1	1	2	2	2	2	2	2	1	1
13e77346-47e1-41dd-afcf-59505763d613	2	2	2	2	2	2	2	2	1	1
25adf0a9-b019-48aa-9544-15c7ba02ed95	1	1	2	2	2	2	2	4	1	1
8fd92eb1-14f8-4723-82f6-abde625524e9	1	2	2	2	2	2	2	2	1	1
e58dc001-f962-4e76-a7db-e4fbcea908c2	1	2	2	2	2	2	2	2	1	1
85230228-2412-4327-bf05-99bf43e784ed	1	2	2	2	2	1	2	1	1	1
2544140f-78c3-40ff-9fbd-ba3e75a3fe3f	1	1	2	2	2	1	2	1	1	1
8c28db08-e82f-415e-a1c1-9cb8a1374569	1	1	2	2	2	2	4	4	1	2
3e8efe15-0b6d-417c-9701-c07b144db7c0	1	1	2	2	2	2	2	2	1	2
c0481932-fd1b-4223-9e45-de03a6041768	2	2	2	2	2	2	2	2	1	1
c1931613-c96e-4e3b-8277-d8e83369bea3	1	1	2	2	2	2	2	2	1	1
36adb13e-1c08-4f6a-8acf-3fb9975c6584	1	1	2	2	2	4	2	4	1	4
98dc50c3-fbab-4dfe-8d90-4801bc72e3e3	1	2	2	2	2	4	2	4	1	3
9bba7d02-fb74-4af3-9536-bdd038f5e250	1	2	2	2	2	2	2	2	1	1
c8845bf4-5a1d-4a26-9436-0f606e93033a	2	1	2	2	2	1	2	4	1	1
82903aef-cc7b-4dc3-aace-f84132f20642	1	1	2	2	2	2	2	4	1	4
9a2c6122-e001-48e8-bdd2-d5790490b731	1	1	2	2	2	2	2	2	1	1
7151d34c-289d-4509-978d-6ed44ca74f63	1	1	2	2	1	1	1	1	1	1
ad4067c5-1f70-4d80-9329-a75d4aea47dd	1	1	2	2	2	2	2	2	1	2
2fb5520f-cf9a-4f4e-af69-a613450c6189	2	2	2	2	2	1	4	1	1	1
62bd8e52-54d6-47c3-8b3f-0e6c8e0f16d0	1	1	2	2	2	1	2	1	1	1
b77af6da-1854-4c05-822f-299fb286d8fa	1	1	2	2	2	2	2	2	1	1
722ac7e4-9067-4ec2-901f-ef0ef2df6669	1	1	2	2	2	2	2	2	1	1
4fec7bdd-e2c4-43ec-bb45-0cf6a2799b7c	2	2	2	1	-1		-1		-1
e6586225-a9d4-439f-8855-4282e8bfc9f7	2	2	2	2	2	2	2	2	1	1
c6815ee9-1b73-4f8e-926d-5820e4beec4b	2	2	2	2	2	4	4	4	1	1
6101482a-757a-4ce4-80e0-d96d0e6f44b1	1	1	2	2	2	2	2	2	1	1
48014736-dccf-4f90-95a5-ea5f402f1204	2	2	2	2	2	2	2	2	1	2
7aed0cc2-d6bc-4651-bfb2-b73751b98030	1	1	2	2	2	1	2	1	1	1
c356f4c1-1e11-4357-853c-179af01322a9	1	2	2	2	2	3	2	2	1	1
b7435e63-7253-4e68-baf7-2abd342a9c1c	2	1	2	2	2	2	2	2	1	1
06ca34a9-a50a-47ab-b609-d5a839f2b33f	2	2	2	2	2	3	2	2	1	2
59c5a96b-d105-4e90-b1cd-953ab544ea1d	1	1	2	2	2	2	2	2	1	1
2d8d0f50-8295-4c0d-86d1-b5d5e5aeca57	1	2	2	2	2	2	2	2	1	2
8bc3452c-3c93-474f-afc6-1fc6d0c6b422	2	2	2	2	2	2	2	4	1	1
eaa79955-5779-4a8e-9591-1e8452c456c9	1	1	2	2	2	2	2	2	1	1
c857fa2d-b9ca-4875-a473-26cbd7054116	1	1	2	2	2	2	2	2	1	1
96a84c83-24e7-4929-8e13-75996ab0c838	2	2	2	2	2	2	4	4	1	1
1cd65156-c777-4aa2-956f-19c845d7a42c	1	1	2	2	2	1	2	2	1	1
0d1c0ff5-eda5-4671-8abb-cc3fe7b7459a	2	2	2	2	2	1	2	1	1	1
be01099f-1586-441e-971e-2c1179a3a288	2	2	2	2	1	1	2	1	1	1
c929942f-b08e-4863-b153-2a16c448b25b	2	2	2	2	2	2	2	2	1	2
ccb37f94-66c5-4f83-8b42-89aca5e70d4f	1	1	2	2	2	2	2	2	1	1
2fdcd4a5-b3d8-461b-8648-312143f8a72e	2	2	2	1	-1		-1		-1
6f6e6dae-4987-4cd1-8a4d-103b48d679ef	1	1	2	2	2	3	2	4	1	4
93298405-accc-4d85-9f2e-6af4a5fbd92d	1	1	2	2	2	2	2	2	1	2
4a1a39e0-ae42-45d0-9cba-2d4d2aa59e4f	2	2	2	2	2	4	2	2	1	1
9226c66c-ba10-45f0-807a-e63b9444f573	1	1	2	2	2	4	2	4	1	1
ccbd9377-bdfc-4339-b052-cf7101cdbc43	1	1	2	2	2	2	2	2	1	2
66fb7846-5a54-47e1-9e92-e9f9cf2b26b2	1	2	2	2	2	3	2	2	1	1
863037b1-9448-440f-8449-4cb4b8ff2a87	1	1	2	2	2	2	2	2	1	1
558da363-8944-4387-9d31-66028e0eb032	1	1	2	2	2	4	2	4	1	4
fa333f5d-113b-483f-a7c8-0ea6c9318c86	2	2	2	2	2	2	2	2	1	3
947cac18-7c87-438b-a2a5-9f2d1e61adce	2	2	2	2	2	2	2	2	1	1
77ae5be5-f4a6-46a9-b4d2-78d3e5a630b2	2	2	2	2	2	2	4	4	1	1
e46b0146-f66b-4465-8be9-5fadc10e8cac	2	2	2	2	1	2	2	2	1	1
876458d5-33ed-4fed-b9dd-60aa4348d6b6	1	1	2	2	2	2	2	2	1	2
f279a836-04cd-409c-907c-580f8e18f776	1	2	2	2	2	1	2	2	1	1
44a91a62-6dd2-4d34-bc4e-61c6d907651c	1	1	2	2	2	1	2	4	1	4
6e3140c5-398a-4720-a1e5-50168b01bd86	1	2	2	2	2	1	2	2	1	1
5d149193-3287-4da2-85ee-b21cef56a606	2	2	2	2	2	2	2	4	1	1
b1480130-4b0c-4193-a7ec-19018b7a975f	1	1	2	2	2	2	2	2	1	1
d839c639-4d1f-4cd8-9d20-c8eb9caf85e5	1	2	2	2	2	2	2	4	1	1
9227564c-d965-4e29-b6b8-b9eb008f2bfd	1	1	2	2	2	1	2	2	1	1
c5955637-1fba-4b59-a194-ff4f95f3d58e	1	1	2	2	1	1	1	1	1	1
8b57a34e-ec71-49af-97c4-75d41a6667f2	1	1	2	2	2	2	2	2	1	1
889c3085-9acc-4041-a34b-74334cc02759	2	2	2	2	2	2	2	2	1	1
dc2dff1f-19ce-4d91-b377-6ff188cee37e	2	2	2	2	2	4	2	4	1	1
48843715-61a3-43e8-ae1b-d3eb820bf2ac	2	2	2	2	2	4	2	2	1	1
8659a693-e43c-4259-a1ed-8863256f2202	1	2	2	2	2	2	2	2	1	1
921e6bb3-d9e2-4c31-a1e4-c339b268e25c	1	1	2	2	2	2	4	4	1	1
144c7307-90b2-4530-956b-f0fd5c0c0397	1	2	2	2	2	2	2	4	1	1
c03b2c9e-23fa-4e1f-8a5c-379b762d7dd9	2	2	2	2	2	2	2	4	1	1
e67b78e7-af47-4399-934f-38ff309e5a1d	2	2	2	2	2	2	2	4	1	1
3340b0d0-3de6-4a28-b2ae-84479c63ce26	1	1	2	2	2	2	4	4	1	2
1a0ed4a1-8541-4edf-9cfd-23e90a9f9db4	2	2	2	2	2	2	2	2	1	1
a79a5f98-7699-40b7-bee0-fe588bbb0703	1	1	2	2	2	2	2	2	1	1
1b4a9de0-3ed8-4a98-8139-2e9d635af2b6	2	2	2	2	2	3	2	2	1	3
eaabb277-0d0c-42d8-af64-066bf5c01790	1	1	2	2	2	1	4	1	1	1
95e0eba4-e374-473a-b2f8-89e1284a8e76	1	1	2	2	2	2	4	4	1	1
f754d447-7b5f-4aa8-bbc3-36cea82f21d0	2	2	2	2	2	3	2	2	1	1
d0db3b2b-c6d0-4b55-973e-76880a10d34a	1	1	2	2	2	2	2	2	1	1
4277abf7-c1d7-470f-afe3-a2416598a823	1	1	2	2	2	3	2	2	1	1
a6bd68b0-6313-4054-9db6-aa76f81b40e5	1	1	2	2	2	2	2	2	1	1
b98387a3-d865-4c86-a998-96a1864bcefa	1	1	2	2	2	2	4	4	1	1
7a944b54-08a1-418b-a2ca-06c7383b172f	1	2	2	2	2	1	2	2	1	1
02a22745-6a13-4945-bbb4-ac10e62cf364	1	1	2	2	1	1	2	1	1	1
c61f6603-0683-4ace-aa0a-e6d86d17a1bc	1	2	2	2	2	3	2	2	1	1
57417453-471d-45dd-a75c-61dd5d88d801	1	1	2	2	2	1	2	2	1	1
5e866b1f-bc21-4637-a674-25c6a4ecf0fb	1	1	2	2	2	2	2	4	1	1
f9631d9e-c810-4e66-9227-a5df89752b08	2	2	2	2	2	2	2	2	1	1
c551d73c-5716-42fb-a98d-7cdf3d9fcb34	2	2	2	2	2	4	2	4	1	4
0768084a-f2b7-432d-8ef4-dec0919bbd6c	1	1	2	2	2	2	2	2	1	1
ff095cbb-ce4e-4173-b6df-c36f2ff664c3	1	1	2	2	2	2	2	2	1	1
de714a85-5989-43eb-8c72-591baa086918	1	1	2	2	2	1	2	1	1	1
9abf4bd4-1fba-4def-99fc-f3ba78582627	1	1	2	2	2	2	2	2	1	1
19a51a12-839a-485e-aad4-f9af55a22131	1	1	2	2	2	2	2	2	1	1
4e589aa5-dd95-4dae-a101-453443ce369e	1	1	2	2	1	1	2	2	1	1
e5e89d8d-13b9-44c1-9ee8-0ef4b2e11396	1	1	2	2	2	2	2	2	1	1
fd43d961-b503-4444-9fdc-4569287ffb1d	1	2	2	2	2	2	2	2	1	1
55798e10-6a6e-48dc-b03c-7121ef3d3cfa	1	2	2	2	2	2	2	2	1	3
5c539e69-d41e-4d49-b1c7-d864581a5e04	2	2	2	2	2	2	2	4	1	1
d10b61ab-1ff2-44b8-9f5b-116b9b9b7639	2	2	2	1	-1		-1		-1
6877439c-3adc-424d-9982-9049a5ac0bff	1	2	2	2	2	1	2	2	1	1
372f4cc2-d828-47a8-adf3-03767cad6cdb	1	1	2	2	2	2	2	2	1	1
af0d503d-238a-4073-b2cd-34ee102a8784	1	1	2	2	2	2	2	2	1	1
8ea8c0ec-844b-44cc-8c8d-862ef7086549	1	2	2	2	2	3	2	2	1	1
9eccadd7-b2a1-4777-8618-66e54d6eee62	1	1	2	2	1	1	1	1	1	1
895f3fe6-8ee4-44db-8a7b-f61b41506084	2	2	2	2	1	1	1	1	1	1
37950ddc-adb7-45fb-ab2d-6f7db3f58a3c	1	1	2	2	2	1	2	4	1	1
c6e1c5c6-e09d-4607-a631-b212e623b16d	1	1	2	2	2	2	4	4	1	1
d0cb9ca4-650f-4ee4-9481-32f2df2ac269	1	1	2	2	2	2	2	4	1	1
8810522d-9e60-405b-a89a-2aac0255e916	1	2	2	2	1	1	2	1	1	1
6d207e64-6d6c-42bb-b81d-52642eb6e746	2	2	2	2	2	1	2	4	1	1
bfd22a9a-a534-4533-91df-3391d57ac998	2	2	2	2	2	2	2	2	1	1
b6406fb6-c685-4bdb-8e27-e8d5a04c1eee	1	1	2	2	2	2	2	4	1	1
5898ff15-8460-4caf-8710-7e27087f0166	1	1	2	2	2	2	2	2	1	2
8c3d4489-f890-4767-af48-5176bc3a4b77	2	2	2	1	-1		-1		-1
e7ab244e-85ca-4ffd-a2a0-3068d6fc34dc	2	2	2	1	-1		-1		-1
42044fc8-c80f-4b4c-a757-4313c77ee24a	2	2	2	2	1	1	2	1	1	1
5b403d26-d08b-4579-a66d-0f8930846093	1	1	2	2	2	1	2	1	1	1
a21404f7-60f3-4906-847e-6e5657f3ae00	2	2	2	2	2	2	4	4	1	1
f0435c29-51ad-46b2-add0-2dac9142a43c	1	1	2	2	1	1	1	1	1	1
563d9ef0-cb1b-4268-95c8-3bc58420c8f8	1	1	2	2	1	1	2	1	1	1
eb465858-2b62-4e2e-a55c-eb0ec56004f4	2	2	1	1	-1		-1		-1
c3673af5-a632-498c-b3c4-5b57399a8a53	1	1	2	2	2	2	2	2	1	1
5ecdd746-6c24-4e85-9143-63dc3dcc10d3	1	2	2	2	1	1	1	1	1	1
c9c91f1a-0b6e-483c-b095-762bea6e9993	1	2	2	2	2	4	4	4	1	4
a6120375-7429-4768-ac9c-bb8fd760fb7f	1	1	2	2	2	2	2	2	1	1
8e193440-e156-4c46-8576-080a838e6eaa	1	2	2	2	2	2	2	2	1	1
3b94e44e-5f10-4d07-a214-f3b1a2cd14a6	1	1	2	2	2	2	2	2	1	1
0aa076ea-ea9b-41b5-9e67-a4cc00d81d9b	2	2	2	2	1	1	2	2	1	4
959ee14f-e581-489a-a08a-f96f74f9f915	1	2	2	2	1	1	2	1	1	1
ed2b7769-5918-425d-abc1-fa1f4a23046c	1	2	2	2	2	1	4	1	1	4
fb1602a0-e4a8-408b-8477-ba537bbced21	1	1	2	2	2	2	2	2	1	2
59401a5e-f01c-4ab8-8e45-d7baba170b01	1	1	2	2	2	2	2	2	2	2
691ecabc-f592-4f72-a181-a5df81f238ef	1	1	2	2	2	2	2	2	1	1
a7660eee-586e-41c9-b6a5-9c5081702463	2	2	2	2	2	2	4	4	1	1
a5248026-65f1-4e91-aab3-acaaf125d377	1	1	2	2	2	2	2	2	1	1
f8c136ea-4f50-4ddc-8839-77268e3a9662	2	2	2	1	-1		-1		-1
67046d23-9a35-4425-bbea-07bf69d0d3fc	1	2	2	2	2	2	2	2	1	1
15521161-64b7-446d-a522-530a8bd41bd7	1	1	2	2	2	3	2	4	1	1
c78b8eba-b613-4098-bc19-01066bd31967	2	2	2	2	2	2	2	4	1	1
728bc161-7fca-4213-8336-2f9c0fa2cbd1	1	1	2	2	2	2	2	1	1	1
95488260-55fa-4486-8c8b-a628598d18a7	1	1	2	2	2	2	2	2	1	1
7644fa92-11c4-4b5d-8297-2f9d5b17ad1c	1	1	2	2	2	2	2	2	1	1
91530264-ad28-4c69-a5a3-f8e5979a8d67	1	1	2	2	2	2	2	2	1	1
c34f83df-8d87-4f08-a6b7-61759a8887c8	2	2	2	2	2	3	2	2	1	1
fc472fe6-7146-42da-918a-416c36910a8f	1	1	2	2	2	2	2	2	1	1
2032207c-05ac-483e-9be3-24c93f30542b	1	2	2	2	2	3	2	2	1	1
74ebc100-01e4-4205-abb5-442edac42e75	2	2	2	2	2	1	2	2	1	1
8acd3f17-2410-4b4f-ad3a-ff14df7b17de	2	2	2	2	2	1	2	1	1	2
8e81ea03-933d-4c15-811e-2aa7fa144c89	1	1	2	2	2	2	4	2	1	1
307ee3cc-fef1-4766-b8c1-2f81146fe24d	1	1	2	2	2	2	2	2	1	1
72956d57-71fd-4a8f-ab8d-9a16729c5ba9	1	1	2	2	2	1	2	1	1	1
df5630f0-4c59-48d9-8d11-7b895cca5536	1	2	2	2	2	2	2	2	1	1
eeaafc5a-6a9b-48db-a869-20084bb977cd	1	1	2	2	2	2	2	2	1	1
0098b79d-bf75-4104-b698-27418f0ab8ef	1	1	2	2	2	1	4	1	1	1
31821323-0cf9-4da6-8e69-d323f823ec7c	2	2	2	2	2	2	2	2	1	2
b2eb546c-354f-46a8-b52c-5bb42ac3c07e	2	2	2	2	2	2	2	2	1	2
47c1c4e1-ade0-4701-848e-ef839a7b500b	2	2	2	2	2	3	4	4	1	1
9136284c-3275-4841-ada7-dd2963c8161f	1	1	2	2	2	3	2	2	1	1
0884f9fe-8c01-4106-8df2-7b8f7d79455c	1	1	2	2	2	3	4	4	1	1
91383292-71f3-41f0-aa67-3da3ccbbc79e	2	2	2	2	1	1	2	1	1	4
48c0a12f-ebce-4133-bbf9-5f5508504d68	1	1	2	2	2	2	2	2	1	2
18b0a34a-d8c3-45f3-ab70-0bb8f5644345	1	1	2	2	2	2	2	2	1	2
cf18c2a1-6330-4752-9d95-6647d448eda7	1	1	2	2	2	2	2	2	1	1
56751e2c-e3bf-4c3b-a5fb-e728d295bdab	1	2	2	2	2	1	2	2	1	1
ed2336cb-4f2e-4dc9-865f-d9a4e4db34cb	1	1	2	2	2	2	4	2	1	1
8b745966-cba4-4358-a2cf-3243b1b2d602	1	1	2	2	2	2	2	2	1	1
e14ee268-6c87-4f1f-89bb-91aafab9545f	1	1	2	2	2	3	2	2	1	1
8ec64278-490f-4776-a063-e8dfec887e3e	1	1	2	2	2	2	4	2	1	1
fb887c47-6855-4232-a8ff-1b081d09c001	1	1	2	2	2	2	2	2	1	1
bb440f0e-4a78-4f9e-89c6-8e82e07c6122	1	1	2	2	2	1	2	1	1	1
eeb5c40c-0332-4f04-8f44-25b75148cba4	1	1	2	2	2	2	2	2	1	1
bf9c235d-6707-4e1a-9bcb-90f69214d6e4	1	1	2	2	2	2	2	2	1	2
0f213a39-0f0f-4e9a-b10e-be624bdbdd3e	1	1	2	2	2	2	2	2	1	1
4e264738-d2ed-4192-99d9-4042fe6e8e9e	2	2	2	2	2	2	4	2	1	1
aa437edf-bcd2-49aa-a4f5-04ae53320dbe	1	1	2	2	2	1	2	2	1	1
9caff6fb-0580-468b-8952-e7649da4f1ef	1	1	2	2	2	1	2	1	1	1
5a7b93d8-e5ff-47a0-8384-2fd9909b465e	1	1	2	2	2	2	2	2	1	1
ff880217-b2d9-4bbf-ad5c-bd774f6db838	1	1	2	2	2	2	2	2	1	1
f8c5ab3d-20f6-45f4-8383-fbba61a7d3d2	1	1	2	2	2	2	2	2	1	2
8cb7c967-6c56-469f-b1f1-654978c2cac2	1	2	2	2	2	1	2	1	1	1
bee11734-37ad-4417-ae40-90eb55c84f0e	1	1	2	2	2	2	2	4	1	1
ee60f870-50dd-445a-809e-b2160985be53	1	1	2	2	2	2	2	2	1	1
3f827712-b474-492c-83e0-856db1a8ece3	1	1	2	2	2	2	2	2	1	1
6743ea27-2b68-4f5d-8981-b1e46b9cf165	1	1	2	2	2	2	2	2	1	1
4e897994-7825-470e-b165-cdcaa1cf1da7	1	1	2	2	2	2	2	2	1	1
21d7a003-dc00-442e-810b-0b2260065c4f	1	1	2	2	2	1	2	1	1	1
aebaf3e1-a096-4e2d-98e8-e90146587f6f	1	2	2	2	2	2	2	2	1	1
4aacb86b-2340-43d4-9537-3d6911a0aed4	1	2	2	2	2	2	2	2	1	1
32b641d5-7c9b-4c23-9247-84222737aacb	1	1	2	2	2	2	2	2	1	1
3a6d1a89-54ff-4191-84ad-542872e6fad7	2	2	2	2	2	3	2	2	1	1
cf1ccd42-b9c0-49a0-90fe-b25037d9803f	1	2	2	2	2	2	2	2	1	1
674d3448-e4ab-4a76-ac19-c6a225c50d3d	1	1	2	2	2	2	2	2	1	1
75090a9d-e6f6-4a95-8bb0-fd6bb1d85160	1	2	2	2	2	2	2	2	1	1
6577a14d-173e-425b-9442-3e10156d2f93	1	1	2	2	2	2	2	2	1	1
5850f6a5-abe3-4fd0-80cb-c3115e50dc33	1	2	2	2	2	2	2	2	1	1
d1c4d607-68df-417c-b96b-68b490a78d4c	1	1	2	2	2	2	2	2	1	2
b2bbc028-3d1d-488c-9ecf-1d1a0f3c5262	2	2	2	2	2	2	4	2	1	1
83b9af35-6cd5-4adf-8b85-d82c9c9adb84	1	2	2	2	2	2	2	2	1	1
d7f197ae-51b2-4804-9be7-0b692d86c523	1	2	2	2	2	2	2	2	1	1
b317e2bc-9cc9-44e2-a8e4-aecc3a4f3d93	1	1	2	2	2	1	2	1	1	1
9b642d72-1952-40bb-9924-0e4db71f0f88	1	1	2	2	2	2	2	2	1	1
1e540c2b-94c1-42b2-9563-8751cc1c8435	1	2	2	2	1	1	1	1	1	1
0cb84ab3-977a-49f6-acda-e416005d3a7c	1	1	2	2	2	2	2	2	1	1
a2030851-60a3-44fd-857b-b261f1c23d4f	1	1	2	2	2	2	2	2	1	1
eeecc79a-bf89-495b-b501-f1ccd885e138	1	1	2	2	2	2	2	2	1	1
89015392-ba02-4267-8e57-f00ba1102ee8	1	2	2	2	2	2	2	2	1	1
db454a1d-5eec-4a92-98ed-7895144e0e6a	1	2	2	2	2	3	2	4	1	1
77385732-2c70-45eb-b1d7-1ee156ee3179	1	1	2	2	2	2	2	2	1	2
6951b066-5de9-4f87-b976-44521f5cd862	1	1	2	2	2	3	2	2	1	2
95bc295b-5e79-4970-8610-d8446b6dba2b	2	2	2	2	2	2	4	4	1	1
ec457e66-5370-4a33-a9d0-4d8bf2c48c89	1	1	2	2	2	2	2	4	1	1
f9b06a2f-be80-46b9-873a-14a2336e7aaa	1	1	2	2	2	2	2	2	1	1
5244671d-d8d6-4c78-aca4-be72926790cc	2	2	2	2	2	3	2	2	1	1
cc3e7bb0-53f7-4fe8-931f-a89d50b60ccd	2	2	2	2	2	1	2	1	1	1
60e1533d-23f1-4464-ae57-173fda401f33	2	2	2	2	2	1	2	1	1	1
e87263a6-7117-4fcf-abc8-fa518b0a6e28	1	2	2	2	2	2	2	4	1	1
9a1d7d07-4a05-49ca-8622-3f9009a2fc8f	1	2	2	2	2	2	2	2	1	1
3f60eae8-6abb-45e8-a8ac-e6cb26f7b942	1	1	2	2	2	2	2	2	1	2
9fe8a299-cf8f-47fd-8f31-af5851fb1d76	2	2	2	1	-1		-1		-1
11f38d7b-ee52-4d20-a379-3b3756d171a2	1	1	2	2	2	2	2	2	1	1
5bb71265-b95d-4ce0-b9f5-4eed19b0ed84	1	1	2	2	2	1	2	1	1	1
75e4f464-1516-4e95-83c2-b154b3e11d5a	1	1	2	2	2	2	2	2	1	1
53ed30a4-7141-4e56-8ff1-d9475796ef86	1	1	2	2	2	2	2	2	1	1
1bdbf40f-a5aa-4b91-afd1-b7b687e84323	1	1	2	2	2	2	2	2	1	1
e1c177be-0efc-4a53-84b2-bfbc11eb9dec	1	2	2	2	2	1	4	1	1	1
2daeec10-f1a9-49bc-96d6-fdcc25f745f1	1	2	2	2	2	3	2	2	1	1
5c68dcb3-0362-4c14-b5ac-ae71578ddac8	1	2	2	2	2	1	2	2	1	2
a5708b2f-291b-4600-afc5-f31534a31453	1	1	2	2	2	1	2	1	1	1
5e3f2356-2b59-44f9-80c5-b10eb54b82b5	2	2	2	2	1	1	1	1	1	1
c8ab3c77-50a0-4f24-899e-d67313dfa246	2	2	2	2	2	2	2	2	1	2
b5c7a7b0-f351-4819-856a-4b3d84cd7958	1	1	2	2	2	3	2	2	1	1
06416a18-316b-4038-826c-01114f3bb0e0	1	2	2	2	1	1	1	1	1	1
2b6be290-99b6-4c51-8a6a-d169aa1a3d12	1	2	2	2	2	2	2	2	1	1
bdb9871d-c6e1-46d2-aee8-1f08de4a838d	2	2	2	2	2	4	4	4	1	4
478ab6bc-b2aa-4170-9685-f0cfe82b7502	2	2	2	2	2	3	2	2	1	1
8c3d9c8b-9e22-4048-8174-9b6b9346861a	1	1	2	2	2	2	2	2	1	1
ee8af62c-b3d5-4d28-a980-d6e373a5a4cd	1	1	2	2	2	3	2	2	1	1
9002feaf-738e-493d-9b84-246459a63b70	1	2	2	2	2	2	4	2	1	1
770ed9e0-ba32-498c-bfbd-48796587383a	1	1	2	2	2	2	4	4	1	1
f2d442d2-da3a-456e-ba5c-083dccc4ae05	1	1	2	2	2	2	2	2	1	1
d16444d2-4eec-4c20-a00a-bbc4ea77fcdf	1	2	2	2	2	1	2	1	1	1
3846ec1d-8b1e-4a74-b5fb-bb6d5ee8b782	1	1	2	2	2	2	2	2	1	1
c2bcab81-ac9c-4ac6-99dc-887a7d569429	1	2	2	2	2	3	2	4	1	4
69a6c7fb-64ff-498e-ab0d-b69b845fb53e	1	1	2	2	1	1	1	1	1	2
add5f24b-3bd8-462a-b417-13ea4661fc90	2	2	2	1	-1		-1		-1
f4274b83-4b7b-4eb8-849e-fc0d9ea6737c	1	1	2	2	2	2	2	2	1	2
0c369418-3511-41c0-9cfb-16754f94911a	1	2	2	2	1	1	1	1	1	1
88786163-4866-451a-a0b0-ddff2b882f59	1	1	2	2	2	2	2	2	1	1
1599307e-27e7-4699-8e60-0bff13f6ec9c	2	2	2	2	2	3	2	4	1	4
10ea9119-85e2-48b4-82e9-782f8efde75e	2	2	2	2	2	2	2	2	1	1
97dbc20b-badb-4658-bffe-94f4780221cd	1	2	2	2	2	2	2	2	1	1
bd82d748-fc87-40df-849f-b58438111122	1	1	2	2	2	1	2	1	1	1
a8eff15f-db8f-47d9-9abe-cb88ae5dd65a	1	2	2	2	2	2	2	2	1	1
44df04d8-4c76-42e7-97f5-d4cbf2866866	1	1	2	2	2	2	2	2	1	1
0b0c4d0c-222d-4510-855f-4f51712c3a95	1	2	2	2	1	1	1	1	1	1
a63b3c4e-d8b5-45f5-bdd3-3b56117abf36	2	2	2	2	2	1	2	1	1	1
36502169-c9c0-488b-a840-c1f3b2803a98	1	1	2	2	2	2	4	2	1	1
c7545278-ac6a-47ca-9c2a-6b0b9ac5c066	1	1	2	2	2	2	2	2	1	1
fcae96a6-48dd-4a4c-a1e1-9dbaa393a3c3	2	2	2	2	2	2	2	4	1	2
ca3a2dcb-5e87-4c8e-a54b-3afe9654df42	2	2	2	2	2	3	2	2	1	1
fafac8bf-6ad7-43b0-81b8-b3551438d2a5	1	1	2	2	2	2	4	4	1	1
54704ac9-3c14-4416-a8b6-7195f126e361	2	2	2	2	2	2	4	2	1	1
c0f1cd40-f562-450c-a47b-e80350f7fa30	1	2	2	2	2	2	4	4	1	1
028999bb-32fc-4096-a57b-33a9a2771e47	1	2	2	2	2	2	4	2	1	1
266370ca-fcb3-44ce-90dc-7a9e083d17a4	2	2	2	2	2	3	4	2	1	2
026dd331-e5f8-4733-b3e1-44ebfc5c993a	1	1	2	2	2	2	4	4	1	1
7ab9af20-36ee-4a3f-91f3-ecfa21fcf571	1	1	2	2	2	2	2	4	1	2
8c2ecc2d-1801-44f3-9c37-84ebe4b1a863	1	2	2	2	2	3	4	4	1	1
ea089723-0627-418d-8a36-3b02b6716180	1	1	2	2	2	3	2	1	1	4
473020c0-cd9a-4bda-8c44-fb0cceb5efe4	1	2	2	2	2	3	4	2	1	1
5a87d1b8-800a-4ba9-a4c6-fd45094f7444	1	1	2	2	2	1	4	1	1	1
a490e7c6-c2b6-4e2c-905e-9fd2612a54ad	2	2	2	2	2	2	2	2	1	2
af2b6e00-8a3d-474c-8079-00a659f04d24	1	1	2	2	2	1	2	4	1	1
1f55561c-66cd-47c3-9d0f-baddb825858f	2	2	2	2	2	2	2	1	1	2
8e4a8ed7-43de-464e-9c2d-b660063e06e7	2	2	2	2	2	3	2	2	1	1
3d377f77-b538-4f98-9472-f81d6144fea5	1	2	2	2	2	3	2	1	1	3
d0eab0a9-e607-4082-ac07-5491bfc6ad9d	1	1	2	2	2	3	2	4	1	2
72399510-4d6f-42f9-b646-adfde5cc42a1	1	1	2	2	2	2	2	2	1	1
2ece2e05-401f-45d1-9194-d1ea1c155e20	1	1	2	2	2	1	2	1	1	1
5499c67f-c4a7-4aa9-bc81-86088daf162e	1	2	2	2	2	1	2	1	1	2
1d5f10c1-1651-4c80-9056-8ae7f2d2a215	2	2	2	1	-1		-1		-1
06f6ed77-f83b-4b13-9dd9-03850aab8a75	2	2	2	2	2	2	4	2	1	2
86692b55-39dd-4aeb-a863-004fc9fb1f27	1	1	2	2	2	2	2	2	1	2
24b48621-136c-4540-90c7-c5dfad928f02	1	1	2	2	2	2	2	2	1	1
1f0f4ba3-6efa-424c-bd64-da9191a1bb07	1	1	2	2	2	1	2	1	1	2
40524759-bea5-4001-a5e8-6f7185c290f4	2	2	2	2	2	2	2	2	1	1
380fe528-4aac-440a-84df-2eff1e08c02b	1	2	2	2	2	2	4	2	1	1
cb5dcbcb-f533-4218-a1ea-f89f3fcdd9c7	2	2	2	1	-1		-1		-1
4a581c19-03b7-4926-bc26-6deeb7c36d57	1	1	2	2	2	1	2	4	1	2
9fc1fe3f-a0f3-4d4e-ab17-ccdf12ce20b1	1	2	2	2	2	1	2	1	1	1
539e729c-e058-40c4-8828-1a3ab11c3ed1	1	1	2	2	2	2	2	2	1	2
b0e71dc7-76fb-47b8-a7ae-e6187d07d551	1	1	2	2	2	2	2	2	1	1
fcec40c3-2101-4b07-8da0-789529aeb6f2	1	1	2	2	2	3	2	2	1	1
833a128a-76ed-4577-904b-65ead9fe641c	2	2	2	2	2	3	2	4	1	1
c3bb4bc6-4618-4315-ae69-bdd87ed8f7e8	1	1	2	2	2	3	4	1	1	2
988e977d-dc4f-491e-9bfb-0b3ae098a183	2	2	2	2	2	2	2	2	1	1
4cdbfb7e-80a8-4d4c-a65e-4880bda503c1	1	1	2	2	2	1	4	4	1	1
01eb226a-fa05-4465-8a1a-a51a26d8106a	1	1	2	2	2	3	2	2	1	1
ae0a3510-437a-4b2b-a90e-3c95c30f2cfa	1	1	2	2	2	3	2	4	1	1
544bcef4-f2d2-4fb3-9ab9-6a5920e3346c	2	2	2	2	2	3	4	2	1	1
0ae0c548-dc75-48a1-a35f-5afb38abbe53	1	1	2	2	1	2	2	2	1	1
ae9f63b2-49fe-48dc-9d4d-d1259de5ff21	2	2	2	2	2	2	2	2	1	1
36a76674-0ae6-46da-9e1e-8704e0ac88b2	2	2	2	2	2	2	2	2	1	1
0a2f3fd4-59fa-42d4-8c49-516019c28181	1	2	2	2	3	3	2	4	1	1
f4ad608f-f52e-4fb7-961f-d99beccc8a9e	2	2	2	2	2	3	2	1	1	2
fe905aee-6122-4b0c-8e6e-cc2bd83b6f63	1	2	2	2	2	2	4	4	1	1
82cfa337-7af0-406f-8205-25772c25ee33	1	1	2	2	2	3	4	4	1	1
76e6958e-e536-4883-8b1e-70e843cf8557	1	1	2	2	2	2	4	4	1	1
2f4fb07a-e184-49c6-8dae-dc770bf6a0ac	1	1	2	2	2	3	4	4	1	1
fa903062-3a39-4af3-ada6-f02a67086b1c	2	2	2	2	2	3	4	2	1	1
284078f9-3214-403e-af68-1ec775b0f427	1	1	2	2	2	1	4	1	1	1
38d632f9-518b-4053-b9ad-2d0e902f1652	1	1	2	2	2	2	2	2	1	2
28738533-a52c-40af-b9b3-e98eaa38276c	1	1	2	2	1	1	1	1	1	1
1982337f-e653-4e04-9a5d-4879e0f3362d	1	1	2	2	2	2	2	1	1	1
fa43b199-ed51-4791-a823-f05c011d9c6f	2	2	2	2	2	3	4	4	1	1
979cde90-c47b-4554-b858-9717f015e381	2	2	2	2	2	2	2	2	1	4
37bd2765-718e-4912-a47a-2e42c17e7ae2	2	2	2	2	2	3	2	1	1	1
05ebc1a0-955a-416b-b72b-8f8ba3f1ae0a	1	1	2	2	2	2	2	4	1	1
e4754c26-337c-41bc-8133-9fcf07011319	2	2	2	2	2	1	2	1	1	2
63e07a8f-28eb-4b9e-813f-93804e21c322	1	1	2	2	2	3	4	4	1	1
56281e38-45c4-453f-a8ed-965e332669bd	2	2	2	2	2	3	4	4	1	1
247d8890-57e1-4ffb-b099-1255681ee352	1	2	2	2	2	3	4	2	1	1
52cfc5de-a4f4-4d29-902a-72dc29e2a2da	1	2	2	2	2	2	2	4	1	2
2e634340-0303-4dfa-b3f3-1ee91a9e86e7	1	1	2	2	2	1	2	2	1	1
f08297c6-56b8-47e0-9adf-8575cc1c6bbc	1	1	2	2	2	2	2	2	1	2
4132fa26-312b-4300-9bc3-1420fad2571a	1	2	2	2	2	2	4	4	1	1
7d1a9bde-1c20-4061-a2c1-ada91916a159	1	1	2	2	2	3	4	4	1	1
e8ce36a4-7be2-4d32-b058-b5a3060bf854	2	2	2	2	2	3	4	4	1	1
716faaeb-d20c-4fad-afbb-462f5e9cbc78	1	1	2	2	2	2	2	1	1	1
641a87e2-3d53-4ea2-aad5-4eff4f1f8e53	2	2	2	2	2	1	2	1	1	3
a78c9f25-d472-4ff6-a2ad-124c5d962ac6	1	1	2	2	2	2	2	4	1	2
2949965b-47a9-477d-8ed7-6a62f5fef0e8	2	2	2	2	2	2	4	2	1	1
41ad7539-3e24-4633-aaca-e9e9071f2bd9	1	1	2	2	2	2	2	1	1	1
f4e18a94-b15e-4493-9593-46cb16bec114	2	2	2	2	2	3	2	1	1	1
1319af16-9dbe-426d-8aa4-c0800aaf5929	2	1	2	2	2	2	2	2	1	1
4015961a-74f4-47e1-8c80-0da57288cc4f	1	2	2	2	2	4	4	4	1	1
cbce3968-5873-4851-8cf8-8f6ed52ed614	2	1	2	2	2	3	2	4	1	1
79da5933-b1a7-4610-b949-60e9e6263853	1	1	2	2	2	2	4	4	1	1
e8cd024c-0bb6-41de-96b3-4339a38c9b36	1	2	2	2	2	2	4	2	1	2
a8939bd1-3332-4525-97a4-2b1111ae8e6c	1	1	2	2	2	3	2	2	1	1
00c6dff8-f3c5-4379-87e8-5fc61da53e1c	1	1	2	2	2	2	2	4	1	1
1ad8f315-5f8f-4c6f-aee8-fe77b2166603	1	2	2	2	2	2	2	1	1	1
653942c2-7c28-447e-a00f-cd8550ad1902	1	2	2	2	2	3	2	2	1	1
3e7d38ec-45e4-4c3b-8df3-33312f904ac4	1	1	2	2	2	2	2	4	1	1
ccaa1e26-ef0e-404b-aa0a-244c92c6c62d	1	1	2	2	4	2	4	4	1	1
87980a03-0476-4fcf-ba55-243078970927	1	1	2	2	2	2	4	4	1	2
8827af3a-d40b-4ba4-bef0-d1e1127644e4	1	2	2	2	2	2	4	4	1	1
d5f9784e-1a3f-4204-9ddc-f2207a880afe	1	2	2	2	2	1	2	1	1	1
5b265de4-84ba-4802-8b33-b4581dbe551a	1	1	2	2	2	2	2	2	1	1
3aa8f2c5-169c-4f82-87ed-f270a8840f32	2	2	2	2	2	2	2	4	1	1
c315e27d-0040-4ae0-85ab-f3b0b2facad4	1	2	2	2	2	2	2	2	1	1
4ace0a00-7b24-4b19-a41f-0340cd1d4ad1	1	1	2	2	2	2	2	4	1	1
a1650af8-d182-4420-a727-e72f446295fe	1	1	2	2	2	2	2	4	1	1
9cf8e18b-0716-4c02-a6a2-c1b8934751e7	1	1	2	2	2	3	2	2	1	2
b5ac647c-4455-44f0-8eb1-9172a7758730	1	1	2	2	4	2	4	1	1	2
00bb4a86-946e-4ddf-b735-cec88e0c2049	2	2	2	2	2	3	2	4	1	1
1b6b86d1-35f7-4e59-a3c2-e1fcb62c73c4	1	1	2	2	2	3	2	4	1	4
680d156d-241c-4a83-a2c8-4764abc2e276	1	1	2	2	2	4	4	4	1	2
9b1bee62-10d1-4e03-b043-e20530f5c1b0	1	2	2	2	2	3	4	4	1	2
c56ef16b-aa03-409c-a1f8-3b0c21b4e026	1	1	2	2	2	2	4	4	1	1
6339bf4c-3543-4d49-b8df-f48053735edd	1	2	2	2	2	3	2	4	1	1
b0ff2dc0-1481-4d2a-aba8-11c44f2dff33	1	2	2	2	2	2	2	2	1	1
6a598a1b-7f8c-44c7-bfa7-4a8ab14da9aa	2	2	2	2	2	4	2	4	1	3
b65c0ac6-8022-4c39-95d1-c4add5678714	2	2	2	2	1	3	1	1	1	1
df9faab7-e6fd-4d35-9aa4-36e050352028	1	1	2	2	2	2	2	2	1	1
a61646fb-cabf-471b-9f9b-44c16f9dbfd3	1	2	2	1	-1		-1		-1
5c859857-7215-4fa6-b166-8825570b6a40	1	1	2	2	2	1	2	1	1	1
934baac9-297a-4b9c-bf80-aaa34b709235	2	2	2	2	2	1	2	1	1	1
7cfbb0a5-b631-423a-be68-d451571f8510	1	1	2	2	2	3	2	4	1	2
c333cc8a-a266-4928-8a23-498229c29190	1	1	2	2	2	2	2	2	1	1
2c10fe20-82b7-40ba-89ce-96e0ef261a80	2	2	2	2	2	2	2	2	1	1
22cb8fa2-5f58-40e8-bfbd-ce31faca5ab5	1	1	2	2	2	2	2	4	1	1
3fe7c74f-90b1-4494-8710-38a9c244d463	1	1	2	2	4	2	4	2	1	1
be9026a1-2923-4cf5-9931-63c2479b9ebc	2	2	2	2	2	2	2	2	1	1
348f449b-ea1e-46b5-ad57-d4fae75da35f	1	1	2	2	2	3	2	2	1	1
b37aeb6c-4abd-47e6-8243-60ad0da24988	2	2	2	2	2	3	2	2	1	1
221b75d6-9916-4fd1-9463-9963f016cb5b	1	1	2	2	2	1	2	1	1	1
1a17ec40-1e53-477c-91d5-c0a733da4d00	2	2	2	1	-1		-1		-1
bcd67082-29fb-4249-939f-f17858dc14dc	1	2	2	2	4	2	4	2	1	1
d9a9a4b3-4aba-46e8-b0e5-9d4c6aa3845c	1	2	2	2	4	3	4	4	1	1
a8ebfa8d-225e-44ca-92a7-1f9091e6fbca	1	2	2	2	2	2	2	2	1	1
550eb5fd-f4ce-4ea6-90ac-b60f8d9d8adb	1	1	2	2	2	2	4	4	1	1
90378c00-dc23-48b7-aedd-f384db40836a	1	1	2	2	2	2	2	2	1	2
6e1061f2-2c48-4221-a283-1a2532137dca	1	2	2	2	2	2	2	2	1	2
b9ce2766-5a61-469c-b55f-47aba76791d3	1	1	2	2	2	1	2	4	1	1
2ad835ec-dc3f-4788-8d9f-75d723ecda12	2	2	2	2	2	2	4	4	1	1
1ce9d9de-55f0-484c-b77b-eab74b44b3ad	1	2	2	2	4	3	4	4	1	1
f71f1ebc-7cae-4e49-b5eb-d34b4c81b700	1	1	2	2	2	2	2	2	1	1
138fa9ad-e0ff-4c4a-9755-6ae12e3be509	2	2	2	2	2	2	4	4	1	1
8d95b16e-da7e-4d3d-a13e-55fe8006c709	1	1	2	2	2	3	4	1	1	1
3d843e19-e1ce-4ca4-9033-b263f5ca496e	1	1	2	2	2	3	4	4	1	1
eed6f187-1bb2-42ec-8bb2-f968952d6996	1	1	2	2	4	3	4	4	1	1
d7fdb811-5297-43f2-b39c-7d6cc7fc39c2	1	1	2	2	2	2	2	2	1	1
15eba79e-5dc2-4be4-96c2-fefb51eb73af	2	2	2	2	4	2	4	4	1	1
d6209b64-d6eb-46f9-bdf9-826cdad961e5	1	2	2	2	2	2	4	4	1	1
8fa1a76e-4a2e-492f-b2ec-1b296b466c8c	1	2	2	2	2	1	4	4	1	1
293ed0e9-e741-4f6a-88c0-e5c9810578f9	1	1	2	2	2	2	4	2	1	2
d8577769-695b-42d5-a95e-bcbce301cb1b	1	1	2	2	2	2	2	2	1	2
ecda5972-b4f6-4497-90a9-6b8d3ff90a1a	2	1	2	2	2	3	2	3	1	1
419ba169-6e90-4ab6-8c4c-acbed4436e01	1	2	2	2	2	3	2	4	1	1
4c7fd645-b90a-46e0-8e43-b9471958f1ed	1	1	2	2	1	1	1	1	1	1
4f52560b-b938-4d52-ae7e-c9ae4b0545a5	1	1	2	2	2	1	2	1	1	1
293bf75e-3a7e-4b67-a5bb-e0f4cb562003	1	1	2	2	2	2	4	2	1	2
47afa21e-19f7-43a6-8532-ba760a631ed5	2	2	2	2	2	2	4	2	1	1
8dd96f01-f76f-430b-be65-619b305eb11e	1	2	2	2	2	2	2	2	1	1
c31988ef-b70a-4541-8f9c-50e1c57a424d	1	1	2	2	2	2	4	4	1	1
d3a2614b-8ce9-4037-8baa-0fb0490a9bb3	1	1	2	2	2	4	4	4	1	1
c9621cac-f499-490e-813a-eae3885ff83a	1	1	2	2	4	2	4	2	1	1
f08124ca-1859-4e06-8c8a-3ea5f3943597	1	1	2	2	2	2	4	2	1	1
a03b0074-8a70-45e0-a62b-f5b73eb19145	1	2	2	2	4	2	4	4	1	2
207c720e-7ced-4e88-b703-37b9d363daad	1	1	2	2	4	2	4	4	1	1
49c2f6e6-6dc5-4bee-96e0-38c11e27d87f	1	1	2	2	2	3	4	4	1	1
0906d413-7ebe-47cb-ba61-c9551f361bd7	1	2	2	2	2	1	2	4	1	4
1297059f-32db-4bb7-9920-284ce35dd688	1	2	2	2	2	3	2	2	1	1
9e790fa0-4503-4623-ae64-9692c2569a63	2	2	2	2	2	1	2	1	1	1
837ac221-4528-4bf1-84a8-28bd41cc3cbd	1	1	2	2	2	2	4	4	1	1
fb916a6f-8fba-4982-bbb3-5f0802026a11	1	1	2	2	2	2	2	2	1	1
2ccbff37-ab32-4379-8e91-39e40a87210f	1	2	2	2	2	2	2	2	1	2
bdabfc88-aeb8-4384-9a10-37830545f353	2	2	2	2	2	2	2	2	1	1
07ee86d2-4546-46eb-a07a-b0217b9c7caf	2	2	2	2	2	3	4	4	1	1
37462c7b-3ff8-4a5c-98ec-8de89650377b	2	2	2	2	2	3	2	4	1	1
b41a1c90-b250-4c96-8a7a-99a5ae3a0513	1	2	2	2	2	3	2	4	1	1
712e96e9-067f-4a45-80d8-b07e5ae3a141	2	2	2	2	2	2	4	4	1	2
6bea70c1-f169-48ca-acf6-bdd422a11142	1	2	2	2	2	1	2	4	1	1
745b3396-abeb-4570-aaa2-2a0fa186ef3c	1	2	2	2	4	4	4	4	1	1
c2e12b0a-20c5-44db-b1cf-8222b9c97240	1	1	2	2	2	2	2	4	1	1
c2836c46-b059-4d04-af28-e6b8f71cea42	2	2	2	2	2	2	4	4	1	1
e29d2947-839a-4259-981f-386021367cd5	1	2	2	2	2	2	2	2	1	2
f1a0b2d8-9055-492e-81bd-a4c036213313	1	1	2	2	2	2	4	4	1	1
5f6ba135-8660-4023-befb-fa2eac84de16	1	1	2	2	2	3	4	4	1	1
8b25ed8e-afa1-4138-8a5e-4a124ea8d5a2	2	2	2	2	4	3	4	4	1	1
077a4b8e-d0a3-4596-8c02-d154483407c1	1	2	2	2	2	2	4	4	1	1
e6fb9213-30b7-4b6e-8b0e-6f53ac33209a	1	1	2	2	4	4	4	4	1	1
7e42a96e-4116-4b05-847d-f3271bcee619	1	2	2	2	4	1	4	4	1	1
d7de1c43-898c-4040-b86f-6b3f547c5c2a	1	1	2	2	4	3	4	4	1	1
3b587b1b-eba7-4b2c-abe6-52a25a43b0f2	2	2	2	2	2	3	2	2	1	1
1ff6e2c7-8768-4341-b025-44d6a926ba34	1	1	2	2	2	2	4	4	1	1
2b9e4ed5-76e2-4907-81b4-92b2deb02d8b	1	1	2	2	2	3	4	2	1	1
292262c5-0daf-40ab-809b-c9c1401fd2c0	1	2	2	2	2	3	2	4	1	1
7c6b8eee-08ba-47fc-9851-f34f0bdbb77d	1	1	2	2	2	2	4	4	1	3
1bd50fa4-93b8-4bab-804b-6a7d904a110c	1	1	2	2	2	3	4	4	1	2
121d15c3-5588-469d-8686-d382cbaf500d	2	2	2	2	2	2	4	2	1	1
5782662c-cddc-4830-8b0a-9a0c08d71be7	1	2	2	2	2	2	4	2	1	2
9de929e9-59a7-4fc0-a0ac-9eb26adf1492	1	1	2	2	4	2	4	2	1	1
3ed81ddf-c695-413d-8720-356ebeb9f4c1	2	2	2	2	4	2	4	4	1	1
17334eee-aee4-4823-9376-e1fec4b45af1	1	1	2	2	2	2	2	2	1	4
1e7ef36c-3cec-44bc-9dea-b3c15b53d4b1	1	1	2	2	2	4	4	4	1	1
ba5b6d64-e863-480e-b7d3-408d12a4c66f	2	2	2	2	2	4	2	1	1	1
72b0f3e5-cffd-499d-875c-5facf9712307	1	1	2	2	2	3	2	4	1	1
80b2bbe1-69d7-4d81-8f4c-ef19aa534699	1	2	2	2	2	2	2	2	1	2
53267838-f9d1-4bdf-863f-74d45b50ce38	1	1	2	2	2	1	2	1	1	1
a2393715-ed94-44d1-b54b-17066f1378d8	1	1	2	2	2	2	2	2	1	1
8ecbbbc9-2720-43bd-9402-4065a5750c87	1	2	2	2	2	2	2	4	1	1
bde97d0d-1ec9-4acf-8a71-34b5620a6b89	1	1	2	2	2	2	2	2	1	1
859c6a2c-c80b-45de-8512-9f4d4ff44054	2	2	2	2	2	1	2	1	1	1
ab29d41e-bdc0-4afe-8244-f4c905615758	1	2	2	2	2	3	1	1	1	4
cc164931-d225-42b3-a071-bfea37399ce8	1	1	2	2	4	2	4	4	1	1
9a919157-67b1-42c3-91ea-9a76becb4f91	1	1	2	2	2	2	2	2	1	1
4e8c4c36-b393-4c59-a038-dfb15a02de37	1	1	2	2	2	3	4	4	1	1
4967c14c-f2f8-4892-aa82-761b4e6d90a0	1	1	2	2	2	1	2	1	1	1
b34aa337-4723-4e41-affd-5603606b57b7	1	1	2	2	2	3	2	2	1	1
b7962e63-97f2-48da-ae84-7df298b7e4fe	1	1	2	2	2	2	4	4	1	2
39d8f5b2-eb94-41af-8fa9-66e5073c8678	1	1	2	2	2	3	2	2	1	1
1f815014-7bf0-43e6-a9e3-a9a8c8cd911f	1	1	2	2	4	2	4	4	1	1
ef52912f-1b54-448a-8e23-030084320614	1	1	2	2	2	3	4	4	1	1
a5ea35b9-c033-440e-8e1c-6f1a02302fe9	2	2	2	2	2	2	2	2	1	2
7331e909-fe3f-4a82-b364-9e577bb18adc	1	1	2	2	2	2	2	4	1	1
536025c3-5984-4f7b-8e40-ca483a6ea517	2	2	2	2	2	3	4	4	1	1
35402e95-95d5-4229-9679-d467f0d6be8c	1	1	2	2	4	3	4	4	1	1
d4681289-11c5-4990-a4f2-0de390e05a9a	1	1	2	2	2	3	4	1	1	1
83eb73da-9296-4ac9-b789-bf916d76adae	1	1	2	2	2	3	2	2	1	1
378d89a9-34ef-476e-8871-1fd49d0b87ae	1	1	2	2	2	3	2	4	1	2
cd0b4683-3bac-4b22-abf6-270b933993c0	1	1	2	2	2	2	4	4	1	2
37c9bc45-eae6-4e26-876a-ee0765a0f34b	1	2	2	2	2	1	2	4	1	1
dec6f516-fd7c-4bf6-b4fa-b801bda1ab33	1	2	2	2	2	3	4	1	1	1
a017ba90-332c-4e10-b957-a4675d273118	1	1	2	2	4	4	4	4	1	1
1879de4f-bc17-4ec0-8218-e69b87561cb0	2	1	2	2	2	3	2	2	1	2
1839eb87-cfa9-4609-9857-a6aadcddf1a9	2	2	2	2	2	2	2	2	1	1
21c04ba4-75a4-47e1-a494-638d854d9b52	2	2	2	2	2	1	4	4	1	1
1658bf50-7cf2-4684-ac63-832257b4f2a7	2	1	2	2	2	2	2	2	1	1
21e53051-85eb-4a76-8d37-850e7e0d5035	2	2	2	2	2	2	2	2	1	1
e66c77d3-8fc4-4fa8-b3a3-76dba0aa3f54	1	2	2	2	2	3	4	2	1	4
0f9d66b4-571f-4ac7-8687-95cf6425a6dd	1	2	2	2	2	2	4	4	1	1
13b70d89-5ab1-48ec-bef2-cf986d05f5f3	1	1	2	2	2	2	2	2	1	1
5b44a6c7-a459-46b7-bfd3-c4fa0810d892	2	2	2	2	2	1	2	2	1	1
649b6453-fab8-47d6-b17c-1dd0b13e5c2b	1	2	2	2	2	2	2	4	1	4
d0a3c81e-7824-44ad-bc79-c25c2601e37c	1	1	2	2	2	2	2	2	1	1
841f5a16-ecc4-4e16-9559-e16c58349899	1	1	2	2	2	2	4	4	1	1
c71ff433-98a5-4100-bcf1-753f418b0d86	1	1	2	2	2	3	4	2	1	2
1fca5bfd-e764-4725-bc41-371c1dbd3600	2	2	2	2	2	1	2	2	1	1
e435c660-5350-409e-a2d4-59660f890fa8	1	1	2	2	4	1	4	4	1	2
bffbd942-81c2-4493-9f04-8cf123d89bef	1	1	2	2	2	2	2	2	1	1
be89a762-1f08-4a1e-80c3-a3c57ee69594	1	2	2	2	4	2	4	2	1	1
d542ff26-8826-4e26-b63a-714443ca2aa4	1	1	2	2	4	4	4	4	1	2
bbd8fbf7-c84a-47ed-8d02-123167aa53ad	1	1	2	2	2	1	2	1	1	2
d0a7021a-06c0-4a6d-82ec-890f4be62c24	1	1	2	2	2	4	4	4	1	2
bb1dbdb9-903e-4619-9f21-914fb57cc363	1	1	2	2	4	3	4	4	1	1
629e45b0-5178-4c98-8ad0-5734e5ab4522	2	2	2	2	4	1	4	4	1	4
23a35af2-ec9e-40ba-b94b-4aa1f96c0111	1	1	2	2	2	2	2	2	1	2
1ab328b5-4264-425e-95e0-24bdc7ba3243	1	1	2	2	2	2	2	2	1	1
b502d267-80a8-4c14-b69c-b5dc3ad8bb98	1	1	2	2	4	4	4	4	1	1
0b5cdbdf-f27c-4b1d-a90c-cb4e8067ef26	1	1	2	2	4	4	4	4	1	1
246f0463-c244-473a-af97-7d1ec52f1a33	1	1	2	2	4	3	4	3	1	2
87c7928d-9b7c-40d5-8e4e-4b201fcf88cd	1	2	2	2	4	1	4	4	1	1
f6e8925c-2f2a-47a5-8cc7-644847c872bf	2	1	2	2	2	2	2	2	1	1
16c72e4e-84cf-4251-8bed-88cba11754f5	1	1	2	2	2	2	2	2	1	2
4147b2f6-d9e9-4c62-8e2b-fc8658c1ae29	2	2	2	2	2	2	2	2	1	1
73575949-0318-4b4a-8d2b-9574e60dc268	1	2	2	2	2	2	2	2	1	1
b5648b45-d5ae-4423-97ea-a82590669400	1	1	2	2	2	2	4	4	1	1
731a6a2f-4ab6-44e5-8a0d-7d40a980b5d0	1	1	2	2	4	2	4	4	1	4
72327d7a-70fd-438e-9108-ea1b0e13871b	2	1	2	2	2	3	2	2	1	1
0ccf4b8c-5b77-4c33-ba23-89969dc2c99e	1	1	2	2	2	1	4	4	1	1
b68bf5a8-e02f-4ccf-a2e2-bdc58acc9d71	2	1	2	2	2	2	2	2	1	1
97fdecd0-0bc7-42ce-b8e0-05741b0a86cf	1	2	2	2	2	2	2	3	1	2
645a2b4b-9643-486b-94bb-a439575d4dbd	1	1	2	2	4	4	4	4	1	1
35639b35-9c15-4942-ad2b-12fd8a728965	1	1	2	2	4	3	4	4	1	2
6df0ea11-fce2-4c71-afcf-85bb3cddf040	1	1	2	2	2	1	2	1	1	1
ff8a6bbd-50d5-485e-ba59-2e27f86f6b14	2	2	2	2	2	1	2	1	1	1
58db0485-a52e-45c3-a215-064865c635bf	1	2	2	2	4	4	4	4	1	1
30fd8371-d617-4458-964e-1db1921d83e2	1	1	2	2	4	4	4	4	1	1
a9e4005b-29da-476c-8761-9d667726fdcd	1	1	2	2	2	2	4	4	1	1
887f103a-45d4-49ec-ad16-21de4459e934	1	1	2	2	2	2	2	2	1	1
463584b7-f8f0-4a3f-bc8c-72796f9d20e8	1	2	2	2	2	3	4	1	1	1
4a09f795-3b27-4439-b84f-974d6166e164	1	1	2	2	4	2	4	4	1	1
ec403a44-5832-4d58-bc51-48ae7bd2918d	1	2	2	2	4	4	4	4	1	1
76d1cc3e-2989-4fe5-9425-f71405032381	1	1	2	2	4	4	4	4	1	2
2c311f86-63bb-4824-bc24-74f5fdcd6ab8	1	1	2	2	2	1	2	1	1	1
df807afc-01d8-44ff-b0f9-ead0568a457f	2	2	2	2	4	4	4	4	1	4
0ba69d4e-efde-4c56-a02e-a60a2268f148	1	2	2	2	4	4	4	4	1	1
fb363942-4be6-41b4-bf50-b38d03e50fc1	1	1	2	2	2	2	2	2	1	1
ea674b24-f4d5-49c4-8a21-8111e153985c	1	2	2	2	4	4	2	4	1	1
c761589c-27d8-43dc-9ecf-4091c6c98bea	1	1	2	2	2	4	4	4	1	2
3ccdc172-8868-4373-ba2a-355706a517ac	1	2	2	2	2	2	2	2	1	1
893313fe-a17c-42fa-a37c-01331f5b1730	1	1	2	2	2	4	4	4	1	1
3d159a21-3fad-44f4-b731-6e068250dead	1	1	2	2	2	4	4	4	1	1
46a400b4-f560-4282-8155-1e468055fb40	1	1	2	2	2	2	2	2	1	1
da91a7a2-69c6-4a11-b5b4-7325fc8cc87e	2	2	2	2	2	3	2	2	1	3
aa01974a-009d-46e5-94b6-63b0df416af2	1	1	2	2	2	2	4	1	1	1
0799b9bf-d0f5-402d-8628-2784be1bc9a6	1	1	2	2	2	2	4	4	1	4
5ba8f895-dcd7-4279-b8e3-9fa2ab2d9543	1	1	2	2	2	2	2	2	1	1
f2c9bff2-c9d3-4e7b-9337-0e38c212562c	1	1	2	2	2	2	4	4	1	1
2f51d064-93ea-417c-be50-eb39d2e5fbd7	2	2	2	2	2	3	4	2	1	1
2166d121-8b5d-4341-9a77-f9a315f68d4b	1	1	2	2	2	4	4	4	1	1
7b610f43-f9a9-4535-9367-9ccb17cd842e	1	1	2	2	2	4	4	4	1	1
000107a1-473b-482a-b7c7-a083af6b6f65	1	2	2	2	2	2	2	1	1	1
945f615b-006b-4be9-8f77-d328f0235513	1	2	2	2	2	3	4	4	1	4
6e620b97-a922-43da-bb75-ae0d6a521910	1	1	2	2	2	2	4	4	1	3
b52b2256-3b07-40aa-8f3e-d636768df0fb	2	2	2	2	2	2	4	4	1	1
73f5ea3a-efa9-4a5d-8b57-6964131ca4c4	1	1	2	2	2	3	2	4	1	2
a719fabe-5504-4729-90b6-88a54abc3a9f	1	1	2	2	2	4	4	4	1	2
fe77117a-2897-4840-afa4-bed6c733f0d4	1	1	2	2	2	3	4	4	1	1
0cbe33e1-4ec3-4c87-8ce5-cf1e24c68460	1	1	2	2	2	2	2	2	2	2
a78c6b54-2dd4-4489-9c72-5d0c20e62351	1	1	2	2	2	2	4	4	1	1
a168c4b2-c77b-4fef-82f3-bb41fe6f4810	2	2	2	2	2	2	2	2	1	2
e7150c89-4fe6-43df-b9e5-70aab6626744	1	1	2	2	2	4	4	4	1	1
d0615320-3881-4122-8a72-a49c890d087f	1	2	2	2	2	2	2	2	1	1
2f8196fa-1fdb-4727-a526-b59f4f9e5287	1	2	2	2	2	2	2	1	1	1
506eb375-81af-4927-8b2d-c6763f8dfc95	1	2	2	2	2	2	4	2	1	1
07a0571a-8e36-45d1-ae55-9296b409e0a9	2	2	2	2	2	2	2	2	1	2
aed94cff-d97f-44e6-b156-09b0df1a88c7	1	1	2	2	2	3	4	4	1	2
6152a037-d4c9-4bd1-b6b9-68ad19f83f22	1	1	2	2	2	2	4	4	1	1
94b40cc3-4a79-46f1-b45f-eeaea16f24a4	2	2	2	1	-1		-1		-1
165e3316-d31a-44cf-bc4b-b4c578929608	1	2	2	2	2	2	2	2	1	1
8f6208c2-e12d-4124-b9da-972d484ce23c	1	1	2	2	2	3	4	2	1	1
89ab168b-45b9-4488-be27-d3a87d34e7aa	1	1	2	2	2	2	2	2	1	1
cdb4a687-a860-4920-9702-a7e098043a26	1	2	2	2	2	4	2	2	1	1
5a2f5866-c1fa-4cfc-89c5-71aa56ac8276	1	1	2	2	2	4	4	4	1	1
225d3d35-3f6d-4a86-9aee-d3ea36d29eef	1	1	2	2	2	2	2	2	1	1
2ac5840c-68d4-4d6c-8067-4b4434e39d24	1	2	2	2	2	2	2	4	1	1
0e1db05f-4b05-447c-9ba1-9a157b608153	1	1	2	2	2	3	4	1	1	4
64a5a61e-605a-4655-9b1d-bb7b63699a5d	1	1	2	2	2	2	2	1	1	2
acc665c4-fc06-4b2e-a5c0-6e5f78dc02d3	1	1	2	2	2	4	4	4	1	1
2f9e87ec-d663-4323-9ffe-2445e6a040e9	1	1	2	2	2	4	4	4	1	1
76d0d500-f1a1-4bd5-a0d5-54b8df4c5e6d	2	2	2	2	2	2	2	2	1	1
252a03d1-97e8-4a17-b47f-347ee8ab1ad0	1	1	2	2	2	3	2	2	1	1
e527c48d-fb34-4964-b17d-b56c960f23ad	1	1	2	2	2	1	2	4	1	1
3565f4b0-8b61-4a4b-a60f-39c02fed67cb	1	1	2	2	2	4	4	4	1	1
d353fa3b-9e7d-4233-b1b8-e953b6af414b	1	1	2	2	2	1	4	4	1	4
2b6c41ea-7ef9-4c13-888b-5a0fe74bf8ef	1	1	2	2	2	1	4	1	1	4
9bf1f90f-f53a-4f4a-bbf2-92e1c34bb064	1	1	2	2	2	1	4	4	1	1
9255f7ec-cae7-4a5b-9534-dfca329d6401	2	2	2	2	2	2	4	1	1	1
fcf22d88-5cd6-48b4-9efb-178f1c0d50b0	1	1	2	2	1	1	1	1	1	1
5652203d-1e63-4e1d-ac68-ddd5ab603788	1	1	2	2	2	4	4	4	1	2
ec7f654d-b544-45b2-8074-e8c6f0c4c3b6	1	1	2	2	2	4	4	4	1	1
d70fa313-e1f1-4283-ae8d-8f6a73ad945f	1	1	2	2	2	2	4	2	1	2
96cbf08b-065c-4451-a4ec-ac1bd88a46a1	1	1	2	2	2	4	4	4	1	1
401c2200-49c4-4d30-90e6-71dfadfdbc2b	1	1	2	2	2	3	4	4	1	1
8ac2972b-4427-4ce1-8a97-8edff187eaa8	1	1	2	2	1	1	2	1	1	1
f5edf9cc-8592-470d-ad07-22eb15536f62	1	2	2	2	2	4	4	2	1	1
3d9fccb9-88bd-4a9c-b9ad-c6a76085eca7	1	1	2	2	2	1	4	4	1	1
25a67488-b7df-4a81-a771-63db842d58c3	1	1	2	2	2	2	4	4	1	1
27fe7567-a9bc-43ea-9711-22c344a836f3	1	1	2	2	2	4	4	4	1	1
a2f98995-5c4e-45d3-82cb-bce570cb5101	2	2	2	2	2	1	4	1	1	2
a2b82517-6431-4985-901a-535d2bcd9293	1	2	2	2	2	4	4	4	1	3
40ce3a66-02a7-463f-a5a5-b4b70735b0c7	1	1	2	2	2	3	2	2	1	1
a20fa43f-c261-4e69-a7a6-d9274b07e6ae	2	2	2	2	2	2	2	2	1	1
e8f33c3b-cbb7-48be-b753-3fdf9573ee7c	1	1	2	2	2	4	4	4	1	1
c61400ee-5727-4481-b5d7-97af602df25d	1	2	2	2	2	2	2	2	1	1
4ca0af88-20e5-42e6-a2ec-9d2801e6f7e0	2	2	1	1	-1		-1		-1
cdc69fbc-5897-4325-8c02-4e840586886f	1	1	2	2	2	4	4	4	1	1
[truncated: 3,527 more rows]

## Sheet: Fig 6
Statistic Results
[truncated: 3,343 more rows]

## Sheet: Tab 1-1
Statistic Results
[truncated: 1,025 more rows]

## Sheet: Tab 1-2
Statistic Results
[truncated: 1,049 more rows]

[truncated: 8 more sheets: Tab 2, Tab 3, Tab 4, Supp Tab 1, Supp Tab 2, Supp Tab 3, Supp Tab 4, Supp Tab 5]
